# Supplementary material for: Modeling the Mental Lexicon as Part of Long-Term and Working Memory and Simulating Lexical Access in a Naming Task Including Semantic and Phonological Cues
Source: Front Psychol. 2020 Jul 9;11:1594. doi: 10.3389/fpsyg.2020.01594 (PMC7381331; doi:10.3389/fpsyg.2020.01594)
Supplement: Supplementary file 1 [file Data_Sheet_1.ZIP]

Archive with 9 entries (6 files):
- SourceCode/
- SourceCode/WWT_phonCue.ipynb
- __MACOSX/
- __MACOSX/SourceCode/
- __MACOSX/SourceCode/._WWT_phonCue.ipynb
- SourceCode/WWT_noCue.ipynb
- __MACOSX/SourceCode/._WWT_noCue.ipynb
- SourceCode/WWT_semCue.ipynb
- __MACOSX/SourceCode/._WWT_semCue.ipynb
