# Supplementary material for: Modeling the Mental Lexicon as Part of Long-Term and Working Memory and Simulating Lexical Access in a Naming Task Including Semantic and Phonological Cues
Source: Front Psychol. 2020 Jul 9;11:1594. doi: 10.3389/fpsyg.2020.01594 (PMC7381331; doi:10.3389/fpsyg.2020.01594)
Supplement: Supplementary file 1 [file Data_Sheet_1.ZIP › SourceCode/WWT_phonCue.ipynb]

# %% [code]
# Setup for the notebook
import matplotlib.pyplot as plt
import numpy as np 

import nengo
#%load_ext nengo.ipynb

from nengo import spa
from nengo.networks import CircularConvolution
from nengo.spa.assoc_mem import AssociativeMemory

from nengo.utils.graphs import toposort, reverse_edges
from nengo.spa import Vocabulary
from nengo.spa.pointer import SemanticPointer

#################################################################################################################################################
D =64 # 512

# ------------------------------------------------------------------------------------------------------------------------------
# functions: 

# find name, max_similarity and t_max for n_sps most active semantic pointers for a nengo-buffer (buff-name)
# sim_data of nengo buffer need to be copied in numpy-array buff_simdata for faster processing
def most_active_SPs(buff_name, n_sps, buff_simdata):
 #print (buff_name, ':')
 sp_len = len(model.get_output_vocab(buff_name).keys)
 #print ('amount of SPointers = ', sp_len) 

 max_val = [-1.0] * sp_len
 name_sp = [''] * sp_len
 t_max   = [0] * sp_len
 sp_list = []
 splist_tmax = []
 splist_ymax = []
 splist_name = []   
 for sp in range(0, sp_len):
    sp_list.append(sp)
 # search max_val for all sp's and transfer name, max_val and t_max to lists 
 for sp in sp_list:
    name_sp[sp] = model.get_output_vocab(buff_name).keys[sp]
    for t in range(0, time_msec):
        if buff_simdata[t][sp] > max_val[sp]:
            max_val[sp] = buff_simdata[t][sp]
            t_max[sp] = t
 # find n SPointer with highest similarity values 
 n = n_sps
 for i in range(0, n):
    curr_max_val = -1.0
    for sp in sp_list:
        if sp > -1:
            if max_val[sp] > curr_max_val:
                curr_max_val = max_val[sp]
                curr_t_max = t_max[sp]
                sp_max_nr = sp
    # sp with max similarity value:    
    #print (name_sp[sp_max_nr]) 
    #print ('max_similarity: ', curr_max_val, '; at time in msec: ', curr_t_max)
    splist_tmax.append(curr_t_max/1000.)
    splist_ymax.append(curr_max_val)
    splist_name.append(name_sp[sp_max_nr])   
    # change sp_list
    sp_list[sp_max_nr] = -1
 return (splist_tmax, splist_ymax, splist_name)

# interim solution for defining subsets
def create_subset(vocab, keys):
    for key in keys:
        if key not in vocab.pointers:
            vocab[key]
    subset = vocab.create_subset(keys)
    subset.readonly = False
    return subset

def ablate_ensemble(ens, proportion, sim):
    """Ablate a proportion of the neurons in an ensemble.
    The ablation is done by setting the encoder and gain associated 
    with a neuron to zero. Since no input current being injected,
    the neuron will generally be silent. However, if there is direct
    current injected with a neuron-to-neuron connection, then the
    cell may still fire. To counter that in most cases, we set the
    bias associated with the neuron to a large negative value.
    """
    n_neurons = min(int(ens.n_neurons * proportion), ens.n_neurons)
    idx = np.random.choice(np.arange(ens.n_neurons), replace=False, size=n_neurons)
    encoder_sig = sim.signals[sim.model.sig[ens]['encoders']]
    bias_sig = sim.signals[sim.model.sig[ens.neurons]['bias']]
    encoder_sig.setflags(write=True)
    encoder_sig[idx] = 0.0
    encoder_sig.setflags(write=False)
    bias_sig.setflags(write=True)
    bias_sig[idx] = -1000

# --------------------------------------------------------------------------------------------------------------------------
# Pick a dimension for our vectors. Higher dimensions generally provide a more accurate encoding,
# but also require more neural resources.

def encode_semantic_network(semantic_network, relation_types, D, use_id_vecs):
    """ Encode a semantic network in vectors. """
    
    #print (semantic_network)
    
    adj_semantic_network = {
        key: [r[1] for r in rels] for (key, rels) in semantic_network.items()}
    rev_semantic_network = reverse_edges(adj_semantic_network)

    #print (adj_semantic_network)
    #print (rev_semantic_network)

    try:
        order = toposort(rev_semantic_network)
    except ValueError:
        raise Exception("Error: semantic network has directed cycles.")
        
    sp_vocab = Vocabulary(D)  
    rt_vocab = Vocabulary(D)

    # Assign random unit vectors to the relation types
    for rt in relation_types:
        rt_vocab.parse(rt)
                
    if use_id_vecs:
        id_vocab = Vocabulary(D)
        for key in semantic_network:
            id_vocab.parse(key)
    else:
        id_vocab = sp_vocab

    # Create semantic pointers that store the relational structure for each concept
    for cc in order:
        semantic_pointer = SemanticPointer(D)

        for relation in semantic_network[cc]:
            rt = rt_vocab.parse(relation[0])
            id_vec = id_vocab.parse(relation[1])
            semantic_pointer += rt * id_vec

        semantic_pointer.normalize()

        sp_vocab.add(cc, semantic_pointer)
        
    return sp_vocab, rt_vocab, id_vocab


# ------------------------------------------------------------------------------------------------------------------------------
# Semantic Network: Python Dictionary:
# semantic relations at concept level:
assocWith = 'AssocWith' # ... is associated with other ( same level semantic) concept : ...

# phonological network: 
# phonological relations at syllable level: 
inclPhon = 'InclPhon'   # includes phonologically / phonetically sub-constituents (syllable parts, single phones) .... 
relation_types = [assocWith, inclPhon]  


# %% [code]
########################################################################################################################################
# Begin: mental lexicon and key arrays -> Catharina Stille
# the (semantic) network: 
phonos_deep = {
        # parts of syllables: 
        # PSt_ / P_ ... part of stressed / unstressed syllable
        # similar syllable parts of corpus:
        'P_a': [(inclPhon, 'P_St_a')],
        'P_ap': [(inclPhon, 'P_a')],
        'P_ap': [(inclPhon, 'P_a')],
        'P_aU': [(inclPhon, 'P_St_aU')],
        'P_b': [],
        'P_ba': [(inclPhon, 'P_b'), (inclPhon, 'P_St_ba')],
        'P_bA': [(inclPhon, 'P_b')],
        'P_baA': [(inclPhon, 'P_ba')],
        'P_baI': [(inclPhon, 'P_b')],
        'P_baI': [(inclPhon, 'P_b')],
        'P_bal': [(inclPhon, 'P_ba')],
        'P_bal': [(inclPhon, 'P_b')],
        'P_be': [(inclPhon, 'P_b'), (inclPhon, 'P_St_be')],
        'P_be': [(inclPhon, 'P_b')],
        'P_be': [(inclPhon, 'P_b')],
        'P_bEA': [(inclPhon, 'P_b')],
        'P_bee': [(inclPhon, 'P_b')],
        'P_bel': [(inclPhon, 'P_be')],
        'P_bel': [(inclPhon, 'P_b')],
        'P_ben': [(inclPhon, 'P_be')],
        'P_ben': [(inclPhon, 'P_be')],
        'P_ben': [(inclPhon, 'P_be')],
        'P_bens': [(inclPhon, 'P_ben')],
        'P_bent': [(inclPhon, 'P_ben')],
        'P_bEnts': [(inclPhon, 'P_b')],
        'P_bIc': [(inclPhon, 'P_b')],
        'P_biil': [(inclPhon, 'P_b')],
        'P_boo': [(inclPhon, 'P_b')],
        'P_br': [(inclPhon, 'P_b'), (inclPhon, 'P_St_br')],
        'P_brEc': [(inclPhon, 'P_br')],
        'P_c': [],
        'P_ce': [(inclPhon, 'P_c')],
        'P_ce': [(inclPhon, 'P_c')],
        'P_cen': [(inclPhon, 'P_ce')],
        'P_d': [],
        'P_da': [(inclPhon, 'P_d')],
        'P_dA': [(inclPhon, 'P_d')],
        'P_da': [(inclPhon, 'P_d')],
        'P_de': [(inclPhon, 'P_d'), (inclPhon, 'P_St_de')],
        'P_dE': [(inclPhon, 'P_d')],
        'P_de': [(inclPhon, 'P_d')],
        'P_de': [(inclPhon, 'P_d')],
        'P_de': [(inclPhon, 'P_d')],
        'P_dEA': [(inclPhon, 'P_dE')],
        'P_dEA': [(inclPhon, 'P_dE')],
        'P_dEA': [(inclPhon, 'P_dE')],
        'P_dEA': [(inclPhon, 'P_dE')],
        'P_dEAn': [(inclPhon, 'P_dEA')],
        'P_dEAn': [(inclPhon, 'P_dEA')],
        'P_dEAs': [(inclPhon, 'P_dEA')],
        'P_dee': [(inclPhon, 'P_d')],
        'P_del': [(inclPhon, 'P_de')],
        'P_deln': [(inclPhon, 'P_del')],
        'P_den': [(inclPhon, 'P_de')],
        'P_den': [(inclPhon, 'P_de')],
        'P_di': [(inclPhon, 'P_d'), (inclPhon, 'P_St_di')],
        'P_dIS': [(inclPhon, 'P_d')],
        'P_dUN': [(inclPhon, 'P_d')],
        'P_dUNs': [(inclPhon, 'P_dUN')],
        'P_dZON': [(inclPhon, 'P_d')],
        'P_e': [(inclPhon, 'P_St_e')],
        'P_E': [],
        'P_EA': [(inclPhon, 'P_E')],
        'P_ee': [],
        'P_el': [(inclPhon, 'P_e')],
        'P_en': [(inclPhon, 'P_e')],
        'P_Ent': [(inclPhon, 'P_E')],
        'P_f': [(inclPhon, 'P_St_f')],
        'P_fa': [(inclPhon, 'P_f')],
        'P_faA': [(inclPhon, 'P_f')],
        'P_fac': [(inclPhon, 'P_f')],
        'P_fal': [(inclPhon, 'P_f')],
        'P_fe': [(inclPhon, 'P_f')],
        'P_fe': [(inclPhon, 'P_f')],
        'P_fe': [(inclPhon, 'P_f')],
        'P_fEA': [(inclPhon, 'P_f')],
        'P_fel': [(inclPhon, 'P_fe')],
        'P_fen': [(inclPhon, 'P_fe')],
        'P_fIc': [(inclPhon, 'P_f')],
        'P_fOA': [(inclPhon, 'P_f')],
        'P_fraU': [(inclPhon, 'P_f')],
        'P_g': [],
        'P_ge': [(inclPhon, 'P_g'), (inclPhon, 'P_St_ge')],
        'P_gEA': [(inclPhon, 'P_g')],
        'P_gel': [(inclPhon, 'P_ge')],
        'P_gel': [(inclPhon, 'P_ge')],
        'P_gen': [(inclPhon, 'P_ge')],
        'P_gEn': [(inclPhon, 'P_g')],


        'P_gens': [(inclPhon, 'P_gen')],
        'P_gi': [(inclPhon, 'P_g')],
        'P_gI': [(inclPhon, 'P_g'), (inclPhon, 'P_St_gI')],
        'P_St_gl': [(inclPhon, 'P_St_g')],
        'P_gl': [(inclPhon, 'P_g'), (inclPhon, 'P_St_gl')],
        'P_glYk': [(inclPhon, 'P_gl')],
        'P_gUN': [(inclPhon, 'P_g')],

        'P_h': [],
        'P_ha': [(inclPhon, 'P_h')],
        'P_hA': [(inclPhon, 'P_h')],
        'P_haIt': [(inclPhon, 'P_h')],
        'P_hal': [(inclPhon, 'P_ha')],
        'P_he': [(inclPhon, 'P_h')],
        'P_hE': [(inclPhon, 'P_h'), (inclPhon, 'P_St_hE')],

        'P_hEA': [(inclPhon, 'P_hE')],
        'P_hen': [(inclPhon, 'P_he')],


        'P_I': [(inclPhon, 'P_St_I')],
        'P_In': [(inclPhon, 'P_I')],
        'P_Ins': [(inclPhon, 'P_In')],
        'P_j': [(inclPhon, 'P_St_j')],
        'P_jA': [(inclPhon, 'P_j')],
        'P_jE': [(inclPhon, 'P_j')],
        'P_je': [(inclPhon, 'P_j')],
        'P_jEA': [(inclPhon, 'P_jE')],
        'P_jEn': [(inclPhon, 'P_jE')],
        'P_k': [],
        'P_ka': [(inclPhon, 'P_k')],
        'P_kA': [(inclPhon, 'P_k')],
        'P_kaA': [(inclPhon, 'P_ka')],
        'P_kE': [(inclPhon, 'P_k')],
        'P_ke': [(inclPhon, 'P_k')],
        'P_kii': [(inclPhon, 'P_k')],
        'P_kEA': [(inclPhon, 'P_kE')],
        'P_kee': [(inclPhon, 'P_ke')],
        'P_kel': [(inclPhon, 'P_ke')],
        'P_ken': [(inclPhon, 'P_ke')],
        'P_kl': [(inclPhon, 'P_k'), (inclPhon, 'P_St_kl')],
        'P_kla': [(inclPhon, 'P_k')],
        'P_kO': [(inclPhon, 'P_k'), (inclPhon, 'P_St_kO')],
        'P_kOm': [(inclPhon, 'P_kO')],
        'P_kOn': [(inclPhon, 'P_kO')],
        'P_koo': [(inclPhon, 'P_k')],
        'P_koon': [(inclPhon, 'P_koo')],
        'P_kOs': [(inclPhon, 'P_kO')],
        'P_kU': [(inclPhon, 'P_k')],
        'P_kUN': [(inclPhon, 'P_kU')],
        'P_ku': [(inclPhon, 'P_k')],
        'P_kun': [(inclPhon, 'P_ku')],
        'P_kunf': [(inclPhon, 'P_kun')],
        'P_kunft': [(inclPhon, 'P_kunf')],


        'P_kUs': [(inclPhon, 'P_kU')],
        'P_l': [(inclPhon, 'P_St_l')],
        'P_laN': [(inclPhon, 'P_l')],
        'P_le': [(inclPhon, 'P_l')],
        'P_lE': [(inclPhon, 'P_l')],


        'P_lEA': [(inclPhon, 'P_lE')],

        'P_len': [(inclPhon, 'P_le')],
        'P_lEs': [(inclPhon, 'P_lE')],
        'P_li': [(inclPhon, 'P_l')],
        'P_lI': [(inclPhon, 'P_l')],
        'P_lIc': [(inclPhon, 'P_lI')],
        'P_lIN': [(inclPhon, 'P_lI')],
        'P_lo': [(inclPhon, 'P_l')],
        'P_loos': [(inclPhon, 'P_lo')],
        'P_lUN': [(inclPhon, 'P_l')],
        'P_m': [(inclPhon, 'P_St_m')],
        'P_ma': [(inclPhon, 'P_m')],
        'P_maa': [(inclPhon, 'P_m')],
        'P_me': [(inclPhon, 'P_m')],
        'P_mE': [(inclPhon, 'P_m')],
        'P_mEA': [(inclPhon, 'P_mE')],
        'P_mee': [(inclPhon, 'P_me')],
        'P_mel': [(inclPhon, 'P_me')],
        'P_men': [(inclPhon, 'P_me')],

        'P_mi': [(inclPhon, 'P_m')],
        'P_mI': [(inclPhon, 'P_m')],
        'P_mIn': [(inclPhon, 'P_mI')],
        'P_mIt': [(inclPhon, 'P_mI')],
        'P_mo': [(inclPhon, 'P_m')],
        'P_mO': [(inclPhon, 'P_m')],
        'P_mOns': [(inclPhon, 'P_mO')],
        'P_mu': [(inclPhon, 'P_m')],
        'P_n': [],
        'P_N': [],
        'P_na': [(inclPhon, 'P_n')],
        'P_nax': [(inclPhon, 'P_na')],
        'P_nE': [(inclPhon, 'P_n')],
        'P_NE': [(inclPhon, 'P_N')],
        'P_ne': [(inclPhon, 'P_n')],
        'P_Ne': [(inclPhon, 'P_N')],


        'P_nEA': [(inclPhon, 'P_nE')],
        'P_NEA': [(inclPhon, 'P_NE')],

        'P_nEAn': [(inclPhon, 'P_nEA')],
        'P_Nen': [(inclPhon, 'P_Ne')],
        'P_nen': [(inclPhon, 'P_ne')],
        'P_nI': [(inclPhon, 'P_n')],
        'P_nIc': [(inclPhon, 'P_nI')],
        'P_nu': [(inclPhon, 'P_n')],
        'P_nUN': [(inclPhon, 'P_n')],
        'P_nuN': [(inclPhon, 'P_nu')],
        'P_O': [(inclPhon, 'P_St_O')],
        'P_o': [],
        'P_OA': [(inclPhon, 'P_O')],
        'P_oo': [(inclPhon, 'P_o')],
        'P_p': [],
        'P_pa': [(inclPhon, 'P_p')],
        'P_paA': [(inclPhon, 'P_pa')],
        'P_pas': [(inclPhon, 'P_pa')],
        'P_pe': [(inclPhon, 'P_p')],
        'P_pE': [(inclPhon, 'P_p')],
        'P_pEA': [(inclPhon, 'P_pE')],
        'P_pee': [(inclPhon, 'P_pe')],
        'P_pel': [(inclPhon, 'P_pe')],
        'P_pen': [(inclPhon, 'P_pe')],
        'P_pf': [(inclPhon, 'P_St_pf')],
        'P_pfe': [(inclPhon, 'P_pf')],
        'P_pfEl': [(inclPhon, 'P_pf')],
        'P_pfen': [(inclPhon, 'P_pf')],
        'P_pl': [(inclPhon, 'P_p')],
        'P_pla': [(inclPhon, 'P_pl')],
        'P_plii': [(inclPhon, 'P_pl')],
        'P_po': [(inclPhon, 'P_p')],
        'P_pO': [(inclPhon, 'P_p')],
        'P_pOA': [(inclPhon, 'P_pO')],
        'P_pr': [(inclPhon, 'P_p')],
        'P_prIn': [(inclPhon, 'P_pr')],
        'P_pU': [(inclPhon, 'P_p')],
        'P_pUl': [(inclPhon, 'P_pU')],
        'P_pUt': [(inclPhon, 'P_pU')],
        'P_py': [(inclPhon, 'P_p'), (inclPhon, 'P_St_py')],
        'P_St_py': [(inclPhon, 'P_St_p')],
        'P_r': [(inclPhon, 'P_St_r')],
        'P_ra': [(inclPhon, 'P_r')],
        'P_raIf': [(inclPhon, 'P_r')],
        'P_raN': [(inclPhon, 'P_ra')],
        'P_re': [(inclPhon, 'P_r')],
        'P_rE': [(inclPhon, 'P_r')],

        'P_reA': [(inclPhon, 'P_re')],
        'P_ren': [(inclPhon, 'P_re')],

        'P_rEs': [(inclPhon, 'P_rE')],
        'P_ri': [(inclPhon, 'P_r')],
        'P_rI': [(inclPhon, 'P_r')],

        'P_rIc': [(inclPhon, 'P_rI')],
        'P_rIn': [(inclPhon, 'P_rI')],
        'P_rO': [(inclPhon, 'P_r')],
        'P_rOt': [(inclPhon, 'P_rO')],
        'P_rU': [(inclPhon, 'P_r')],
        'P_ru': [(inclPhon, 'P_r')],
        'P_rUN': [(inclPhon, 'P_rU')],
        'P_ruN': [(inclPhon, 'P_ru')],
        'P_rUNks': [(inclPhon, 'P_rUN')],
        'P_s': [],
        'P_S': [(inclPhon, 'P_St_S')],
        'P_Se': [(inclPhon, 'P_S')],
        'P_se': [(inclPhon, 'P_s')],
        'P_sE': [(inclPhon, 'P_s')],


        'P_sEA': [(inclPhon, 'P_sE')],

        'P_sEAN': [(inclPhon, 'P_sEA')],
        'P_see': [(inclPhon, 'P_se')],
        'P_sel': [(inclPhon, 'P_se')],
        'P_seln': [(inclPhon, 'P_sel')],
        'P_sen': [(inclPhon, 'P_se')],
        'P_Sen': [(inclPhon, 'P_Se')],
        'P_sI': [(inclPhon, 'P_s')],
        'P_sIk': [(inclPhon, 'P_sI')],
        'P_sIn': [(inclPhon, 'P_sI')],
        'P_Sl': [(inclPhon, 'P_S')],
        'P_SlEp': [(inclPhon, 'P_Sl')],
        'P_Sp': [(inclPhon, 'P_S')],
        'P_Spi': [(inclPhon, 'P_Sp')],
        'P_St_9': [],
        'P_St_9f': [(inclPhon, 'P_St_9')],
        'P_St_a':  [],
        'P_St_aA': [(inclPhon, 'P_St_a')],
        'P_St_aa': [],


        'P_St_aAm': [(inclPhon, 'P_St_aA')],

        'P_St_aAt':  [(inclPhon, 'P_St_aA')],
        'P_St_aAtst': [(inclPhon, 'P_St_aA')],
        'P_St_aI': [],
        'P_St_aIn': [(inclPhon, 'P_St_aI')],
        'P_St_al': [(inclPhon, 'P_St_a')],

        'P_St_alt': [(inclPhon, 'P_St_al')],
        'P_St_am': [(inclPhon, 'P_St_a')],
        'P_St_an': [(inclPhon, 'P_St_a')],
        'P_St_ap': [(inclPhon, 'P_St_a')],
        'P_St_ast': [(inclPhon, 'P_St_a')],
        'P_St_aU': [],
        'P_St_aUf': [(inclPhon, 'P_St_aU')],


        'P_St_aUs': [(inclPhon, 'P_St_aU')],

        'P_St_b': [],
        'P_St_b22': [(inclPhon, 'P_St_b')],
        'P_St_ba': [(inclPhon, 'P_St_b')],
        'P_St_baa': [(inclPhon, 'P_St_b')],
        'P_St_baan': [(inclPhon, 'P_St_baa')],

        'P_St_baat': [(inclPhon, 'P_St_baa')],
        'P_St_bag': [(inclPhon, 'P_St_ba')],
        'P_St_be': [(inclPhon, 'P_St_b')],
        'P_St_bee': [(inclPhon, 'P_St_b')],


        'P_St_baIm':  [(inclPhon, 'P_St_bal')],
        'P_St_bal': [(inclPhon, 'P_St_ba')],
        'P_St_baI': [(inclPhon, 'P_St_b')],
        'P_St_bAl':  [(inclPhon, 'P_St_b')],
        'P_St_bant': [(inclPhon, 'P_St_ba')],
        'P_St_baU': [(inclPhon, 'P_St_baa')],

        'P_St_bE': [(inclPhon, 'P_St_b')],
        'P_St_bEA': [(inclPhon, 'P_St_bE')],
        'P_St_bEAk': [(inclPhon, 'P_St_bEA')],
        'P_St_bEk': [(inclPhon, 'P_St_bE')],
        'P_St_bEl': [(inclPhon, 'P_St_bE')],
        'P_St_bEt': [(inclPhon, 'P_St_bE')],

        'P_St_bi': [(inclPhon, 'P_St_b')],
        'P_St_bI': [(inclPhon, 'P_St_b')],
        'P_St_bii': [(inclPhon, 'P_St_b')],
        'P_St_bIl': [(inclPhon, 'P_St_bI')],
        'P_St_bIs':  [(inclPhon, 'P_St_bI')],
        'P_St_bl': [(inclPhon, 'P_St_b')],
        'P_St_blaU':  [(inclPhon, 'P_St_bI')],
        'P_St_blEt': [(inclPhon, 'P_St_bl')],
        'P_St_bluu': [(inclPhon, 'P_St_bl')],
        'P_St_blyy': [(inclPhon, 'P_St_bl')],
        'P_St_bOI': [(inclPhon, 'P_St_b')],
        'P_St_boo': [(inclPhon, 'P_St_b')],
        'P_St_br': [(inclPhon, 'P_St_b')],
   'P_St_braU':  [(inclPhon, 'P_St_br')],
        'P_St_braUn':  [(inclPhon, 'P_St_braU')],
        'P_St_braUt':  [(inclPhon, 'P_St_braU')],
        'P_St_braUx': [(inclPhon, 'P_St_br')],

        'P_St_brE': [(inclPhon, 'P_St_br')],
        'P_St_brEc': [(inclPhon, 'P_St_brE')],
        'P_St_brEn': [(inclPhon, 'P_St_brE')],
        'P_St_brI': [(inclPhon, 'P_St_br')],
        'P_St_brIN': [(inclPhon, 'P_St_brI')],
        'P_St_broo': [(inclPhon, 'P_St_br')],
        'P_St_broot': [(inclPhon, 'P_St_broo')],
        'P_St_brY': [(inclPhon, 'P_St_br')],
        'P_St_brYl': [(inclPhon, 'P_St_brY')],
        'P_St_bU': [(inclPhon, 'P_St_b')],
        'P_St_bUAts': [(inclPhon, 'P_St_bU')],
        'P_St_bUnt': [(inclPhon, 'P_St_bU')],
        'P_St_bUx': [(inclPhon, 'P_St_bU')],
        'P_St_byy': [(inclPhon, 'P_St_b')],

        'P_St_d': [],
        'P_St_da': [(inclPhon, 'P_St_d')],
        'P_St_daa': [(inclPhon, 'P_St_d')],
        'P_St_das': [(inclPhon, 'P_St_da')],


        'P_St_dax': [(inclPhon, 'P_St_da')],
        'P_St_de': [(inclPhon, 'P_St_d')],
        'P_St_dE': [(inclPhon, 'P_St_d')],
        'P_St_deA': [(inclPhon, 'P_St_d')],
        'P_St_deAn': [(inclPhon, 'P_St_de')],
        'P_St_dee': [(inclPhon, 'P_St_d')],
        'P_St_deem': [(inclPhon, 'P_St_dee')],
        'P_St_deen': [(inclPhon, 'P_St_dee')],
        'P_St_dEk': [(inclPhon, 'P_St_dE')],
        'P_St_dii': [(inclPhon, 'P_St_d')],
        'P_St_di': [(inclPhon, 'P_St_d')],
        'P_St_dOI': [(inclPhon, 'P_St_d')],
        'P_St_dr': [(inclPhon, 'P_St_d')],
        'P_St_draU': [(inclPhon, 'P_St_dr')],
        'P_St_draUf': [(inclPhon, 'P_St_draU')],
        'P_St_dree': [(inclPhon, 'P_St_dr')],
        'P_St_drY': [(inclPhon, 'P_St_dr')],
        'P_St_drYk': [(inclPhon, 'P_St_drY')],
        'P_St_dU': [(inclPhon, 'P_St_d')],
        'P_St_dUAc': [(inclPhon, 'P_St_d')],
        'P_St_duAc': [(inclPhon, 'P_St_d')],
        'P_St_dAc': [(inclPhon, 'P_St_d')],
        'P_St_dUN': [(inclPhon, 'P_St_dU')],
        'P_St_dZiins': [(inclPhon, 'P_St_d')],
        'P_St_dZaa': [(inclPhon, 'P_St_d')],
        'P_St_E': [],
        'P_St_e': [],
        'P_St_EA': [(inclPhon, 'P_St_E')],
        'P_St_EAp': [(inclPhon, 'P_St_EA')],
        'P_St_EAt': [(inclPhon, 'P_St_EA')],
        'P_St_El': [(inclPhon, 'P_St_E')],
        'P_St_En': [(inclPhon, 'P_St_E')],
        'P_St_Es': [(inclPhon, 'P_St_E')],

        'P_St_Et': [(inclPhon, 'P_St_E')],
        'P_St_f': [],
        'P_St_f2': [(inclPhon, 'P_St_f')],
        'P_St_f2A': [(inclPhon, 'P_St_f2')],
        'P_St_f2l': [(inclPhon, 'P_St_f2')],
        'P_St_fa': [(inclPhon, 'P_St_f')],
        'P_St_faa': [(inclPhon, 'P_St_f')],
        'P_St_faA': [(inclPhon, 'P_St_fa')],
        'P_St_faI': [(inclPhon, 'P_St_f')],
        'P_St_fak': [(inclPhon, 'P_St_fa')],
        'P_St_fal': [(inclPhon, 'P_St_fa')],
        'P_St_falS': [(inclPhon, 'P_St_fal')],
        'P_St_faN': [(inclPhon, 'P_St_fa')],
        'P_St_fE': [(inclPhon, 'P_St_f')],
        'P_St_fe': [(inclPhon, 'P_St_f')],
        'P_St_fEA': [(inclPhon, 'P_St_fE')],
        'P_St_fEAn': [(inclPhon, 'P_St_fEA')],
        'P_St_fee': [(inclPhon, 'P_St_f')],
        'P_St_fElt': [(inclPhon, 'P_St_fE')],
        'P_St_fEst': [(inclPhon, 'P_St_fE')],
        'P_St_fI': [(inclPhon, 'P_St_f')],
        'P_St_fii': [(inclPhon, 'P_St_f')],
        'P_St_fiil': [(inclPhon, 'P_St_fii')],
        'P_St_fIN': [(inclPhon, 'P_St_fI')],
        'P_St_fIn': [(inclPhon, 'P_St_fI')],
        'P_St_fl': [(inclPhon, 'P_St_f')],
        'P_St_fla': [(inclPhon, 'P_St_fl')],
        'P_St_flag': [(inclPhon, 'P_St_fla')],
        'P_St_flam': [(inclPhon, 'P_St_fla')],
        'P_St_flE': [(inclPhon, 'P_St_fl')],
        'P_St_flEc': [(inclPhon, 'P_St_flE')],
        'P_St_flEtS': [(inclPhon, 'P_St_flE')],
        'P_St_fluu': [(inclPhon, 'P_St_fl')],
        'P_St_fluuk': [(inclPhon, 'P_St_fluu')],
        'P_St_fO': [(inclPhon, 'P_St_f')],
        'P_St_fOA': [(inclPhon, 'P_St_fO')],
        'P_St_fOl': [(inclPhon, 'P_St_fO')],
        'P_St_fOlk': [(inclPhon, 'P_St_fOl')],
        'P_St_foo': [(inclPhon, 'P_St_f')],
        'P_St_foon': [(inclPhon, 'P_St_foo')],
        'P_St_fr': [(inclPhon, 'P_St_f')],
        'P_St_fr22': [(inclPhon, 'P_St_fr')],
        'P_St_fraI': [(inclPhon, 'P_St_fr')],
        'P_St_fraU': [(inclPhon, 'P_St_fr')],
        'P_St_frE': [(inclPhon, 'P_St_fr')],
        'P_St_frEmt': [(inclPhon, 'P_St_frE')],
        'P_St_frii': [(inclPhon, 'P_St_fr')],
        'P_St_frOIn': [(inclPhon, 'P_St_fr')],
        'P_St_fryy': [(inclPhon, 'P_St_fr')],
        'P_St_fUt': [(inclPhon, 'P_St_f')],
        'P_St_fuu': [(inclPhon, 'P_St_f')],
        'P_St_fuus': [(inclPhon, 'P_St_fuu')],
        'P_St_fyy': [(inclPhon, 'P_St_f')],
        'P_St_fyyA': [(inclPhon, 'P_St_fyy')],
        'P_St_fyym': [(inclPhon, 'P_St_fyy')],
        'P_St_g': [],
        'P_St_ga': [(inclPhon, 'P_St_g')],
        'P_St_gaA': [(inclPhon, 'P_St_ga')],
        'P_St_ge': [(inclPhon, 'P_St_g')],
        'P_St_gE': [(inclPhon, 'P_St_g')],


        'P_St_gee': [(inclPhon, 'P_St_g')],

        'P_St_gElt': [(inclPhon, 'P_St_gE')],

        'P_St_gen': [(inclPhon, 'P_St_ge')],
        'P_St_gEnt': [(inclPhon, 'P_St_gE')],
        'P_St_gI': [(inclPhon, 'P_St_g')],
        'P_St_gii': [(inclPhon, 'P_St_g')],
        'P_St_giiA': [(inclPhon, 'P_St_gii')],
        'P_St_gIp': [(inclPhon, 'P_St_gI')],
        'P_St_gIt': [(inclPhon, 'P_St_gI')],
        'P_St_gl': [(inclPhon, 'P_St_g')],
        'P_St_gla': [(inclPhon, 'P_St_gl')],
        'P_St_glaa': [(inclPhon, 'P_St_gl')],
        'P_St_glaas': [(inclPhon, 'P_St_glaa')],
        'P_St_glaI': [(inclPhon, 'P_St_gl')],
        'P_St_glaIc': [(inclPhon, 'P_St_glaI')],
        'P_St_glat': [(inclPhon, 'P_St_gla')],
        'P_St_glii': [(inclPhon, 'P_St_gl')],
        'P_St_gO': [(inclPhon, 'P_St_g')],
        'P_St_gOlt': [(inclPhon, 'P_St_gO')],
        'P_St_gr': [(inclPhon, 'P_St_g')],
        'P_St_gr22': [(inclPhon, 'P_St_gr')],
        'P_St_graa': [(inclPhon, 'P_St_gr')],
        'P_St_graap': [(inclPhon, 'P_St_graa')],
        'P_St_graas': [(inclPhon, 'P_St_graa')],
        'P_St_gras': [(inclPhon, 'P_St_gr')],
        'P_St_grI': [(inclPhon, 'P_St_gr')],
        'P_St_grIf': [(inclPhon, 'P_St_grI')],
        'P_St_groo': [(inclPhon, 'P_St_gr')],
        'P_St_groos': [(inclPhon, 'P_St_groo')],
        'P_St_gryy': [(inclPhon, 'P_St_gr')],
        'P_St_gryyn': [(inclPhon, 'P_St_gryy')],

        'P_St_gU': [(inclPhon, 'P_St_g')],
        'P_St_gUA': [(inclPhon, 'P_St_gU')],
        'P_St_gUm': [(inclPhon, 'P_St_gU')],
        'P_St_guu': [(inclPhon, 'P_St_g')],
        'P_St_guut': [(inclPhon, 'P_St_guu')],
        'P_St_gY': [(inclPhon, 'P_St_g')],
        'P_St_gYA': [(inclPhon, 'P_St_gY')],
        'P_St_h': [],
        'P_St_h9A': [(inclPhon, 'P_St_h')],
        'P_St_ha': [(inclPhon, 'P_St_h')],
        'P_St_haa': [(inclPhon, 'P_St_h')],

        'P_St_haAt': [(inclPhon, 'P_St_ha')],
        'P_St_haI': [(inclPhon, 'P_St_h')],
        'P_St_haIs': [(inclPhon, 'P_St_haI')],
        'P_St_hal': [(inclPhon, 'P_St_ha')],

        'P_St_hals': [(inclPhon, 'P_St_hal')],
        'P_St_ham': [(inclPhon, 'P_St_ha')],
        'P_St_han': [(inclPhon, 'P_St_ha')],
        'P_St_hant': [(inclPhon, 'P_St_han')],


        'P_St_hat': [(inclPhon, 'P_St_ha')],
        'P_St_haU': [(inclPhon, 'P_St_h')],
        'P_St_haUs': [(inclPhon, 'P_St_haU')],
        'P_St_haUt': [(inclPhon, 'P_St_haU')],

        'P_St_hE': [(inclPhon, 'P_St_h')],
        'P_St_hEA': [(inclPhon, 'P_St_hE')],
        'P_St_hEAbst': [(inclPhon, 'P_St_hEA')],
        'P_St_hee': [(inclPhon, 'P_St_h')],
        'P_St_hEl': [(inclPhon, 'P_St_hE')],
        'P_St_hElm': [(inclPhon, 'P_St_hEl')],
        'P_St_hEN': [(inclPhon, 'P_St_hE')],
        'P_St_hEn': [(inclPhon, 'P_St_hE')],
        'P_St_hEs': [(inclPhon, 'P_St_hE')],
        'P_St_hI': [(inclPhon, 'P_St_h')],
        'P_St_hIlfs': [(inclPhon, 'P_St_hI')],
        'P_St_hIm': [(inclPhon, 'P_St_hI')],
        'P_St_hIn': [(inclPhon, 'P_St_hI')],
        'P_St_hO': [(inclPhon, 'P_St_h')],
        'P_St_hOI': [(inclPhon, 'P_St_hO')],
        'P_St_hOk': [(inclPhon, 'P_St_hO')],
        'P_St_hOf': [(inclPhon, 'P_St_hO')],
        'P_St_hOlts': [(inclPhon, 'P_St_hO')],
        'P_St_hoo': [(inclPhon, 'P_St_h')],
        'P_St_hut': [(inclPhon, 'P_St_h')],
        'P_St_hoof': [(inclPhon, 'P_St_hoo')],
        'P_St_hoox': [(inclPhon, 'P_St_hoo')],
        'P_St_hOx': [(inclPhon, 'P_St_hO')],
        'P_St_hOY': [(inclPhon, 'P_St_h')],
        'P_St_hU': [(inclPhon, 'P_St_h')],
        'P_St_hu': [(inclPhon, 'P_St_h')],
        'P_St_hUN': [(inclPhon, 'P_St_hU')],
        'P_St_hut': [(inclPhon, 'P_St_hu')],
        'P_St_huu': [(inclPhon, 'P_St_h')],
        'P_St_huut': [(inclPhon, 'P_St_huu')],
        'P_St_I': [],
        'P_St_Im': [(inclPhon, 'P_St_I')],
        'P_St_In': [(inclPhon, 'P_St_I')],
        'P_St_Ist': [(inclPhon, 'P_St_I')],


        'P_St_j': [],
        'P_St_ja': [(inclPhon, 'P_St_j')],
        'P_St_jaa': [(inclPhon, 'P_St_j')],
        'P_St_jak': [(inclPhon, 'P_St_ja')],
        'P_St_k': [],
        'P_St_k22': [(inclPhon, 'P_St_k')],
        'P_St_k2n': [(inclPhon, 'P_St_k')],
        'P_St_k9': [(inclPhon, 'P_St_k')],
        'P_St_k9A': [(inclPhon, 'P_St_k9')],
        'P_St_ka': [(inclPhon, 'P_St_k')],
        'P_St_kaa': [(inclPhon, 'P_St_k')],
        'P_St_kaA': [(inclPhon, 'P_St_ka')],
        'P_St_kaa': [(inclPhon, 'P_St_k')],
        'P_St_kaf': [(inclPhon, 'P_St_ka')],
        'P_St_kal': [(inclPhon, 'P_St_ka')],
        'P_St_kaI': [(inclPhon, 'P_St_k')],
        'P_St_kaIn': [(inclPhon, 'P_St_kaI')],
        'P_St_kalt': [(inclPhon, 'P_St_ka')],
        'P_St_kan': [(inclPhon, 'P_St_ka')],
        'P_St_kap': [(inclPhon, 'P_St_ka')],
        'P_St_kat': [(inclPhon, 'P_St_ka')],
        'P_St_kE': [(inclPhon, 'P_St_k')],
        'P_St_ke': [(inclPhon, 'P_St_k')],
        'P_St_kEE': [(inclPhon, 'P_St_k')],
        'P_St_kEl': [(inclPhon, 'P_St_kE')],
        'P_St_kEs': [(inclPhon, 'P_St_kE')],
        'P_St_ket': [(inclPhon, 'P_St_ke')],
        'P_St_kI': [(inclPhon, 'P_St_k')],
        'P_St_kiA': [(inclPhon, 'P_St_k')],
        'P_St_kiAc': [(inclPhon, 'P_St_kiA')],

        'P_St_kIn': [(inclPhon, 'P_St_kI')],
        'P_St_kInt': [(inclPhon, 'P_St_kIn')],
        'P_St_kIp': [(inclPhon, 'P_St_kI')],
        'P_St_kl': [(inclPhon, 'P_St_k')],
        'P_St_klaI': [(inclPhon, 'P_St_kl')],
        'P_St_klaIn': [(inclPhon, 'P_St_klaI')],
        'P_St_klI': [(inclPhon, 'P_St_kl')],
        'P_St_klIN': [(inclPhon, 'P_St_klI')],
        'P_St_kn': [(inclPhon, 'P_St_k')],
        'P_St_kn9p': [(inclPhon, 'P_St_kn')],
        'P_St_knak': [(inclPhon, 'P_St_kn')],
        'P_St_knIAS': [(inclPhon, 'P_St_kn')],
        'P_St_knOs': [(inclPhon, 'P_St_kn')],
        'P_St_knOx': [(inclPhon, 'P_St_kn')],
        'P_St_kO': [(inclPhon, 'P_St_k')],
        'P_St_ko': [(inclPhon, 'P_St_k')],
        'P_St_koA': [(inclPhon, 'P_St_ko')],
        'P_St_kOA': [(inclPhon, 'P_St_k')],
        'P_St_kOAn': [(inclPhon, 'P_St_kOA')],
        'P_St_kOf': [(inclPhon, 'P_St_ko')],
        'P_St_kOm': [(inclPhon, 'P_St_kO')],
        'P_St_kOn': [(inclPhon, 'P_St_kO')],
        'P_St_kOpf': [(inclPhon, 'P_St_kO')],
        'P_St_kOx': [(inclPhon, 'P_St_kO')],
        'P_St_kr': [(inclPhon, 'P_St_k')],
        'P_kr': [(inclPhon, 'P_k'), (inclPhon, 'P_St_kr')],
        'P_St_kraa': [(inclPhon, 'P_St_kr')],
        'P_St_kraIs': [(inclPhon, 'P_St_kr')],

        'P_St_kraan': [(inclPhon, 'P_St_kraa')],
        'P_St_krOI': [(inclPhon, 'P_St_kr')],
        'P_St_krOIts': [(inclPhon, 'P_St_krOI')],
        'P_St_kroo': [(inclPhon, 'P_St_kr')],
        'P_St_krYk': [(inclPhon, 'P_St_kr')], 
        'P_St_kU': [(inclPhon, 'P_St_k')], 
        'P_St_kUnst': [(inclPhon, 'P_St_kU')],
        'P_St_kY': [(inclPhon, 'P_St_k')],
        'P_St_kYc': [(inclPhon, 'P_St_kY')],
        'P_St_kYnst': [(inclPhon, 'P_St_kY')],
        'P_St_kyy': [(inclPhon, 'P_St_k')],
        'P_St_kyyl': [(inclPhon, 'P_St_kyy')],
        'P_St_l': [],
        'P_St_l22': [(inclPhon, 'P_St_l')],
        'P_St_l9': [(inclPhon, 'P_St_l')],
        'P_St_l9f': [(inclPhon, 'P_St_l9')],
        'P_St_la': [(inclPhon, 'P_St_l')],
        'P_St_laa': [(inclPhon, 'P_St_l')],
        'P_St_laI': [(inclPhon, 'P_St_l')],
        'P_St_laIn': [(inclPhon, 'P_St_laI')],
        'P_St_laN': [(inclPhon, 'P_St_la')],
        'P_St_lan': [(inclPhon, 'P_St_la')],
        'P_St_lant': [(inclPhon, 'P_St_lan')],
        'P_St_laU':  [(inclPhon, 'P_St_l')],
        'P_St_laUt': [(inclPhon, 'P_St_laU')],
        'P_St_lax': [(inclPhon, 'P_St_la')],
        'P_St_lE': [(inclPhon, 'P_St_l')],
        'P_St_lEA': [(inclPhon, 'P_St_lE')],
        'P_St_lee': [(inclPhon, 'P_St_l')],
        'P_St_lEk': [(inclPhon, 'P_St_lE')],
        'P_St_lEn': [(inclPhon, 'P_St_lE')],
        'P_St_lEN': [(inclPhon, 'P_St_lE')],
        'P_St_lENk': [(inclPhon, 'P_St_lEN')],
        'P_St_lEtst': [(inclPhon, 'P_St_lE')],
        'P_St_li': [(inclPhon, 'P_St_l')],
        'P_St_lI': [(inclPhon, 'P_St_l')],
        'P_St_lii': [(inclPhon, 'P_St_l')],
        'P_St_liip': [(inclPhon, 'P_St_lii')],
        'P_St_liit': [(inclPhon, 'P_St_lii')],
        'P_St_lIp': [(inclPhon, 'P_St_lI')],
        'P_St_lit': [(inclPhon, 'P_St_li')],
        'P_St_lOI': [(inclPhon, 'P_St_l')],
        'P_St_lOIc': [(inclPhon, 'P_St_lOI')],
        'P_St_loo': [(inclPhon, 'P_St_l')],
        'P_St_lO': [(inclPhon, 'P_St_l')],
        'P_St_lOx': [(inclPhon, 'P_St_lO')],
        'P_St_m': [],
        'P_St_m22': [(inclPhon, 'P_St_m')],
        'P_St_ma': [(inclPhon, 'P_St_m')],
        'P_St_maa': [(inclPhon, 'P_St_m')],
        'P_St_maat': [(inclPhon, 'P_St_maa')],
        'P_St_maI': [(inclPhon, 'P_St_ma')],
        'P_St_man': [(inclPhon, 'P_St_ma')],
        'P_St_maU':  [(inclPhon, 'P_St_m')],
        'P_St_max': [(inclPhon, 'P_St_ma')],
        'P_St_maxt': [(inclPhon, 'P_St_max')],
        'P_St_me': [(inclPhon, 'P_St_m')],
        'P_St_mE': [(inclPhon, 'P_St_m')],
        'P_St_meA': [(inclPhon, 'P_St_me')],
        'P_St_mee': [(inclPhon, 'P_St_m')],
        'P_St_meel': [(inclPhon, 'P_St_mee')],
        'P_St_mens': [(inclPhon, 'P_St_me')],
        'P_St_mEn': [(inclPhon, 'P_St_mE')],
        'P_St_mEs': [(inclPhon, 'P_St_mE')],
        'P_St_mI': [(inclPhon, 'P_St_m')],
        'P_St_mii': [(inclPhon, 'P_St_m')],
        'P_St_mIk': [(inclPhon, 'P_St_mI')],
        'P_St_mIl': [(inclPhon, 'P_St_mI')],
        'P_St_mIlc': [(inclPhon, 'P_St_mIl')],
        'P_St_mIs': [(inclPhon, 'P_St_mI')],
        'P_St_mIt': [(inclPhon, 'P_St_mI')],
        'P_St_mO': [(inclPhon, 'P_St_m')],
        'P_St_mOA': [(inclPhon, 'P_St_mO')],
        'P_St_mOns': [(inclPhon, 'P_St_mO')],
        'P_St_moo': [(inclPhon, 'P_St_m')],
        'P_St_moont': [(inclPhon, 'P_St_moo')],
        'P_St_mU': [(inclPhon, 'P_St_m')],
        'P_St_mUs': [(inclPhon, 'P_St_mU')],
        'P_St_muu': [(inclPhon, 'P_St_m')],
        'P_St_my': [(inclPhon, 'P_St_m')],
        'P_St_mYl': [(inclPhon, 'P_St_my')],
        'P_St_mYt': [(inclPhon, 'P_St_my')],
        'P_St_myy': [(inclPhon, 'P_St_m')],
        'P_St_n': [],
        'P_St_na': [(inclPhon, 'P_St_n')],
        'P_St_naa': [(inclPhon, 'P_St_n')],
        'P_St_naat': [(inclPhon, 'P_St_naa')],
        'P_St_napf': [(inclPhon, 'P_St_na')],
        'P_St_nas': [(inclPhon, 'P_St_na')],
        'P_St_nax': [(inclPhon, 'P_St_na')],
        'P_St_naxts': [(inclPhon, 'P_St_na')],
        'P_St_nee': [(inclPhon, 'P_St_n')],
        'P_St_nIct': [(inclPhon, 'P_St_n')],
        'P_St_nO': [(inclPhon, 'P_St_n')],
        'P_St_nOA': [(inclPhon, 'P_St_nO')],
        'P_St_nOAt': [(inclPhon, 'P_St_nOA')],
        'P_St_nOI': [(inclPhon, 'P_St_n')],
        'P_St_noo': [(inclPhon, 'P_St_n')],
        'P_St_nUt': [(inclPhon, 'P_St_n')],
        'P_St_o': [],
        'P_St_O': [],
        'P_St_oA': [(inclPhon, 'P_St_o')],
        'P_St_OA': [(inclPhon, 'P_St_O')],
        'P_St_OAt': [(inclPhon, 'P_St_OA')],
        'P_St_Oft': [(inclPhon, 'P_St_O')],
        'P_St_OI': [],
        'P_St_oo': [],
        'P_St_Os': [(inclPhon, 'P_St_O')],
        'P_St_p': [],
        'P_St_pa': [(inclPhon, 'P_St_p')],
        'P_St_paA': [(inclPhon, 'P_St_p')],
        'P_St_paa': [(inclPhon, 'P_St_p')],
        'P_St_paap': [(inclPhon, 'P_St_paa')],
        'P_St_pE': [(inclPhon, 'P_St_p')],
        'P_St_pee': [(inclPhon, 'P_St_p')],
        'P_St_pEk': [(inclPhon, 'P_St_pE')],
        'P_St_pf': [],
        'P_St_pfE': [(inclPhon, 'P_St_pf')],
        'P_St_pfEf': [(inclPhon, 'P_St_pfE')],
        'P_St_pfaat': [(inclPhon, 'P_St_pf')],
        'P_St_pfEAt': [(inclPhon, 'P_St_pf')],
        'P_St_pflan': [(inclPhon, 'P_St_pf')],
        'P_St_pfan': [(inclPhon, 'P_St_pf')],
        'P_St_pflas': [(inclPhon, 'P_St_pf')],
        'P_St_pi': [(inclPhon, 'P_St_p')],
        'P_St_piA': [(inclPhon, 'P_St_pi')],
        'P_St_plaUs': [(inclPhon, 'P_St_pf')],
        'P_St_poo': [(inclPhon, 'P_St_p')],
        'P_St_pool': [(inclPhon, 'P_St_poo')],
        'P_St_pr': [(inclPhon, 'P_St_p')],
        'P_St_praI': [(inclPhon, 'P_St_pr')],
        'P_St_praIs': [(inclPhon, 'P_St_praI')],
        'P_St_prEs': [(inclPhon, 'P_St_pr')],
        'P_St_r': [],
        'P_St_raa': [(inclPhon, 'P_St_r')],
        'P_St_raat': [(inclPhon, 'P_St_raa')],
        'P_St_riiA': [(inclPhon, 'P_St_r')],

        'P_St_raI': [(inclPhon, 'P_St_r')],

        'P_St_raU': [(inclPhon, 'P_St_r')],
        'P_St_raUs': [(inclPhon, 'P_St_raU')],
        'P_St_ree': [(inclPhon, 'P_St_r')],
        'P_St_rEE': [(inclPhon, 'P_St_r')],
        'P_St_ree': [(inclPhon, 'P_St_r')],

        'P_St_rEEt': [(inclPhon, 'P_St_rEE')],
        'P_St_rI': [(inclPhon, 'P_St_r')],
        'P_St_rI': [(inclPhon, 'P_St_r')],
        'P_St_rIc': [(inclPhon, 'P_St_rI')],
        'P_St_rii': [(inclPhon, 'P_St_r')],
        'P_St_rIN': [(inclPhon, 'P_St_rI')],
        'P_St_rO': [(inclPhon, 'P_St_r')],
        'P_St_rOg': [(inclPhon, 'P_St_rO')],
        'P_St_rOI': [(inclPhon, 'P_St_r')],
        'P_St_rOIS': [(inclPhon, 'P_St_rOI')],
        'P_St_rOl': [(inclPhon, 'P_St_rO')],
        'P_St_roo': [(inclPhon, 'P_St_r')],
        'P_St_root': [(inclPhon, 'P_St_roo')],
        'P_St_rOt': [(inclPhon, 'P_St_rO')],
        'P_St_rU': [(inclPhon, 'P_St_r')],
        'P_St_rUI': [(inclPhon, 'P_St_rU')],
        'P_St_rUk': [(inclPhon, 'P_St_rU')],
        'P_St_rUn': [(inclPhon, 'P_St_rU')],

        'P_St_ruu': [(inclPhon, 'P_St_r')],

        'P_St_ry': [(inclPhon, 'P_St_r')],
        'P_St_ryA': [(inclPhon, 'P_St_ry')],
        'P_St_S': [],
        'P_St_s': [],
        'P_St_S22': [(inclPhon, 'P_St_S')],
        'P_St_S22n': [(inclPhon, 'P_St_S22')],
        'P_St_Sa': [(inclPhon, 'P_St_S')],
        'P_St_Saa': [(inclPhon, 'P_St_S')],
        'P_St_SaAf': [(inclPhon, 'P_St_Sa')],
        'P_St_Saal': [(inclPhon, 'P_St_Saa')],
        'P_St_Saf': [(inclPhon, 'P_St_S')],
        'P_St_Saft': [(inclPhon, 'P_St_Sa')],
        'P_St_Sant': [(inclPhon, 'P_St_Sa')],
        'P_St_Sat': [(inclPhon, 'P_St_Sa')],
        'P_St_se': [(inclPhon, 'P_St_s')],
        'P_St_SEE': [(inclPhon, 'P_St_S')],

        'P_St_See': [(inclPhon, 'P_St_S')],
        'P_St_Si': [(inclPhon, 'P_St_S')],
        'P_St_SI': [(inclPhon, 'P_St_S')],
        'P_St_SiA': [(inclPhon, 'P_St_Si')],
        'P_St_SIAm': [(inclPhon, 'P_St_SI')],
        'P_St_Sii': [(inclPhon, 'P_St_S')],
        'P_St_sii': [(inclPhon, 'P_St_s')],
        'P_St_siiA': [(inclPhon, 'P_St_sii')],
        'P_St_siik': [(inclPhon, 'P_St_sii')],
        'P_St_SIm': [(inclPhon, 'P_St_SI')],
        'P_St_SIn': [(inclPhon, 'P_St_SI')],
        'P_St_Sl': [(inclPhon, 'P_St_S')],
        'P_St_SlaI': [(inclPhon, 'P_St_Sl')],
        'P_St_Slee': [(inclPhon, 'P_St_Sl')],
        'P_St_SlEp': [(inclPhon, 'P_St_Sl')],
        'P_St_SlI': [(inclPhon, 'P_St_Sl')],
        'P_St_SlIt': [(inclPhon, 'P_St_SlI')],
        'P_St_SlO': [(inclPhon, 'P_St_Sl')],
        'P_St_SlOs': [(inclPhon, 'P_St_SlO')],
        'P_St_SlU': [(inclPhon, 'P_St_Sl')],
        'P_St_SlUs': [(inclPhon, 'P_St_SlU')],
        'P_St_Sm': [(inclPhon, 'P_St_S')],
        'P_St_Smaa': [(inclPhon, 'P_St_Sm')],
        'P_St_Smaal': [(inclPhon, 'P_St_Smaa')],
        'P_St_SmE': [(inclPhon, 'P_St_Sm')],
        'P_St_SmEk': [(inclPhon, 'P_St_SmE')],
        'P_St_SmEt': [(inclPhon, 'P_St_SmE')],
        'P_St_SmU': [(inclPhon, 'P_St_Sm')],
        'P_St_SmUk': [(inclPhon, 'P_St_SmU')],
        'P_St_Sn': [(inclPhon, 'P_St_S')],
        'P_St_Sna': [(inclPhon, 'P_St_S')],
        'P_St_SnaI': [(inclPhon, 'P_St_Sn')],
        'P_St_Snal': [(inclPhon, 'P_St_Sna')],
        'P_St_SnaU': [(inclPhon, 'P_St_Sn')],
        'P_St_SnE': [(inclPhon, 'P_St_Sn')],
        'P_St_Snee': [(inclPhon, 'P_St_Sn')],
        'P_St_SnEl': [(inclPhon, 'P_St_SnE')],
        'P_St_Soo': [(inclPhon, 'P_St_S')],

        'P_St_Sp': [(inclPhon, 'P_St_S')],
        'P_St_SpEE': [(inclPhon, 'P_St_Sp')],
        'P_St_SpEEt': [(inclPhon, 'P_St_SpEE')],
        'P_St_SpI': [(inclPhon, 'P_St_Sp')],
        'P_St_Spii': [(inclPhon, 'P_St_Sp')],
        'P_St_Spiil': [(inclPhon, 'P_St_Spii')],
        'P_St_SpIt': [(inclPhon, 'P_St_SpI')],
        'P_St_SpIts': [(inclPhon, 'P_St_SpIt')],
        'P_St_SpOAt': [(inclPhon, 'P_St_Sp')],
        'P_St_Spr': [(inclPhon, 'P_St_Sp')],
        'P_St_SprI': [(inclPhon, 'P_St_Spr')],
        'P_St_SprIN': [(inclPhon, 'P_St_SprI')],
        'P_St_Sr': [(inclPhon, 'P_St_S')],
        'P_St_Sra': [(inclPhon, 'P_St_Sr')],
        'P_St_SraN': [(inclPhon, 'P_St_Sra')],
        'P_St_SraNk': [(inclPhon, 'P_St_SraN')],
        'P_St_SraU': [(inclPhon, 'P_St_Sr')],

        'P_St_Sree': [(inclPhon, 'P_St_Sr')],
        'P_St_Sreek': [(inclPhon, 'P_St_Sree')],
        'P_St_SrEk': [(inclPhon, 'P_St_Sr')],
        'P_St_St': [(inclPhon, 'P_St_S')],
        'P_St_Sta': [(inclPhon, 'P_St_St')],
        'P_St_Staa': [(inclPhon, 'P_St_St')],

        'P_St_StaAk': [(inclPhon, 'P_St_Sta')],
        'P_St_Staap': [(inclPhon, 'P_St_Staa')],
        'P_St_StaI': [(inclPhon, 'P_St_St')],
        'P_St_StaIn': [(inclPhon, 'P_St_StaI')],
        'P_St_Stat': [(inclPhon, 'P_St_Sta')],
        'P_St_StE': [(inclPhon, 'P_St_St')],
        'P_St_Stee': [(inclPhon, 'P_St_St')],
        'P_St_StEk': [(inclPhon, 'P_St_StE')],
        'P_St_StEl': [(inclPhon, 'P_St_StE')],
        'P_St_StEn': [(inclPhon, 'P_St_StE')],
        'P_St_StI': [(inclPhon, 'P_St_St')],
        'P_St_StIft': [(inclPhon, 'P_St_StI')],

        'P_St_StIm': [(inclPhon, 'P_St_StI')],
        'P_St_StO': [(inclPhon, 'P_St_St')],
        'P_St_StOf': [(inclPhon, 'P_St_StO')],
        'P_St_StOk': [(inclPhon, 'P_St_StO')],
        'P_St_Str': [(inclPhon, 'P_St_St')],
        'P_St_Straa': [(inclPhon, 'P_St_Str')],
        'P_St_StrI': [(inclPhon, 'P_St_Str')],
        'P_St_Stroo': [(inclPhon, 'P_St_Str')],

        'P_St_Stroom': [(inclPhon, 'P_St_Stroo')],
        'P_St_StU': [(inclPhon, 'P_St_St')],
        'P_St_StUm': [(inclPhon, 'P_St_StU')],
        'P_St_StUmpf': [(inclPhon, 'P_St_StUm')],
        'P_St_Stuu': [(inclPhon, 'P_St_St')],
        'P_St_Stuul': [(inclPhon, 'P_St_Stuu')],
        'P_St_StY': [(inclPhon, 'P_St_St')],
        'P_St_StYk': [(inclPhon, 'P_St_StY')],
        'P_St_Su': [(inclPhon, 'P_St_S')],
        'P_St_Sup': [(inclPhon, 'P_St_Su')],
        'P_St_Suu': [(inclPhon, 'P_St_S')],

        'P_St_Sv': [(inclPhon, 'P_St_S')],
        'P_St_SvaI': [(inclPhon, 'P_St_Sv')],
        'P_St_SvaIn': [(inclPhon, 'P_St_SvaI')],
        'P_St_Sve': [(inclPhon, 'P_St_Sv')],
        'P_St_SveA': [(inclPhon, 'P_St_Sve')],
        'P_St_Svee': [(inclPhon, 'P_St_Sv')],
        'P_St_SvI': [(inclPhon, 'P_St_Sv')],
        'P_St_Svii': [(inclPhon, 'P_St_Sv')],
        'P_St_SvIm': [(inclPhon, 'P_St_SvI')],
        'P_St_SY': [(inclPhon, 'P_St_S')],
        'P_St_Sy': [(inclPhon, 'P_St_S')],
        'P_St_SYs': [(inclPhon, 'P_St_SY')],
        'P_St_SYt': [(inclPhon, 'P_St_SY')],
        'P_St_Sytst': [(inclPhon, 'P_St_Sy')],
        'P_St_t': [],
        'P_St_tA': [(inclPhon, 'P_St_t')],
        'P_St_ta': [(inclPhon, 'P_St_t')],
        'P_St_taa': [(inclPhon, 'P_St_t')],
        'P_St_taak': [(inclPhon, 'P_St_taa')],
        'P_St_taal': [(inclPhon, 'P_St_taa')],
        'P_St_taI': [(inclPhon, 'P_St_t')],
        'P_St_taIl': [(inclPhon, 'P_St_taI')],


        'P_St_tal': [(inclPhon, 'P_St_ta')],
        'P_St_tan': [],
        'P_St_taS': [(inclPhon, 'P_St_ta')],
        'P_St_tas': [(inclPhon, 'P_St_ta')],

        'P_St_tas': [(inclPhon, 'P_St_ta')],
        'P_St_tE': [(inclPhon, 'P_St_t')],
        'P_St_tEI': [(inclPhon, 'P_St_t')],
        'P_St_tEl': [(inclPhon, 'P_St_tE')],
        'P_St_tEn': [(inclPhon, 'P_St_tE')],
        'P_St_tI': [(inclPhon, 'P_St_t')],
        'P_St_tii': [(inclPhon, 'P_St_t')],
        'P_St_tiiA': [(inclPhon, 'P_St_tii')],
        'P_St_tiif': [(inclPhon, 'P_St_tii')],
        'P_St_tIS': [(inclPhon, 'P_St_tI')],
        'P_St_to': [(inclPhon, 'P_St_t')],
        'P_St_tO': [(inclPhon, 'P_St_t')],
        'P_St_toA': [(inclPhon, 'P_St_to')],
        'P_St_tOf': [(inclPhon, 'P_St_tO')],
        'P_St_too': [(inclPhon, 'P_St_t')],
        'P_St_toos': [(inclPhon, 'P_St_too')],
        'P_St_tOpf': [(inclPhon, 'P_St_tO')],
        'P_St_tr': [(inclPhon, 'P_St_t')],
        'P_St_tr22': [(inclPhon, 'P_St_tr')],
        'P_St_tr22s': [(inclPhon, 'P_St_tr22')],
        'P_St_traa': [(inclPhon, 'P_St_tr')],
        'P_St_traI': [(inclPhon, 'P_St_tr')],
        'P_St_traU': [(inclPhon, 'P_St_tr')],
        'P_St_traUt': [(inclPhon, 'P_St_traU')],
        'P_St_trE': [(inclPhon, 'P_St_tr')],
        'P_St_trEk': [(inclPhon, 'P_St_trE')],
        'P_St_trEp': [(inclPhon, 'P_St_trE')],
        'P_St_trI': [(inclPhon, 'P_St_tr')],
        'P_St_trii': [(inclPhon, 'P_St_tr')],
        'P_St_triiA': [(inclPhon, 'P_St_trii')],
        'P_St_trIN': [(inclPhon, 'P_St_trI')],
        'P_St_trO': [(inclPhon, 'P_St_tr')],
        'P_St_trOk': [(inclPhon, 'P_St_trO')],
        'P_St_troo': [(inclPhon, 'P_St_tr')],
        'P_St_ts': [],
        'P_St_tsa': [(inclPhon, 'P_St_ts')],
        'P_St_tsaa': [(inclPhon, 'P_St_ts')],
        'P_St_tsaam': [(inclPhon, 'P_St_tsaa')],
        'P_St_tsaI': [(inclPhon, 'P_St_ts')],
        'P_St_tsaIc': [(inclPhon, 'P_St_tsaI')],
        'P_St_tsaIt': [(inclPhon, 'P_St_tsaI')],
        'P_St_tsaN': [(inclPhon, 'P_St_tsa')],
        'P_St_tsE': [(inclPhon, 'P_St_ts')],
        'P_St_tsEE': [(inclPhon, 'P_St_ts')],
        'P_St_tsee': [(inclPhon, 'P_St_ts')],
        'P_St_tsEs': [(inclPhon, 'P_St_tsE')],
        'P_St_tsI': [(inclPhon, 'P_St_ts')],
        'P_St_tsIA': [(inclPhon, 'P_St_tsI')],
        'P_St_tsii': [(inclPhon, 'P_St_ts')],
        'P_St_tsImt': [(inclPhon, 'P_St_ts')],
        'P_St_tsjoo': [(inclPhon, 'P_St_ts')],
        'P_St_tsO': [(inclPhon, 'P_St_ts')],
        'P_St_tsOA': [(inclPhon, 'P_St_tsO')],
        'P_St_tsOI': [(inclPhon, 'P_St_ts')],
        'P_St_tsOIk': [(inclPhon, 'P_St_tsOI')],
        'P_St_tsu': [(inclPhon, 'P_St_ts')],

        'P_St_tsuk': [(inclPhon, 'P_St_tsu')],
        'P_St_tsum': [(inclPhon, 'P_St_tsu')],
        'P_St_tsUm': [(inclPhon, 'P_St_ts')],
        'P_St_tsuu': [(inclPhon, 'P_St_ts')],
        'P_St_tsuuk': [(inclPhon, 'P_St_tsuu')],
        'P_St_tsv': [(inclPhon, 'P_St_ts')],
        'P_St_tsvI': [(inclPhon, 'P_St_tsv')],
        'P_St_tsvIS': [(inclPhon, 'P_St_tsvI')],
        'P_St_tU': [(inclPhon, 'P_St_t')],
        'P_St_tUl': [(inclPhon, 'P_St_tU')],
        'P_St_tuu': [(inclPhon, 'P_St_t')],
        'P_St_tuux': [(inclPhon, 'P_St_tuu')],
        'P_St_ty': [(inclPhon, 'P_St_t')],
        'P_St_tyA': [(inclPhon, 'P_St_ty')],
        'P_St_U': [],
        'P_St_u': [],
        'P_St_uA': [],
        'P_St_Un': [(inclPhon, 'P_St_U')],
        'P_St_UN': [(inclPhon, 'P_St_U')],

        'P_St_uu': [],
        'P_St_v': [],
        'P_St_v9': [(inclPhon, 'P_St_v')],
        'P_St_v9l': [(inclPhon, 'P_St_v9')],
        'P_St_v9lk': [(inclPhon, 'P_St_v9l')],
        'P_St_v9lkt': [(inclPhon, 'P_St_v9lk')],
        'P_St_va': [(inclPhon, 'P_St_v')],
        'P_St_vaa': [(inclPhon, 'P_St_v')],
        'P_St_vaA': [(inclPhon, 'P_St_va')],
        'P_St_vaa': [(inclPhon, 'P_St_v')],
        'P_St_vaAm': [(inclPhon, 'P_St_vaA')],
        'P_St_vaI': [(inclPhon, 'P_St_va')],
        'P_St_vaIc': [(inclPhon, 'P_St_vaI')],
        'P_St_vaIs': [(inclPhon, 'P_St_vaI')],
        'P_St_vak': [(inclPhon, 'P_St_va')],
        'P_St_vaks': [(inclPhon, 'P_St_vak')],

        'P_St_vap': [(inclPhon, 'P_St_va')],
        'P_St_vas': [(inclPhon, 'P_St_va')],
        'P_St_val': [(inclPhon, 'P_St_va')],


        'P_St_vE': [(inclPhon, 'P_St_v')],
        'P_St_vE': [(inclPhon, 'P_St_v')],
        'P_St_vEA': [(inclPhon, 'P_St_vE')],

        'P_St_vEAk': [(inclPhon, 'P_St_vEA')],
        'P_St_vee': [(inclPhon, 'P_St_v')],
        'P_St_veek': [(inclPhon, 'P_St_vee')],
        'P_St_vEk': [(inclPhon, 'P_St_vE')],
        'P_St_vEk': [(inclPhon, 'P_St_vE')],
        'P_St_vEks': [(inclPhon, 'P_St_vEk')],
        'P_St_vElt': [(inclPhon, 'P_St_vE')],
        'P_St_vEn': [(inclPhon, 'P_St_vE')],

        'P_St_vEs': [(inclPhon, 'P_St_vE')],
        'P_St_vEt': [(inclPhon, 'P_St_vE')],
        'P_St_vi': [(inclPhon, 'P_St_v')],
        'P_St_vI': [(inclPhon, 'P_St_v')],
        'P_St_viA': [(inclPhon, 'P_St_vi')],
        'P_St_vii': [(inclPhon, 'P_St_v')],
        'P_St_vIlt': [(inclPhon, 'P_St_vI')],
        'P_St_vIn': [(inclPhon, 'P_St_vI')],
        'P_St_vInt': [(inclPhon, 'P_St_vIn')],
        'P_St_vO': [(inclPhon, 'P_St_v')],
        'P_St_vOl': [(inclPhon, 'P_St_vO')],
        'P_St_vOn': [(inclPhon, 'P_St_vO')],
        'P_St_voo': [(inclPhon, 'P_St_v')],
        'P_St_voon': [(inclPhon, 'P_St_voo')],
        'P_St_vY': [(inclPhon, 'P_St_v')],
        'P_St_vYA': [(inclPhon, 'P_St_vY')],
        'P_St_vant': [(inclPhon, 'P_St_va')],
        'P_St_z': [],
        'P_St_za': [(inclPhon, 'P_St_z')],
        'P_St_zaa': [(inclPhon, 'P_St_z')],
        'P_St_zaan': [(inclPhon, 'P_St_zaa')],
        'P_St_zaft': [(inclPhon, 'P_St_za')],
        'P_St_zaI': [(inclPhon, 'P_St_z')],
        'P_St_zaIl': [(inclPhon, 'P_St_zaI')],
        'P_St_zam': [(inclPhon, 'P_St_za')],
        'P_St_zant': [(inclPhon, 'P_St_za')],
        'P_St_zaU': [(inclPhon, 'P_St_z')],
        'P_St_zax': [(inclPhon, 'P_St_za')],

        'P_St_zE': [(inclPhon, 'P_St_z')],
        'P_St_ze': [(inclPhon, 'P_St_z')],
        'P_St_zEk': [(inclPhon, 'P_St_zE')],
        'P_St_zEks': [(inclPhon, 'P_St_zEk')],
        'P_St_zen': [(inclPhon, 'P_St_ze')],
        'P_St_zEts': [(inclPhon, 'P_St_zE')],
        'P_St_zi': [(inclPhon, 'P_St_z')],
        'P_St_zI': [(inclPhon, 'P_St_z')],
        'P_St_ziAt': [(inclPhon, 'P_St_zi')],
        'P_St_zIc': [(inclPhon, 'P_St_zI')],
        'P_St_zIcts': [(inclPhon, 'P_St_zIc')],
        'P_St_zii': [(inclPhon, 'P_St_z')],
        'P_St_ziil': [(inclPhon, 'P_St_zii')],
        'P_St_zIl': [(inclPhon, 'P_St_zI')],
        'P_St_zIt': [(inclPhon, 'P_St_zI')],
        'P_St_zIts': [(inclPhon, 'P_St_zI')],
        'P_St_zO': [(inclPhon, 'P_St_z')],
        'P_St_zo': [(inclPhon, 'P_St_z')],
        'P_St_zOA': [(inclPhon, 'P_St_zO')],

        'P_St_zOk': [(inclPhon, 'P_St_zO')],
        'P_St_zOm': [(inclPhon, 'P_St_zO')],
        'P_St_zOn': [(inclPhon, 'P_St_zO')],

        'P_St_zyy': [(inclPhon, 'P_St_z')],
        'P_St_zyys': [(inclPhon, 'P_St_zyy')],
        'P_St': [(inclPhon, 'P_S')],
        'P_st': [(inclPhon, 'P_s')],
        'P_StaIl': [(inclPhon, 'P_S')],
        'P_ste': [(inclPhon, 'P_st')],
        'P_StE': [(inclPhon, 'P_St')],
        'P_Stee': [(inclPhon, 'P_St')],
        'P_StEl': [(inclPhon, 'P_StE')],
        'P_StO': [(inclPhon, 'P_St')],
        'P_StOf': [(inclPhon, 'P_StO')],
        'P_StY': [(inclPhon, 'P_St')],
        'P_StYk': [(inclPhon, 'P_StY')],
        'P_t': [],
        'P_ta': [(inclPhon, 'P_t')],
        'P_taak': [(inclPhon, 'P_ta')],
        'P_tal': [(inclPhon, 'P_ta')],
        'P_te': [(inclPhon, 'P_t')],
        'P_tE': [(inclPhon, 'P_t')],


        'P_tEA': [(inclPhon, 'P_tE')],

        'P_tEAn': [(inclPhon, 'P_tEA')],
        'P_tee': [(inclPhon, 'P_te')],
        'P_tee': [],
        'P_tEl': [(inclPhon, 'P_tE')],
        'P_tel': [(inclPhon, 'P_te')],
        'P_ten': [(inclPhon, 'P_te')],

        'P_tes': [(inclPhon, 'P_te')],
        'P_ti': [(inclPhon, 'P_t')],
        'P_tI': [(inclPhon, 'P_t')],
        'P_tIc': [(inclPhon, 'P_tI')],
        'P_tIk': [(inclPhon, 'P_tI')],
        'P_to': [(inclPhon, 'P_t')],
        'P_toA': [(inclPhon, 'P_to')],
        'P_tOn': [(inclPhon, 'P_to')],
        'P_tr': [(inclPhon, 'P_t'), (inclPhon, 'P_St_tr')],
        'P_trans': [(inclPhon, 'P_tr')],
        'P_trEs': [(inclPhon, 'P_tr')],
        'P_trIS': [(inclPhon, 'P_tr')],
        'P_trO': [(inclPhon, 'P_tr')],
        'P_trOk': [(inclPhon, 'P_trO')],
        'P_trOm': [(inclPhon, 'P_trO')],
        'P_tru': [(inclPhon, 'P_tr')],
        'P_ts': [(inclPhon, 'P_St_ts')],
        'P_tsaI': [(inclPhon, 'P_ts')],
        'P_tse': [(inclPhon, 'P_ts')],
        'P_tsE': [(inclPhon, 'P_ts')],


        'P_tsEA': [(inclPhon, 'P_tsE')],
        'P_tsen': [(inclPhon, 'P_tse')],


        'P_tsi': [(inclPhon, 'P_ts')],
        'P_tsOI': [(inclPhon, 'P_ts')],
        'P_tsOIk': [(inclPhon, 'P_tsOI')],
        'P_tsU': [(inclPhon, 'P_ts')],
        'P_tsu': [(inclPhon, 'P_ts')],

        'P_tU': [(inclPhon, 'P_t')],
        'P_tUN': [(inclPhon, 'P_tU')],
        'P_u': [(inclPhon, 'P_St_u')],
        'P_U': [(inclPhon, 'P_St_U')],
        'P_UA': [],
        'P_Um': [],
        'P_v': [(inclPhon, 'P_St_v')],
        'P_vaI': [(inclPhon, 'P_v')],
        'P_vaIs': [(inclPhon, 'P_vaI')],

        'P_vas': [(inclPhon, 'P_v')],
        'P_val': [(inclPhon, 'P_v')],

        'P_ve': [(inclPhon, 'P_v')],
        'P_vE': [(inclPhon, 'P_v')],
        'P_vEA': [(inclPhon, 'P_vE')],
        'P_vEn': [(inclPhon, 'P_vE')],
        'P_x': [],
        'P_xe': [(inclPhon, 'P_x')],
        'P_xE': [(inclPhon, 'P_x')],
        'P_xEA': [(inclPhon, 'P_xE')],

        'P_xen': [(inclPhon, 'P_xe')],


        'P_z': [],
        'P_za': [(inclPhon, 'P_z')],
        'P_zaam': [(inclPhon, 'P_za')], 
        'P_zak': [(inclPhon, 'P_za')],
        'P_zats': [(inclPhon, 'P_za')],
        'P_zaxt': [(inclPhon, 'P_za')],
        'P_ze': [(inclPhon, 'P_z')],
        'P_zen': [(inclPhon, 'P_ze')],
        'P_Z': [],
        'P_Zen': [(inclPhon, 'P_Z')],
        'P_zi': [(inclPhon, 'P_z')],
        'P_zI': [(inclPhon, 'P_z')],
        'P_zIc': [(inclPhon, 'P_zI')],
        'P_ziik': [(inclPhon, 'P_z')],
     
}

# %% [code]
phonos = {
        # phonological representation of words, syllables and similarities at phonological level 
        'Pw_St_vas_St_Ist_St_das': [(inclPhon, 'P_St_vas'), (inclPhon, 'P_St_Ist'), (inclPhon, 'P_St_das')],
        'Pw_St_vas_St_maxt_St_Es': [(inclPhon, 'P_St_vas'), (inclPhon, 'P_St_maxt'), (inclPhon, 'P_St_Es')],
        'Pw_St_vas_St_Ist_St_das_St_al_lEs': [(inclPhon, 'P_St_vas'), (inclPhon, 'P_St_Ist'), (inclPhon, 'P_St_das'), (inclPhon, 'P_St_al'), (inclPhon, 'P_lEs')],
        'Pw_St_vas_St_Ist_St_das_St_gee_gEn_St_taIl_St_vOn': [(inclPhon, 'P_St_vas'), (inclPhon, 'P_St_Ist'), (inclPhon, 'P_St_das'), (inclPhon, 'P_St_gee'), (inclPhon, 'P_gEn'), (inclPhon, 'P_St_taIl'), (inclPhon, 'P_St_vOn')],
        'Pw_St_Spiil_tsOIk': [(inclPhon, 'P_St_Spiil'), (inclPhon, 'P_tsOIk')],
        'Pw_St_tiiA': [(inclPhon, 'P_St_tiiA')],
        'Pw_St_kroo_ne': [(inclPhon, 'P_St_kroo'), (inclPhon, 'P_ne')],
        'Pw_St_Sup_ka_re': [(inclPhon, 'P_St_Sup'), (inclPhon, 'P_ka'), (inclPhon, 'P_re')],
        'Pw_St_aU_to': [(inclPhon, 'P_St_aU'), (inclPhon, 'P_to')],
        'Pw_St_vaa_gen': [(inclPhon, 'P_St_vaa'), (inclPhon, 'P_gen')],
        'Pw_St_frE_sen': [(inclPhon, 'P_St_frE'), (inclPhon, 'P_sen')],
        'Pw_St_Sii_ben': [(inclPhon, 'P_St_Sii'), (inclPhon, 'P_ben')],
        'Pw_St_laN_zaam': [(inclPhon, 'P_St_laN'), (inclPhon, 'P_zaam')], 
        'Pw_St_SnEl': [(inclPhon, 'P_St_SnEl')],
        'Pw_St_hOk_kEA': [(inclPhon, 'P_St_hOk'), (inclPhon, 'P_kEA')],
        'Pw_ge_St_myy_ze': [(inclPhon, 'P_ge'), (inclPhon, 'P_St_myy'), (inclPhon, 'P_ze')],
        'Pw_St_krYk_ke': [(inclPhon, 'P_St_krYk'), (inclPhon, 'P_ke')],
        'Pw_ge_St_traI_de': [(inclPhon, 'P_ge'), (inclPhon, 'P_St_traI'), (inclPhon, 'P_de')],
        'Pw_aU_to_St_maat': [(inclPhon, 'P_aU'), (inclPhon, 'P_to'), (inclPhon, 'P_St_maat')],
        'Pw_St_pflan_tsen': [(inclPhon, 'P_St_pflan'), (inclPhon, 'P_tsen')],
        'Pw_kOn_St_tEI_nEA': [(inclPhon, 'P_kOn'), (inclPhon, 'P_St_tEI'), (inclPhon, 'P_nEA')],   
        'Pw_kOs_St_mee_tIk': [(inclPhon, 'P_kOs'), (inclPhon, 'P_St_mee'), (inclPhon, 'P_tIk')], 
        'Pw_ge_St_pEk': [(inclPhon, 'P_ge'), (inclPhon, 'P_St_pEk')], 
        'Pw_ge_St_vYA_tse': [(inclPhon, 'P_ge'), (inclPhon, 'P_St_vYA'), (inclPhon, 'P_tse')],
        'Pw_py_ra_St_mii_de': [(inclPhon, 'P_py'), (inclPhon, 'P_ra'), (inclPhon, 'P_St_mii'), (inclPhon, 'P_de')],
        'Pw_St_fee_dEA_bal': [(inclPhon, 'P_St_fee'), (inclPhon, 'P_dEA'), (inclPhon, 'P_bal')],
        'Pw_Ins_tru_St_mEn_te': [(inclPhon, 'P_Ins'), (inclPhon, 'P_tru'), (inclPhon, 'P_St_mEn'), (inclPhon,'P_te')],
        'Pw_St_kOpf_be_dE_kUN_Nen': [(inclPhon, 'P_St_kOpf'), (inclPhon, 'P_be'), (inclPhon, 'P_dE'), (inclPhon,'P_kUN'), (inclPhon, 'P_Nen')],
        'Pw_ge_St_SiA': [(inclPhon, 'P_ge'), (inclPhon, 'P_St_SiA')],
        'Pw_St_kOm_pas': [(inclPhon, 'P_St_kOm'), (inclPhon, 'P_pas')],
        'Pw_St_SpOAt': [(inclPhon, 'P_St_SpOAt')],
        'Pw_St_El_len_boo_gen': [(inclPhon, 'P_St_El'), (inclPhon, 'P_len'), (inclPhon, 'P_boo'), (inclPhon, 'P_gen')],
        'Pw_St_kYc_cen_ge_St_rEE_te': [(inclPhon, 'P_St_kYc'), (inclPhon, 'P_cen'), (inclPhon, 'P_ge'), (inclPhon, 'P_St_rEE'), (inclPhon, 'P_te')],
        'Pw_St_fE_ste': [(inclPhon, 'P_St_fE'), (inclPhon, 'P_ste')],
        'Pw_St_SmUk': [(inclPhon, 'P_St_SmUk')],
        'Pw_ge_St_lEn_dEA': [(inclPhon, 'P_ge'), (inclPhon, 'P_St_lEn'), (inclPhon, 'P_dEA')],
        'Pw_St_vEAk_tsOI_ge': [(inclPhon, 'P_St_vEAk'), (inclPhon, 'P_tsOI'),(inclPhon, 'P_ge')],
        'Pw_za_tel_St_lit': [(inclPhon, 'P_za'), (inclPhon, 'P_tel'), (inclPhon, 'P_St_lit')],
        'Pw_OA_St_kEs_tEA': [(inclPhon, 'P_OA'), (inclPhon, 'P_St_kEs'), (inclPhon, 'P_tEA')],
        'Pw_St_knOs_pe': [(inclPhon, 'P_St_knOs'), (inclPhon, 'P_pe')],
        'Pw_be_St_StEk': [(inclPhon, 'P_be'), (inclPhon, 'P_St_StEk')],
        'Pw_St_fEA_ze': [(inclPhon, 'P_St_fEA'), (inclPhon, 'P_ze')],
        'Pw_St_man_tEl': [(inclPhon, 'P_St_man'), (inclPhon, 'P_tEl')],
        'Pw_St_baU_St_faa_tsOI_ge': [(inclPhon, 'P_St_baU'),(inclPhon, 'P_St_faa'), (inclPhon, 'P_tsOI'),(inclPhon, 'P_ge')],
        'Pw_vEn_ti_St_laa_toA': [(inclPhon, 'P_vEn'), (inclPhon, 'P_ti'), (inclPhon, 'P_St_laa'), (inclPhon, 'P_toA')],
        'Pw_St_lee_bens_mIt_tel': [(inclPhon, 'P_St_lee'), (inclPhon, 'P_bens'), (inclPhon, 'P_mIt'), (inclPhon, 'P_tel')],
        'Pw_St_SlaI_jEA': [(inclPhon, 'P_St_SlaI'), (inclPhon, 'P_jEA')],
        'Pw_St_rii_gel': [(inclPhon, 'P_St_rii'), (inclPhon, 'P_gel')],
        'Pw_St_jaa_rEs_tsaI_ten': [(inclPhon, 'P_St_jaa'), (inclPhon, 'P_rEs'), (inclPhon, 'P_tsaI'), (inclPhon, 'P_ten')],
        'Pw_St_fak_kel': [(inclPhon, 'P_St_fak'), (inclPhon, 'P_kel')],
        'Pw_In_St_zEk_ten': [(inclPhon, 'P_In'), (inclPhon, 'P_St_zEk'), (inclPhon, 'P_ten')],
        'Pw_St_m22_bel': [(inclPhon, 'P_St_m22'), (inclPhon, 'P_bel')],
        'Pw_St_vap_pen': [(inclPhon, 'P_St_vap'), (inclPhon, 'P_pen')],
        'Pw_ge_St_bOI_de': [(inclPhon, 'P_ge'), (inclPhon, 'P_St_bOI'), (inclPhon, 'P_de')],
        'Pw_St_klIN_Ne': [(inclPhon, 'P_St_klIN'), (inclPhon, 'P_Ne')],
        'Pw_St_tsaIc_cen': [(inclPhon, 'P_St_tsaIc'), (inclPhon, 'P_cen')],
        'Pw_St_ap_zats': [(inclPhon, 'P_St_ap'), (inclPhon, 'P_zats')],
        'Pw_St_aAm_raIf': [(inclPhon, 'P_St_aAm'), (inclPhon, 'P_raIf')],
        'Pw_be_St_ruu_fe': [(inclPhon, 'P_be'), (inclPhon, 'P_St_ruu'), (inclPhon, 'P_fe')],
        'Pw_St_Snal_le': [(inclPhon, 'P_St_Snal'), (inclPhon, 'P_le')],
        'Pw_St_hEN_kel': [(inclPhon, 'P_St_hEN'), (inclPhon, 'P_kel')],
        'Pw_St_gIp_pfEl': [(inclPhon, 'P_St_gIp'), (inclPhon, 'P_pfEl')],
        'Pw_St_tsaI_gen': [(inclPhon, 'P_St_tsaI'), (inclPhon, 'P_gen')],
        'Pw_Ent_St_glaI_zen': [(inclPhon, 'P_Ent'), (inclPhon, 'P_St_glaI'), (inclPhon, 'P_zen')],
        'Pw_dZON_St_glii_ren': [(inclPhon, 'P_dZON'), (inclPhon, 'P_St_glii'), (inclPhon, 'P_ren')],
        'Pw_St_SEE_len': [(inclPhon, 'P_St_SEE'), (inclPhon, 'P_len')], 
        'Pw_ba_laN_St_siiA_ren': [(inclPhon, 'P_ba'), (inclPhon, 'P_laN'), (inclPhon, 'P_St_siiA'), (inclPhon, 'P_ren')],
        'Pw_St_vaA_ten': [(inclPhon, 'P_St_vaA'), (inclPhon, 'P_ten')],
        'Pw_dee_mOns_St_triiA_ren': [(inclPhon, 'P_dee'), (inclPhon, 'P_mOns'), (inclPhon, 'P_St_triiA'), (inclPhon, 'P_ren')],
        'Pw_St_ap_trOk_nen': [(inclPhon, 'P_St_ap'), (inclPhon, 'P_trOk'), (inclPhon, 'P_nen')],
        'Pw_St_ap_brEc_cen': [(inclPhon, 'P_St_ap'), (inclPhon, 'P_brEc'), (inclPhon, 'P_cen')], 
        'Pw_fEA_St_blyy_hen': [(inclPhon, 'P_fEA'), (inclPhon, 'P_St_blyy'), (inclPhon, 'P_hen')],
        'Pw_St_vee_hen': [(inclPhon, 'P_St_vee'), (inclPhon, 'P_hen')], 
        'Pw_St_vii_gen': [(inclPhon, 'P_St_vii'), (inclPhon, 'P_gen')],  
        'Pw_di_ri_St_giiA_ren': [(inclPhon, 'P_di'), (inclPhon, 'P_ri'), (inclPhon, 'P_St_giiA'), (inclPhon, 'P_ren')],                                                                                        
        'Pw_St_tr22s_ten': [(inclPhon, 'P_St_tr22s'), (inclPhon, 'P_ten')], 
        'Pw_fEA_St_bOI_gen': [(inclPhon, 'P_fEA'), (inclPhon, 'P_St_bOI'), (inclPhon, 'P_gen')],
        'Pw_St_raI_ben': [(inclPhon, 'P_St_raI'), (inclPhon, 'P_ben')], 
        'Pw_St_tsii_hen': [(inclPhon, 'P_St_tsii'), (inclPhon, 'P_hen')],
        'Pw_St_SIm_pfen': [(inclPhon, 'P_St_SIm'), (inclPhon, 'P_pfen')],
        'Pw_St_ap_SlEp_pen': [(inclPhon, 'P_St_ap'), (inclPhon, 'P_SlEp'), (inclPhon, 'P_pen')],
        'Pw_St_StrI_ken': [(inclPhon, 'P_St_StrI'), (inclPhon, 'P_ken')],
        'Pw_St_brYl_len': [(inclPhon, 'P_St_brYl'), (inclPhon, 'P_len')],
        'Pw_St_nOI': [(inclPhon, 'P_St_nOI')], 
        'Pw_St_alt': [(inclPhon, 'P_St_alt')], 
        'Pw_St_b22_ze': [(inclPhon, 'P_St_b22'), (inclPhon, 'P_ze')],
        'Pw_St_liip': [(inclPhon, 'P_St_liip')],
        'Pw_St_SpEEt': [(inclPhon, 'P_St_SpEEt')], 
        'Pw_St_fryy': [(inclPhon, 'P_St_fryy')], 
        'Pw_St_haAt': [(inclPhon, 'P_St_haAt')], 
        'Pw_St_vaIc': [(inclPhon, 'P_St_vaIc')], 
        'Pw_St_tsaam': [(inclPhon, 'P_St_tsaam')], 
        'Pw_St_vIlt': [(inclPhon, 'P_St_vIlt')], 
        'Pw_be_St_v9lkt': [(inclPhon, 'P_be'), (inclPhon, 'P_St_v9lkt')],
        'Pw_St_vOl_ken_loos': [(inclPhon, 'P_St_vOl'), (inclPhon, 'P_ken'), (inclPhon, 'P_loos')],
        'Pw_kOm_plii_St_ziAt': [(inclPhon, 'P_kOm'), (inclPhon, 'P_plii'), (inclPhon, 'P_St_ziAt')],
        'Pw_St_aIn_fac': [(inclPhon, 'P_St_aIn'), (inclPhon, 'P_fac')],
        'Pw_St_raU': [(inclPhon, 'P_St_raU')],
        'Pw_St_glat': [(inclPhon, 'P_St_glat')], 
        'Pw_St_bUnt': [(inclPhon, 'P_St_bUnt')], 
        'Pw_St_aIn_faA_bIc': [(inclPhon, 'P_St_aIn'), (inclPhon, 'P_faA'), (inclPhon, 'P_bIc')],
        'Pw_St_faI_ge': [(inclPhon, 'P_St_faI'), (inclPhon, 'P_ge')],
        'Pw_St_muu_tIc': [(inclPhon, 'P_St_muu'), (inclPhon, 'P_tIc')],
        'Pw_St_frEmt': [(inclPhon, 'P_St_frEmt')], 
        'Pw_fEA_St_traUt': [(inclPhon, 'P_fEA'), (inclPhon, 'P_St_traUt')],
        'Pw_St_fr22_lIc': [(inclPhon, 'P_St_fr22'), (inclPhon, 'P_lIc')],
        'Pw_St_traU_rIc': [(inclPhon, 'P_St_traU'), (inclPhon, 'P_rIc')],
        'Pw_St_fEAn': [(inclPhon, 'P_St_fEAn')], 
        'Pw_St_naa': [(inclPhon, 'P_St_naa')], 
        'Pw_In_trEs_St_sant': [(inclPhon, 'P_In'), (inclPhon, 'P_trEs'), (inclPhon, 'P_St_zant')],
        'Pw_St_laN_vaI_lIc': [(inclPhon, 'P_St_laN'), (inclPhon, 'P_vaI'), (inclPhon, 'P_lIc')],
        'Pw_St_tiif': [(inclPhon, 'P_St_tiif')], 
        'Pw_St_hoox': [(inclPhon, 'P_St_hoox')], 
        'Pw_St_aUs_sen': [(inclPhon, 'P_St_aUs'), (inclPhon, 'P_sen')],
        'Pw_St_In_nen': [(inclPhon, 'P_St_In'), (inclPhon, 'P_nen')],
        'Pw_St_S22n': [(inclPhon, 'P_St_S22n')],
        'Pw_St_hEs_lIc': [(inclPhon, 'P_St_hEs'), (inclPhon, 'P_lIc')],
        'Pw_St_zyys': [(inclPhon, 'P_St_zyys')],
        'Pw_St_zaU_EA': [(inclPhon, 'P_St_zaU'), (inclPhon, 'P_EA')],
        'Pw_tsU_St_frii_den': [(inclPhon, 'P_tsU'), (inclPhon, 'P_St_frii'), (inclPhon, 'P_den')],
        'Pw_St_Un_tsU_St_frii_den': [(inclPhon, 'P_St_Un'), (inclPhon, 'P_tsU'), (inclPhon, 'P_St_frii'), (inclPhon, 'P_den')],
        'Pw_St_StUmpf': [(inclPhon, 'P_St_StUmpf')],
        'Pw_St_SpIts': [(inclPhon, 'P_St_SpIts')],
        'Pw_mo_St_deAn': [(inclPhon, 'P_mo'), (inclPhon, 'P_St_deAn')],
        'Pw_St_alt_St_moo_dIS': [(inclPhon, 'P_St_alt'), (inclPhon, 'P_St_moo'), (inclPhon, 'P_dIS')],
        'Pw_St_nas': [(inclPhon, 'P_St_nas')],
        'Pw_St_trOk_ken': [(inclPhon, 'P_St_trOk'), (inclPhon, 'P_ken')],
        'Pw_ge_St_fEA_lIc': [(inclPhon, 'P_ge'), (inclPhon, 'P_St_fEA'), (inclPhon, 'P_lIc')],
        'Pw_St_Un_ge_St_fEA_lIc': [(inclPhon, 'P_St_Un'), (inclPhon, 'P_ge'), (inclPhon, 'P_St_fEA'), (inclPhon, 'P_lIc')],
        

        'Pw_trans_pOA_St_tiiA_ren': [(inclPhon, 'P_trans'), (inclPhon, 'P_pOA'), (inclPhon, 'P_St_tiiA'), (inclPhon, 'P_ren')],
        'Pw_St_gaA_ten': [(inclPhon, 'P_St_gaA'), (inclPhon, 'P_ten')],
        'Pw_St_baU_StEl_le' : [(inclPhon, 'P_St_baU'), (inclPhon, 'P_StEl'), (inclPhon, 'P_le')], 
        'Pw_St_haUs': [(inclPhon, 'P_St_haUs')], 
        'Pw_St_jaa_re': [(inclPhon, 'P_St_jaa'), (inclPhon, 'P_re')], 
        'Pw_St_baU_en': [(inclPhon, 'P_St_baU'), (inclPhon, 'P_en')], 
        'Pw_St_ka_pUt': [(inclPhon, 'P_St_ka'), (inclPhon, 'P_pUt')], 
        'Pw_St_SnaU_tse': [(inclPhon, 'P_St_SnaU'), (inclPhon, 'P_tse')], 
        'Pw_St_maU_el': [(inclPhon, 'P_St_maU'), (inclPhon, 'P_el')], 
        'Pw_St_Es_sen': [(inclPhon, 'P_St_Es'), (inclPhon, 'P_sen')], 
        'Pw_St_m22_bel': [(inclPhon, 'P_St_m22'), (inclPhon, 'P_bel')], 
        'Pw_St_draUf_St_zEts_sen': [(inclPhon, 'P_St_draUf'), (inclPhon, 'P_St_zEts'), (inclPhon, 'P_sen')], 
        'Pw_St_baI_ne': [(inclPhon, 'P_St_baI'), (inclPhon, 'P_ne')], 
        'Pw_St_lee_ne': [(inclPhon, 'P_St_lee'), (inclPhon, 'P_ne')], 
        'Pw_St_zIts_St_flEc_ce': [(inclPhon, 'P_St_zIts'), (inclPhon, 'P_St_flEc'),(inclPhon, 'P_ce')], 
        'Pw_St_hOlts': [(inclPhon, 'P_St_hOlts')], 
        'Pw_mee_St_tal': [(inclPhon, 'P_mee'), (inclPhon, 'P_St_tal')], 
        'Pw_St_kUnst_StOf': [(inclPhon, 'P_St_kUnst'), (inclPhon, 'P_StOf')], 
        'Pw_St_rOI_bEA': [(inclPhon, 'P_St_rOI'), (inclPhon, 'P_bEA')],
        'Pw_St_ma_ma': [(inclPhon, 'P_St_ma'), (inclPhon, 'P_ma')],
        'Pw_Spi_St_naat': [(inclPhon, 'P_Spi'), (inclPhon, 'P_St_naat')],
        'Pw_St_EAp_sen': [(inclPhon, 'P_St_EAp'), (inclPhon, 'P_sen')],
        'Pw_kaa_St_rOt_te': [(inclPhon, 'P_St_kaa'), (inclPhon, 'P_rOt'),(inclPhon, 'P_te')], 
        'Pw_St_kOx_xen': [(inclPhon, 'P_St_kOx'), (inclPhon, 'P_xen')],
        'Pw_St_mIt_taak_St_Es_sen': [(inclPhon, 'P_St_mIt'), (inclPhon, 'P_taak'),(inclPhon, 'P_St_Es'),(inclPhon, 'P_sen')], 
        'Pw_St_vak_sen': [(inclPhon, 'P_St_vak'), (inclPhon, 'P_sen')],
        'Pw_St_fElt': [(inclPhon, 'P_St_fElt')],
        'Pw_ge_St_vEks_St_haUs': [(inclPhon, 'P_ge'), (inclPhon, 'P_St_vEks'),(inclPhon, 'P_St_haUs')], 
        'Pw_St_dOI_ten': [(inclPhon, 'P_St_dOI'), (inclPhon, 'P_ten')],
        'Pw_St_hIn_vaI_zen': [(inclPhon, 'P_St_hIn'), (inclPhon, 'P_vaI'), (inclPhon, 'P_zen')],
        'Pw_St_fIN_NEA': [(inclPhon, 'P_St_fIN'), (inclPhon, 'P_NEA')],
        'Pw_St_aa_bEnts': [(inclPhon, 'P_St_aa'), (inclPhon, 'P_bEnts')],
        'Pw_St_myy_de': [(inclPhon, 'P_St_myy'), (inclPhon, 'P_de')],
        'Pw_St_mOA_gens': [(inclPhon, 'P_St_mOA'), (inclPhon, 'P_gens')],
        'Pw_St_aUf_St_Stee_hen': [(inclPhon, 'P_St_aUf'), (inclPhon, 'P_St_Stee'), (inclPhon, 'P_hen')],
        'Pw_St_hIlfs_mIt_el': [(inclPhon, 'P_St_hIlfs'), (inclPhon, 'P_mIt'), (inclPhon, 'P_tel')],
        'Pw_St_gee_hen': [(inclPhon, 'P_St_gee'), (inclPhon, 'P_hen')],
        'Pw_St_StOk': [(inclPhon, 'P_St_StOk')],
        'Pw_St_grIf': [(inclPhon, 'P_St_grIf')],
        'Pw_St_aAm_hal_te_rUN': [(inclPhon, 'P_St_aAm'), (inclPhon, 'P_hal'), (inclPhon, 'P_te'), (inclPhon, 'P_rUN')],
        'Pw_St_rIc_tIk': [(inclPhon, 'P_St_rIc'), (inclPhon, 'P_tIk')],
        'Pw_St_laU_fen': [(inclPhon, 'P_St_laU'), (inclPhon, 'P_fen')],
        'Pw_St_StaIn': [(inclPhon, 'P_St_StaIn')],
        'Pw_St_fe_dEAn': [(inclPhon, 'P_St_fe'), (inclPhon, 'P_dEAn')],
        'Pw_St_haa_fEA': [(inclPhon, 'P_St_haa'), (inclPhon, 'P_fEA')],
        'Pw_St_rOg_gen': [(inclPhon, 'P_St_rOg'), (inclPhon, 'P_gen')],
        'Pw_St_vaI_tsen': [(inclPhon, 'P_St_vaI'), (inclPhon, 'P_tsen')],
        'Pw_St_meel': [(inclPhon, 'P_St_meel')],
        'Pw_St_broot' : [(inclPhon, 'P_St_broot')],
        'Pw_ma_St_Sii_ne': [(inclPhon, 'P_ma'), (inclPhon, 'P_St_Sii'), (inclPhon, 'P_ne')],
        'Pw_St_gElt': [(inclPhon, 'P_St_gElt')],
        'Pw_St_faA_kaA_ten': [(inclPhon, 'P_St_faA'), (inclPhon, 'P_kaA'), (inclPhon, 'P_ten')],
        'Pw_St_zyy_sIk_St_kaI_ten': [(inclPhon, 'P_St_zyy'), (inclPhon, 'P_sIk'), (inclPhon, 'P_St_kaI'), (inclPhon, 'P_ten')],
        'Pw_St_kn9p_pfe': [(inclPhon, 'P_St_kn9p'), (inclPhon, 'P_pfe')],
        'Pw_St_drYk_ken': [(inclPhon, 'P_St_drYk'), (inclPhon, 'P_ken')],
        'Pw_St_dree_hen': [(inclPhon, 'P_St_dree'), (inclPhon, 'P_hen')],
        'Pw_fEA_St_UN_glYk_ken': [(inclPhon, 'P_fEA'), (inclPhon, 'P_St_UN'), (inclPhon, 'P_glYk'), (inclPhon, 'P_ken')],
        'Pw_St_tsuuk': [(inclPhon, 'P_St_tsuuk')],
        'Pw_St_Straa_sen_St_baan': [(inclPhon, 'P_St_Straa'), (inclPhon, 'P_sen'), (inclPhon, 'P_St_baan')],
        'Pw_St_uu_St_baan': [(inclPhon, 'P_St_uu'), (inclPhon, 'P_St_baan')],
        'Pw_St_Un_fal': [(inclPhon, 'P_St_Un'), (inclPhon, 'P_fal')],
        'Pw_St_Sii_nen': [(inclPhon, 'P_St_Sii'), (inclPhon, 'P_nen')],
        'Pw_St_meA_St_SvaIn_cen': [(inclPhon, 'P_St_meA'), (inclPhon, 'P_St_SvaIn'), (inclPhon, 'P_cen')],
        'PW_St_kEE_fIc': [(inclPhon, 'P_St_kEE'), (inclPhon, 'P_fIc')],
        'Pw_St_l22_ve': [(inclPhon, 'P_St_l22'), (inclPhon, 'P_ve')],
        'Pw_St_fraI_St_lee_bent': [(inclPhon, 'P_St_fraI'), (inclPhon, 'P_St_lee'), (inclPhon, 'P_bent')],
        'Pw_St_bOi_me': [(inclPhon, 'P_St_bOI'), (inclPhon, 'P_me')],
        'Pw_St_bluu_men': [(inclPhon, 'P_St_bluu'), (inclPhon, 'P_men')],
        'Pw_St_graas': [(inclPhon, 'P_St_graas')],
        'Pw_fEA_St_mee_ren': [(inclPhon, 'P_fEA'), (inclPhon, 'P_St_mee'), (inclPhon, 'P_ren')],
        'Pw_St_gryyn': [(inclPhon, 'P_St_gryyn')],
        'Pw_St_blEt_tEA': [(inclPhon, 'P_St_blEt'), (inclPhon, 'P_tEA')],
        'Pw_St_naa_deln': [(inclPhon, 'P_St_naa'), (inclPhon, 'P_deln')],
        'Pw_St_mYl_tOn_ne': [(inclPhon, 'P_St_mYl'), (inclPhon, 'P_tOn'), (inclPhon, 'P_ne')],
        'Pw_St_glaas': [(inclPhon, 'P_St_glaas')],
        'Pw_pa_St_piA': [(inclPhon, 'P_pa'), (inclPhon, 'P_St_piA')],
        'Pw_St_klaI_dEA': [(inclPhon, 'P_St_klaI'), (inclPhon, 'P_dEA')],
        'Pw_St_9f_nUN': [(inclPhon, 'P_St_9f'), (inclPhon, 'P_nUN')],
        'Pw_St_aIn_St_vEA_fen': [(inclPhon, 'P_St_aIn'), (inclPhon, 'P_St_vEA'), (inclPhon, 'P_fen')],
        'Pw_St_bEl_le': [(inclPhon, 'P_St_bEl'), (inclPhon, 'P_le')],
        'Pw_St_kee_gel': [(inclPhon, 'P_kee'), (inclPhon, 'P_gel')],
        'Pw_St_vEA_fen': [(inclPhon, 'P_St_vEA'), (inclPhon, 'P_fen')],
        'Pw_St_kUnst_StYk': [(inclPhon, 'P_St_kUnst'), (inclPhon, 'P_StYk')],
        'Pw_St_tsIA_kUs': [(inclPhon, 'P_St_tsIA'), (inclPhon, 'P_kUs')],
        'Pw_St_lIp_pen_St_StIft': [(inclPhon, 'P_St_lIp'), (inclPhon, 'P_pen'), (inclPhon, 'P_St_StIft')],
        'Pw_St_liit_St_Sat_ten': [(inclPhon, 'P_St_liit'), (inclPhon, 'P_St_Sat'), (inclPhon, 'P_ten')],
        'Pw_paA_St_fyym': [(inclPhon, 'P_paA'), (inclPhon, 'P_St_fyym')],
        'Pw_St_haUt': [(inclPhon, 'P_St_haUt')],
        'Pw_St_aUf_St_traa_gen': [(inclPhon, 'P_St_aUf'), (inclPhon, 'P_St_traa'), (inclPhon, 'P_gen')],
        'Pw_St_S22_nEA': [(inclPhon, 'P_St_S22'), (inclPhon, 'P_nEA')],
        'Pw_St_aUs_see_hen': [(inclPhon, 'P_St_aUs'), (inclPhon, 'P_see'), (inclPhon, 'P_hen')],
        'Pw_St_fraU_en': [(inclPhon, 'P_fraU'),(inclPhon, 'P_en')],
        'Pw_St_baat': [(inclPhon, 'P_St_baat')],
        'Pw_St_SnaI_den': [(inclPhon, 'P_St_SnaI'), (inclPhon, 'P_den')],
        'Pw_St_Saa_le': [(inclPhon, 'P_St_Saa'), (inclPhon, 'P_le')],
        'Pw_Ent_St_fEA_nen': [(inclPhon, 'P_Ent'), (inclPhon, 'P_St_fEA'), (inclPhon, 'P_nen')],
        'Pw_St_mEs_sEA': [(inclPhon, 'P_St_mEs'), (inclPhon, 'P_sEA')],
        'Pw_St_ree_gen': [(inclPhon, 'P_St_ree'), (inclPhon, 'P_gen')],
        'Pw_St_zOn_ne': [(inclPhon, 'P_St_zOn'), (inclPhon, 'P_ne')],
        'Pw_St_kOf_fEA': [(inclPhon, 'P_St_kOf'), (inclPhon, 'P_fEA')],
        'Pw_St_raI_se_St_taS_Se': [(inclPhon, 'P_St_raI'), (inclPhon, 'P_se'), (inclPhon, 'P_St_taS'), (inclPhon, 'P_Se')],
        'Pw_St_rUk_zak': [(inclPhon, 'P_St_rUk'), (inclPhon, 'P_zak')],
        'Pw_St_raI_se': [(inclPhon, 'P_St_raI'), (inclPhon, 'P_se')],
        'Pw_St_fluuk_St_haa_fen': [(inclPhon, 'P_St_fluuk'), (inclPhon, 'P_St_haa'), (inclPhon, 'P_fen')],
        'Pw_St_baan_St_hoof': [(inclPhon, 'P_St_baan'), (inclPhon, 'P_St_hoof')],
        'Pw_St_kIn_dA_St_vaa_gen': [(inclPhon, 'P_St_kIn'), (inclPhon, 'P_dA'), (inclPhon, 'P_St_vaa'), (inclPhon, 'P_gen')],
        'Pw_be_St_vee_gen': [(inclPhon, 'P_be'), (inclPhon, 'P_St_vee'), (inclPhon, 'P_gen')],
        'Pw_St_laN': [(inclPhon, 'P_St_laN')],
        'Pw_St_braUx_xen': [(inclPhon, 'P_St_braUx'), (inclPhon, 'P_xen')],
        'Pw_St_fEA_tIc': [(inclPhon, 'P_St_fEA'), (inclPhon, 'P_tIc')],
        'Pw_St_pfEf_fEA': [(inclPhon, 'P_St_pfEf'), (inclPhon, 'P_fEA')],
        'Pw_St_k9_ri' : [(inclPhon, 'P_St_k9'), (inclPhon, 'P_ri')],
        'Pw_pee_tEA_St_ziil_je': [(inclPhon, 'P_pee'), (inclPhon, 'P_tEA'), (inclPhon, 'P_St_ziil'), (inclPhon, 'P_je')],
        'Pw_St_kO_xen': [(inclPhon, 'P_St_kO'), (inclPhon, 'P_xen')],
        'Pw_St_Es_sen': [(inclPhon, 'P_St_Es'), (inclPhon, 'P_sen')],
        'Pw_St_SmEk_ken': [(inclPhon, 'P_St_SmEk'), (inclPhon, 'P_ken')],
        'Pw_St_guut': [(inclPhon, 'P_St_guut')],
        'Pw_St_kYc_ce': [(inclPhon, 'P_St_kYc'), (inclPhon, 'P_ce')],
        'Pw_St_Smaal': [(inclPhon, 'P_St_Smaal')],
        'Pw_St_zaIl': [(inclPhon, 'P_St_zaIl')],
        'Pw_St_zaIl_St_tEn_tse_rIn': [(inclPhon, 'P_St_zaIl'), (inclPhon, 'P_St_tEn'), (inclPhon, 'P_tse'), (inclPhon, 'P_rIn')],
        'Pw_St_bal': [(inclPhon, 'P_St_bal')],
        'Pw_St_SlEE_gEA': [(inclPhon, 'P_St_Slee'), (inclPhon, 'P_gEA')],
        'Pw_St_bEt_mIn_ten': [(inclPhon, 'P_St_bEt'), (inclPhon, 'P_mIn'), (inclPhon, 'P_ten')],
        'Pw_St_SpIts': [(inclPhon, 'P_St_SpIts')],
        'Pw_St_huut': [(inclPhon, 'P_St_huut')],
        'Pw_St_gUm_mi_St_kap_pe': [(inclPhon, 'P_St_gUm'), (inclPhon, 'P_mi'), (inclPhon, 'P_St_kap'), (inclPhon, 'P_pe')],
        'Pw_St_tsaIt': [(inclPhon, 'P_St_tsaIt')],
        'Pw_EA_St_brIN_Nen': [(inclPhon, 'P_EA'), (inclPhon, 'P_St_brIN'), (inclPhon, 'P_Nen')],
        'Pw_pas_St_sii_ren': [(inclPhon, 'P_pas'), (inclPhon, 'P_St_sii'), (inclPhon, 'P_ren')],
        'Pw_St_aAtst': [(inclPhon, 'P_St_aAtst')],
        'Pw_St_hal_te_St_StEl_le': [(inclPhon, 'P_St_hal'), (inclPhon, 'P_te'), (inclPhon, 'P_St_StEl'), (inclPhon, 'P_le')],
        'Pw_St_root': [(inclPhon, 'P_St_root')],
        'Pw_St_am_pel': [(inclPhon, 'P_St_am'), (inclPhon, 'P_pel')],
        'Pw_St_StaI_ne': [(inclPhon, 'P_St_StaI'), (inclPhon, 'P_ne')],
        'Pw_gi_St_tA_re': [(inclPhon, 'P_gi'), (inclPhon, 'P_St_tA'),(inclPhon, 'P_re')],
        'Pw_trOm_St_pee_te': [(inclPhon, 'P_trOm'), (inclPhon, 'P_St_pee'),(inclPhon, 'P_te')],
        'Pw_kla_St_viA': [(inclPhon, 'P_kla'), (inclPhon, 'P_St_viA')],
        'Pw_mu_St_ziik': [(inclPhon, 'P_mu'), (inclPhon, 'P_St_siik')],
        'Pw_mu_St_ziik_St_Suu_le': [(inclPhon, 'P_mu'), (inclPhon, 'P_St_siik'), (inclPhon, 'P_St_Suu'), (inclPhon, 'P_le')],
        'Pw_St_Spii_len': [(inclPhon, 'P_St_Spii'), (inclPhon, 'P_len')],
        'Pw_St_lEA_nen': [(inclPhon, 'P_St_lEA'), (inclPhon, 'P_nen')],
        'Pw_St_SpIt_tse': [(inclPhon, 'P_St_SpIt'), (inclPhon, 'P_se')],
        'Pw_St_SrEEk': [(inclPhon, 'P_St_Sreek')],
        'Pw_St_zaI_ten': [(inclPhon, 'P_St_zaI'), (inclPhon, 'P_ten')],
        'Pw_E_St_gIp_ten': [(inclPhon, 'P_E'), (inclPhon, 'P_St_gIp'), (inclPhon, 'P_ten')],
        'Pw_UA_St_alt': [(inclPhon, 'P_UA'), (inclPhon, 'P_St_alt')],
        'Pw_St_graap': [(inclPhon, 'P_St_graap')],
        'Pw_St_fa_ra_oo': [(inclPhon, 'P_St_fa'), (inclPhon, 'P_ra'), (inclPhon, 'P_oo')],
        'Pw_St_maI_nuN': [(inclPhon, 'P_St_maI'), (inclPhon, 'P_nuN')],
        'Pw_St_zaa_gen': [(inclPhon, 'P_St_zaa'), (inclPhon, 'P_gen')],
        'Pw_be_St_SveA_ren': [(inclPhon, 'P_be'), (inclPhon, 'P_St_SveA'), (inclPhon, 'P_ren')],
        'Pw_St_laU_fen': [(inclPhon, 'P_St_laU'), (inclPhon, 'P_fen')],
        'Pw_St_mEn_Sen': [(inclPhon, 'P_St_mEn'), (inclPhon, 'P_Sen')],
        'Pw_pla_St_kaa_te': [(inclPhon, 'P_pla'), (inclPhon, 'P_St_kaa'), (inclPhon, 'P_te')],
        'Pw_St_ruu_fen': [(inclPhon, 'P_St_ruu'), (inclPhon, 'P_fen')],
        'Pw_St_laUt': [(inclPhon, 'P_St_laUt')],
        'Pw_po_li_St_tsaI': [(inclPhon, 'P_po'), (inclPhon, 'P_li'), (inclPhon, 'P_St_tsaI')],
        'Pw_St_OAt_nuN': [(inclPhon, 'P_St_OAt'), (inclPhon, 'P_nuN')],
        'Pw_St_zOA_gen': [(inclPhon, 'P_St_zOA'), (inclPhon, 'P_gen')],
        'Pw_St_vii_le': [(inclPhon, 'P_St_vii'), (inclPhon, 'P_le')],
        'Pw_St_aI_ne' : [(inclPhon, 'P_St_aI'), (inclPhon, 'P_ne')],
        'Pw_St_faA_be': [(inclPhon, 'P_St_faA'), (inclPhon, 'P_be')],
        'Pw_St_max_xen': [(inclPhon, 'P_St_max'), (inclPhon, 'P_xen')],
        'Pw_nax_St_deem': [(inclPhon, 'P_nax'), (inclPhon, 'P_St_deem')],
        'Pw_St_zaU_bEA': [(inclPhon, 'P_St_zaU'), (inclPhon, 'P_bEA')],
        'Pw_St_zax_xen': [(inclPhon, 'P_St_zax'), (inclPhon, 'P_xen')],
        'Pw_St_nas' : [(inclPhon, 'P_St_nas')],
        'Pw_St_hant_St_tuux': [(inclPhon, 'P_St_hant'), (inclPhon, 'P_St_tuux')],
        'Pw_St_traU_en': [(inclPhon, 'P_St_traU'), (inclPhon, 'P_en')],
        'Pw_St_vaA_haIt': [(inclPhon, 'P_St_vaA'), (inclPhon, 'P_haIt')],
        'Pw_St_hoox': [(inclPhon, 'P_St_hoox')],
        'Pw_hEA_St_rUn_tEA_St_SprIN_gen': [(inclPhon, 'P_hEA'), (inclPhon, 'P_St_rUn'), (inclPhon, 'P_tEA'), (inclPhon, 'P_St_SprIN'), (inclPhon, 'P_St_gen')],
        'Pw_St_mYt_tse': [(inclPhon, 'P_St_mYt'), (inclPhon, 'P_tse')],
        'Pw_St_hElm': [(inclPhon, 'P_St_hElm')],
        'Pw_St_SYt_tsen': [(inclPhon, 'P_St_SYt'), (inclPhon, 'P_tsen')],
        'Pw_St_kEl_te': [(inclPhon, 'P_St_kEl'), (inclPhon, 'P_te')],
        'Pw_St_StOf': [(inclPhon, 'P_St_StOf')],
        'Pw_St_vOl_le': [(inclPhon, 'P_St_vOl'), (inclPhon, 'P_le')], 
        'Pw_St_kInt': [(inclPhon, 'P_St_kInt')],
        'Pw_St_nax_baA_St_Saft': [(inclPhon, 'P_St_nax'), (inclPhon, 'P_baA'), (inclPhon, 'P_St_Saft')],
        'Pw_St_El_tEAn': [(inclPhon, 'P_St_El'), (inclPhon, 'P_tEAn')], 
        'Pw_St_tEl_lEA': [(inclPhon, 'P_St_tEl'), (inclPhon, 'P_lEA')],
        'Pw_St_tas_se': [(inclPhon, 'P_St_tas'), (inclPhon, 'P_se')], 
        'Pw_St_SYs_sel': [(inclPhon, 'P_St_SYs'), (inclPhon, 'P_sel')],
        'Pw_St_trIN_ken': [(inclPhon, 'P_St_trIN'), (inclPhon, 'P_ken')], 
        'Pw_St_tIS_St_dEk_ken': [(inclPhon, 'P_St_tIS'), (inclPhon, 'P_St_dEk'), (inclPhon, 'P_ken')],
        'Pw_St_tIS': [(inclPhon, 'P_St_tIS')], 
        'Pw_St_StEl_len': [(inclPhon, 'P_St_StEl'), (inclPhon, 'P_len')],
        'Pw_O_ri_jEn_St_tii_ruN': [(inclPhon, 'P_O'), (inclPhon, 'P_ri'), (inclPhon, 'P_jEn'), (inclPhon, 'P_St_tii'), (inclPhon, 'P_ruN')],
        'Pw_St_tsaI_gEA': [(inclPhon, 'P_St_tsaI'), (inclPhon, 'P_gEA')], 
        'Pw_St_rIc_tUN': [(inclPhon, 'P_St_rIc'), (inclPhon, 'P_tUN')],
        'Pw_St_nOAt_St_pool': [(inclPhon, 'P_St_nOAt'), (inclPhon, 'P_St_pool')],
        'Pw_St_ap_St_lee_zen': [(inclPhon, 'P_St_ap'), (inclPhon, 'P_St_lee'), (inclPhon, 'P_zen')],
        'Pw_St_nOA_den': [(inclPhon, 'P_St_nOA'), (inclPhon, 'P_den')], 
        'Pw_St_zyy_den': [(inclPhon, 'P_St_zyy'), (inclPhon, 'P_den')],  
        'Pw_St_Os_ten': [(inclPhon, 'P_St_Os'), (inclPhon, 'P_ten')], 
        'Pw_St_vEs_ten': [(inclPhon, 'P_St_vEs'), (inclPhon, 'P_ten')],
        'Pw_St_k9A_pEA_St_taIl': [(inclPhon, 'P_St_k9A'), (inclPhon, 'P_pEA'), (inclPhon, 'P_St_taIl')],
        'Pw_ge_St_lENk': [(inclPhon, 'P_ge'), (inclPhon, 'P_St_lENk')], 
        'Pw_St_knOx_xen': [(inclPhon, 'P_St_knOx'), (inclPhon, 'P_xen')],
        'Pw_St_tsvIS_Sen': [(inclPhon, 'P_St_tsvIS'), (inclPhon, 'P_Sen')], 
        'Pw_St_Un_tEA_St_aAm': [(inclPhon, 'P_St_Un'), (inclPhon, 'P_tEA'), (inclPhon, 'P_St_aAm')],
        'Pw_St_oo_bEA_St_aAm': [(inclPhon, 'P_St_oo'), (inclPhon, 'P_bEA'), (inclPhon, 'P_St_aAm')], 
        'Pw_St_fuus_St_bal': [(inclPhon, 'P_St_fuus'), (inclPhon, 'P_St_bal')],
        'Pw_St_SvIm_men': [(inclPhon, 'P_St_SvIm'), (inclPhon, 'P_men')], 
        'Pw_St_raat_St_faa_ren': [(inclPhon, 'P_St_raat'), (inclPhon, 'P_St_faa'), (inclPhon, 'P_ren')], 
        'Pw_tsu_St_zam_men': [(inclPhon, 'P_tsu'), (inclPhon, 'P_St_zam'), (inclPhon, 'P_men')], 
        'Pw_a_St_laIn': [(inclPhon, 'P_a'), (inclPhon, 'P_St_laIn')], 
        'Pw_St_mIk_sEA': [(inclPhon, 'P_St_mIk'), (inclPhon, 'P_sEA')],
        'Pw_St_aI_jA_St_kOx_xEA': [(inclPhon, 'P_St_aI'), (inclPhon, 'P_jA'), (inclPhon, 'P_St_kOx'), (inclPhon, 'P_xEA')], 
        'Pw_St_ryA_ma_St_Sii_ne': [(inclPhon, 'P_St_ryA'), (inclPhon, 'P_ma'), (inclPhon, 'P_St_Sii'), (inclPhon, 'P_ne')], 
        'Pw_St_naa_rUNks_St_mIt_tel': [(inclPhon, 'P_St_naa'), (inclPhon, 'P_rUNks'), (inclPhon, 'P_St_mIt'), (inclPhon, 'P_tel')], 
        'Pw_fEA_St_aA_baI_ten': [(inclPhon, 'P_fEA'), (inclPhon, 'P_St_aA'), (inclPhon, 'P_baI'), (inclPhon, 'P_ten')], 
        'Pw_St_Stroom': [(inclPhon, 'P_St_Stroom')],
        'Pw_St_lax_xen': [(inclPhon, 'P_St_lax'), (inclPhon, 'P_xen')],
        'Pw_St_vaI_nen': [(inclPhon, 'P_St_vaI'), (inclPhon, 'P_nen')], 
        'Pw_ge_St_bUAts_St_taak': [(inclPhon, 'P_ge'), (inclPhon, 'P_St_bUAts'), (inclPhon, 'P_St_taak')],
        'Pw_St_hOx_St_tsaIt': [(inclPhon, 'P_St_hOx'), (inclPhon, 'P_St_tsaIt')], 
        'Pw_St_vaI_nax_ten': [(inclPhon, 'P_St_vaI'), (inclPhon, 'P_nax'), (inclPhon, 'P_ten')],
        'Pw_be_St_zOn_dEAs': [(inclPhon, 'P_be'), (inclPhon, 'P_St_zOn'), (inclPhon, 'P_dEAs')], 
        'Pw_St_taak': [(inclPhon, 'P_St_taak')], 
        'Pw_St_lEk_kEA': [(inclPhon, 'P_St_lEk'), (inclPhon, 'P_kEA')],  
        'Pw_St_hals_St_kEt_te': [(inclPhon, 'P_St_hals'), (inclPhon, 'P_St_ket'), (inclPhon, 'P_te')],
        'Pw_St_oA_St_rIN': [(inclPhon, 'P_St_oA'), (inclPhon, 'P_St_rIN')], 
        'Pw_St_aAm_St_bant': [(inclPhon, 'P_St_aAm'), (inclPhon, 'P_St_bant')], 
        'Pw_St_an_St_tsii_hen': [(inclPhon, 'P_St_an'), (inclPhon, 'P_St_tsii'), (inclPhon, 'P_hen')],
        'Pw_St_gOlt': [(inclPhon, 'P_St_gOlt')], 
        'Pw_St_zIl_bEA': [(inclPhon, 'P_St_zIl'), (inclPhon, 'P_bEA')], 
        'Pw_St_bal_koon': [(inclPhon, 'P_St_bal'), (inclPhon, 'P_koon')],
        'Pw_St_trEp_pe': [(inclPhon, 'P_St_trEp'), (inclPhon, 'P_pe')], 
        'Pw_St_fEst_St_hal_ten': [(inclPhon, 'P_St_fEst'), (inclPhon, 'P_St_hal'), (inclPhon, 'P_ten')],
        'Pw_St_fal_len': [(inclPhon, 'P_St_fal'), (inclPhon, 'P_len')],
        'Pw_St_Sta_biil': [(inclPhon, 'P_St_Sta'), (inclPhon, 'P_biil')],
        'Pw_St_ap_St_max_xen': [(inclPhon, 'P_St_ap'), (inclPhon, 'P_St_max'), (inclPhon, 'P_xen')],
        'Pw_St_taIl': [(inclPhon, 'P_St_taIl')],
        'Pw_St_ast': [(inclPhon, 'P_St_ast')],
        'Pw_St_Soo_koo_St_laa_de': [(inclPhon, 'P_St_Soo'), (inclPhon, 'P_koo'), (inclPhon, 'P_St_laa'), (inclPhon, 'P_de')],
        'Pw_St_knIAS_Sen': [(inclPhon, 'P_St_knIAS'), (inclPhon, 'P_Sen')],
        'Pw_St_knak_ken': [(inclPhon, 'P_St_knak'), (inclPhon, 'P_ken')],
        'Pw_St_moont': [(inclPhon, 'P_St_moont')],
        'Pw_St_ham_mEA': [(inclPhon, 'P_St_ham'), (inclPhon, 'P_mEA')],
        'Pw_St_tsaN_Ne': [(inclPhon, 'P_St_tsaN'), (inclPhon, 'P_Ne')],
        'Pw_St_SraU_ben_St_dree_hA': [(inclPhon, 'P_St_SraU'), (inclPhon, 'P_ben'), (inclPhon, 'P_St_dree'), (inclPhon, 'P_hA')],
        'Pw_rE_paA_St_rii_ren' : [(inclPhon, 'P_rE'), (inclPhon, 'P_paA'), (inclPhon, 'P_St_rii'), (inclPhon, 'P_ren')],
        'Pw_fEA_St_trOk_nen': [(inclPhon, 'P_fEA'), (inclPhon, 'P_St_trOk'), (inclPhon, 'P_nen')],
        'Pw_St_blyy_ten': [(inclPhon, 'P_St_blyy'), (inclPhon, 'P_ten')],
        'Pw_St_ap_St_fal_len': [(inclPhon, 'P_St_ap'), (inclPhon, 'P_St_fal'), (inclPhon, 'P_len')],
        'Pw_St_roo_zen': [(inclPhon, 'P_St_roo'), (inclPhon, 'P_zen')],
        'Pw_St_tUl_pen': [(inclPhon, 'P_St_tUl'), (inclPhon, 'P_pen')], 
        'Pw_St_va_ze': [(inclPhon, 'P_St_va'), (inclPhon, 'P_ze')],
        'Pw_St_Oft': [(inclPhon, 'P_St_Oft')],
        'Pw_St_fluuk_St_k9A_pEA': [(inclPhon, 'P_St_fluuk'), (inclPhon, 'P_St_k9A'), (inclPhon, 'P_pEA')],
        'Pw_St_Svee_ben': [(inclPhon, 'P_St_Svee'), (inclPhon, 'P_ben')],
        'Pw_St_vElt_St_al': [(inclPhon, 'P_St_vElt'), (inclPhon, 'P_St_al')], 
        'Pw_St_zen_den': [(inclPhon, 'P_St_zen'), (inclPhon, 'P_den')], 
        'Pw_In_fOA_ma_St_tsjoo_nen': [(inclPhon, 'P_In'), (inclPhon, 'P_fOA'), (inclPhon, 'P_ma'), (inclPhon, 'P_St_tsjoo'), (inclPhon, 'P_nen')], 
        'Pw_St_EA_de': [(inclPhon, 'P_St_EA'), (inclPhon, 'P_de')],
        'Pw_di_ri_St_gEnt': [(inclPhon, 'P_di'), (inclPhon, 'P_ri'), (inclPhon, 'P_St_gEnt')], 
        'Pw_St_muu_zi_kEA': [(inclPhon, 'P_St_muu'), (inclPhon, 'P_zi'), (inclPhon, 'P_kEA')],
        'Pw_St_kOn_tsEA_te': [(inclPhon, 'P_St_kOn'), (inclPhon, 'P_tsEA'), (inclPhon, 'P_te')], 
        'Pw_tee_St_aA_tEA': [(inclPhon, 'P_tee'), (inclPhon, 'P_St_aA'), (inclPhon, 'P_tEA')], 
        'Pw_St_oo_pEA': [(inclPhon, 'P_St_oo'), (inclPhon, 'P_pEA')],
        'Pw_St_Spiil': [(inclPhon, 'P_St_Spiil')], 
        'Pw_St_pflan_tsen_St_taIl': [(inclPhon, 'P_St_pflan'), (inclPhon, 'P_tsen'), (inclPhon, 'P_St_taIl')], 
        'Pw_ge_St_Sytst': [(inclPhon, 'P_ge'), (inclPhon, 'P_St_Sytst')], 
        'Pw_St_aUf_St_brEc_cen': [(inclPhon, 'P_St_aUf'), (inclPhon, 'P_St_brEc'), (inclPhon, 'P_cen')], 
        'Pw_St_an_St_faN_Nen': [(inclPhon, 'P_St_an'), (inclPhon, 'P_St_faN'), (inclPhon, 'P_Nen')], 
        'Pw_St_blyy_hen': [(inclPhon, 'P_St_blyy'), (inclPhon, 'P_hen')], 
        'Pw_St_ga_bel': [(inclPhon, 'P_St_ga'), (inclPhon, 'P_bel')], 
        'Pw_St_l9f_fel': [(inclPhon, 'P_St_l9f'), (inclPhon, 'P_fel')],
        'Pw_St_hant': [(inclPhon, 'P_St_hant')],
        'Pw_St_hIn_ten': [(inclPhon, 'P_St_hIn'), (inclPhon, 'P_ten')], 
        'Pw_St_fuus': [(inclPhon, 'P_St_fuus')], 
        'Pw_St_haa_re': [(inclPhon, 'P_St_haa'), (inclPhon, 'P_re')],
        'Pw_St_flag_ge': [(inclPhon, 'P_St_flag'), (inclPhon, 'P_ge')],
        'Pw_St_vInt': [(inclPhon, 'P_St_vInt')], 
        'Pw_St_klaI_dUNs_St_StYk': [(inclPhon, 'P_St_klaI'), (inclPhon, 'P_dUNs'), (inclPhon, 'P_St_StYk')], 
        'Pw_St_jak_ke': [(inclPhon, 'P_St_jak'), (inclPhon, 'P_ke')],
        'Pw_St_laN': [(inclPhon, 'P_St_laN')], 
        'Pw_St_traa_gen': [(inclPhon, 'P_St_traa'), (inclPhon, 'P_gen')], 
        'Pw_St_vIn_tEA': [(inclPhon, 'P_St_vIn'), (inclPhon, 'P_tEA')], 
        'Pw_St_kalt': [(inclPhon, 'P_St_kalt')], 
        'Pw_St_taal': [(inclPhon, 'P_St_taal')], 
        'Pw_St_bEA_ge': [(inclPhon, 'P_St_bEA'), (inclPhon, 'P_ge')], 
        'Pw_St_bag_gEA': [(inclPhon, 'P_St_bag'), (inclPhon, 'P_gEA')], 
        'Pw_St_kraan': [(inclPhon, 'P_St_kraan')], 
        'Pw_St_kIp_pEA': [(inclPhon, 'P_St_kIp'), (inclPhon, 'P_pEA')], 
        'Pw_St_faa_tsOI_ge': [(inclPhon, 'P_St_faa'), (inclPhon, 'P_tsOI'), (inclPhon, 'P_ge')], 
        'Pw_St_Straa_se': [(inclPhon, 'P_St_Straa'), (inclPhon, 'P_se')],        
        'Pw_ee_St_lEk_trIS': [(inclPhon, 'P_ee'), (inclPhon, 'P_St_lEk'), (inclPhon, 'P_trIS')], 
        'Pw_ge_St_rEEt': [(inclPhon, 'P_ge'), (inclPhon, 'P_St_rEEt')], 
        'Pw_EA_St_tsOI_gen': [(inclPhon, 'P_EA'), (inclPhon, 'P_St_tsOI'), (inclPhon, 'P_gen')], 
        'Pw_St_zOm_mEA': [(inclPhon, 'P_St_zOm'), (inclPhon, 'P_mEA')],
        'Pw_St_vaAm': [(inclPhon, 'P_St_vaAm')],
        'Pw_St_mEs_sen': [(inclPhon, 'P_St_mEs'), (inclPhon, 'P_sen')], 
        'Pw_St_SveA': [(inclPhon, 'P_St_SveA')], 
        'Pw_St_praIs': [(inclPhon, 'P_St_praIs')], 
        'Pw_St_kEE_ze': [(inclPhon, 'P_St_kEE'), (inclPhon, 'P_ze')], 
        'Pw_St_zaft': [(inclPhon, 'P_St_zaft')], 
        'Pw_St_kyyl_St_SranNk': [(inclPhon, 'P_St_kyyl'), (inclPhon, 'P_St_SraNk')], 
        'Pw_St_aAm': [(inclPhon, 'P_St_aAm')], 
        'Pw_St_koA': [(inclPhon, 'P_St_koA')], 
        'Pw_St_laI_ten': [(inclPhon, 'P_St_laI'), (inclPhon, 'P_ten')], 
        'Pw_St_kOpf_be_St_klaI_dUN': [(inclPhon, 'P_St_kOpf'), (inclPhon, 'P_be'), (inclPhon, 'P_St_klaI'), (inclPhon, 'P_dUN')], 
        'Pw_ge_St_zIcts_be_St_klaI_dUN': [(inclPhon, 'P_ge'), (inclPhon, 'P_St_zIcts'), (inclPhon, 'P_be'), (inclPhon, 'P_St_klaI'), (inclPhon, 'P_dUN')], 
        'Pw_St_vaIs': [(inclPhon, 'P_St_vaIs')], 
        'Pw_St_dUAc_zIc_tIc': [(inclPhon, 'P_St_dUAc'), (inclPhon, 'P_zIc'), (inclPhon, 'P_tIc')], 
        'Pw_fEA_St_SlUs': [(inclPhon, 'P_fEA'), (inclPhon, 'P_St_SlUs')], 
        'Pw_St_tyA': [(inclPhon, 'P_St_tyA')],
        'Pw_St_toA': [(inclPhon, 'P_St_toA')], 
        'Pw_St_fIn_den': [(inclPhon, 'P_St_fIn'), (inclPhon, 'P_den')],
        'Pw_mee_St_tal_St_taIl': [(inclPhon, 'P_St_mee'), (inclPhon, 'P_tal'), (inclPhon, 'P_St_taIl')], 
        'Pw_fEA_St_Sii_ben': [(inclPhon, 'P_fEA'), (inclPhon, 'P_St_Sii'), (inclPhon, 'P_ben')],
        'Pw_St_aUf_St_gee_hen' : [(inclPhon, 'P_St_aUf'), (inclPhon, 'P_St_gee'), (inclPhon, 'P_hen')],
        'Pw_St_fryy_lIN': [(inclPhon, 'P_St_fryy'), (inclPhon, 'P_lIN')], 
        'Pw_St_hEAbst': [(inclPhon, 'P_St_hEAbst')],
        'Pw_St_glaIc': [(inclPhon, 'P_St_glaIc')],
        'Pw_St_raI_hen_St_fOl_ge': [(inclPhon, 'P_St_raI'), (inclPhon, 'P_hen'), (inclPhon, 'P_St_fOl'), (inclPhon, 'P_ge')], 
        'Pw_St_vEt_tEA': [(inclPhon, 'P_St_vEt'), (inclPhon, 'P_tEA')], 
        'Pw_St_vEk_seln': [(inclPhon, 'P_St_vEk'), (inclPhon, 'P_seln')], 
        'Pw_St_naxts': [(inclPhon, 'P_St_naxts')], 
        'Pw_St_draU_sen': [(inclPhon, 'P_St_draU'), (inclPhon, 'P_sen')],
        'Pw_be_St_lOIc_tUN': [(inclPhon, 'P_be'), (inclPhon, 'P_St_lOIc'), (inclPhon, 'P_tUN')],
        'Pw_St_hal_ten': [(inclPhon, 'P_St_hal'), (inclPhon, 'P_ten')], 
        'Pw_St_Staap': [(inclPhon, 'P_St_Staap')],
        'Pw_St_brEn_nen': [(inclPhon, 'P_St_brEn'), (inclPhon, 'P_nen')],
        'Pw_St_flam_men': [(inclPhon, 'P_St_flam'), (inclPhon, 'P_men')], 
        'Pw_St_dUN_kel_haIt': [(inclPhon, 'P_St_dUN'), (inclPhon, 'P_kel'), (inclPhon, 'P_haIt')], 
        'Pw_St_hEl': [(inclPhon, 'P_St_hEl')], 
        'Pw_be_St_rUI_gen': [(inclPhon, 'P_be'), (inclPhon, 'P_St_rUI'), (inclPhon, 'P_gen')],
        'Pw_fEA_St_lEtst': [(inclPhon, 'P_fEA'), (inclPhon, 'P_St_lEtst')], 
        'Pw_St_nee_men': [(inclPhon, 'P_St_nee'), (inclPhon, 'P_men')],
        'Pw_St_bii_ne': [(inclPhon, 'P_St_bii'), (inclPhon, 'P_ne')],
        'Pw_St_SmEt_tEA_lIN': [(inclPhon, 'P_St_SmEt'), (inclPhon, 'P_tEA'), (inclPhon, 'P_lIN')],
        'Pw_St_kEE_fEA': [(inclPhon, 'P_St_kEE'), (inclPhon, 'P_fEA')],
        'Pw_St_klaIn': [(inclPhon, 'P_St_klaIn')],
        'Pw_St_zEks': [(inclPhon, 'P_St_zEks')],
        'Pw_St_kOpf': [(inclPhon, 'P_St_kOpf')],
        'Pw_St_SraNk': [(inclPhon, 'P_St_SraNk')],
        'Pw_St_Stuul': [(inclPhon, 'P_St_Stuul')],
        'Pw_St_voo_nUN': [(inclPhon, 'P_St_voo'), (inclPhon, 'P_nUN')],
        'Pw_prIn_St_tsEs_sIn': [(inclPhon, 'P_prIn'), (inclPhon, 'P_St_tsEs'), (inclPhon, 'P_sIn')],
        'Pw_St_mOns_tEA': [(inclPhon, 'P_St_mOns'), (inclPhon, 'P_tEA')],
        'Pw_St_lant': [(inclPhon, 'P_St_lant')],
        'Pw_St_k22_nIc': [(inclPhon, 'P_St_k22'), (inclPhon, 'P_nIc')],
        'Pw_St_faa_ne': [(inclPhon, 'P_St_faa'), (inclPhon, 'P_ne')],
        'Pw_St_gElt_St_StYk': [(inclPhon, 'P_St_gElt'), (inclPhon, 'P_St_StYk')],
        'Pw_St_tsUk_kEA': [(inclPhon, 'P_St_tsuk'), (inclPhon, 'P_kEA')],
        'Pw_tsi_St_troo_ne': [(inclPhon, 'P_tsi'), (inclPhon, 'P_St_troo'), (inclPhon, 'P_ne')],
        'Pw_St_voon_St_haUs': [(inclPhon, 'P_St_voon'), (inclPhon, 'P_St_haUs')],
        'Pw_St_SlOs': [(inclPhon, 'P_St_SlOs')],
        'Pw_St_Suu_le': [(inclPhon, 'P_St_Suu'), (inclPhon, 'P_le')],
        'Pw_St_dax': [(inclPhon, 'P_St_dax')],
        'Pw_St_vEn_de': [(inclPhon, 'P_St_vEn'), (inclPhon, 'P_de')],
        'Pw_St_voo_nen': [(inclPhon, 'P_St_voo'), (inclPhon, 'P_nen')],
        'Pw_St_aA_baI_ten': [(inclPhon, 'P_St_aA'), (inclPhon, 'P_baI'), (inclPhon, 'P_ten')],
        'Pw_St_SaAf': [(inclPhon, 'P_St_SaAf')],
        'Pw_St_k9A_pEA_be_St_vee_gUN': [(inclPhon, 'P_St_k9A'), (inclPhon, 'P_pEA'), (inclPhon, 'P_be'), (inclPhon, 'P_St_vee'), (inclPhon, 'P_gUN')],
        'Pw_oo_bEA_St_k9A_pEA': [(inclPhon, 'P_oo'), (inclPhon, 'P_bEA'), (inclPhon, 'P_St_k9A'), (inclPhon, 'P_pEA')],
        'Pw_St_fOA_ne': [(inclPhon, 'P_St_fOA'), (inclPhon, 'P_ne')],
        'Pw_St_Un_ten': [(inclPhon, 'P_St_Un'), (inclPhon, 'P_ten')],
        'Pw_St_kYnst_lEA': [(inclPhon, 'P_St_kYnst'), (inclPhon, 'P_lEA')],
        'Pw_St_En_de': [(inclPhon, 'P_St_En'), (inclPhon, 'P_de')],
        'Pw_St_fOA_St_StEl_lUN': [(inclPhon, 'P_fOA'), (inclPhon, 'P_St_StEl'), (inclPhon, 'P_lUN')],
        'Pw_St_bIl_dEA': [(inclPhon, 'P_St_bIl'), (inclPhon, 'P_dEA')],
        'Pw_St_hIn_vaIs': [(inclPhon, 'P_St_hIn'), (inclPhon, 'P_vaIs')],
        'Pw_St_fluuk_St_tsOIk': [(inclPhon, 'P_St_fluuk'), (inclPhon, 'P_St_tsOIk')],
        'Pw_St_veek': [(inclPhon, 'P_St_veek')],
        'Pw_St_Suu': [(inclPhon, 'P_St_Suu')],
        'Pw_St_gr22_sEA': [(inclPhon, 'P_St_gr22'), (inclPhon, 'P_sEA')],
        'Pw_tsEA_St_klaI_nEAn': [(inclPhon, 'P_tsEA'), (inclPhon, 'P_St_klaI'), (inclPhon, 'P_nEAn')],
        'Pw_St_gUA_ke': [(inclPhon, 'P_St_gUA'), (inclPhon, 'P_ke')],
        'Pw_paA_mee_St_zaan_St_kEE_ze': [(inclPhon, 'P_paA'), (inclPhon, 'P_mee'), (inclPhon, 'P_St_zaan'), (inclPhon, 'P_St_kEE'), (inclPhon, 'P_ze')],
        'Pw_St_kaA_St_tOf_fel': [(inclPhon, 'P_St_kaA'), (inclPhon, 'P_St_tOf'), (inclPhon, 'P_fel')],
        'Pw_St_Svii_rIc': [(inclPhon, 'P_St_Svii'), (inclPhon, 'P_rIc')],
        'Pw_St_Saf_fen': [(inclPhon, 'P_St_Saf'), (inclPhon, 'P_fen')],
        'Pw_St_mIs_EA_St_fOlk': [(inclPhon, 'P_St_mIs'), (inclPhon, 'P_EA'), (inclPhon, 'P_St_fOlk')],
        'Pw_St_groos': [(inclPhon, 'P_St_groos')], 
        'Pw_St_rIN': [(inclPhon, 'P_St_rIN')], 
        'Pw_St_SlIt_ten': [(inclPhon, 'P_St_SlIt'), (inclPhon, 'P_ten')],
        'Pw_St_rOl_len': [(inclPhon, 'P_St_rOl'), (inclPhon, 'P_len')],
        'Pw_St_StIft': [(inclPhon, 'P_St_StIft')], 
        'Pw_St_ree_den': [(inclPhon, 'P_St_ree'), (inclPhon, 'P_den')],
        'Pw_St_falS': [(inclPhon, 'P_St_falS')], 
        'Pw_St_pa_pa': [(inclPhon, 'P_St_pa'), (inclPhon, 'P_pa')],
        'Pw_fEA_St_boo_ten': [(inclPhon, 'P_fEA'), (inclPhon, 'P_St_boo'), (inclPhon, 'P_ten')],
        'Pw_St_hOI_te': [(inclPhon, 'P_St_hOI'), (inclPhon, 'P_te')],
        'Pw_St_fryy_hEA': [(inclPhon, 'P_St_fryy'), (inclPhon, 'P_hEA')],
        'Pw_St_lee_reA': [(inclPhon, 'P_St_lee'), (inclPhon, 'P_reA')],
        'Pw_St_bEk_kEA': [(inclPhon, 'P_St_bEk'), (inclPhon, 'P_kEA')],
        'Pw_St_haa_ben': [(inclPhon, 'P_St_haa'), (inclPhon, 'P_ben')],
        'Pw_EA_St_vaks_se_ne': [(inclPhon, 'P_EA'), (inclPhon, 'P_St_vaks'), (inclPhon, 'P_se'), (inclPhon, 'P_ne')],
        'Pw_fEA_St_dii_nen': [(inclPhon, 'P_fEA'), (inclPhon, 'P_St_dii'), (inclPhon, 'P_nen')],
        'Pw_St_gYA_tel': [(inclPhon, 'P_St_gYA'), (inclPhon, 'P_tel')],
        'Pw_St_tsuu_St_max_xen': [(inclPhon, 'P_St_tsuu'), (inclPhon, 'P_St_max'), (inclPhon, 'P_xen')],
        'Pw_St_vEk_St_brIN_Nen': [(inclPhon, 'P_St_vEk'), (inclPhon, 'P_St_brIN'), (inclPhon, 'P_Nen')],
        'Pw_St_brIN_Nen': [(inclPhon, 'P_St_brIN'), (inclPhon, 'P_Nen')],
        'Pw_St_vEAk_St_Stat': [(inclPhon, 'P_St_vEAk'), (inclPhon, 'P_St_Stat')],
        'Pw_St_StaAk': [(inclPhon, 'P_St_StaAk')], 
        'Pw_St_oo_ne': [(inclPhon, 'P_St_oo'), (inclPhon, 'P_ne')],
        'Pw_St_SIAm': [(inclPhon, 'P_St_SIAm')],
        'Pw_St_hEA_StEl_len': [(inclPhon, 'P_St_hEA'), (inclPhon, 'P_StEl'), (inclPhon, 'P_len')],
        'Pw_St_naa_del': [(inclPhon, 'P_St_naa'), (inclPhon, 'P_del')],
        'Pw_St_Saal': [(inclPhon, 'P_St_Saal')], 
        'Pw_St_zOk_ken': [(inclPhon, 'P_St_zOk'), (inclPhon, 'P_ken')],
        'Pw_pUl_St_loo_vEA': [(inclPhon, 'P_pUl'), (inclPhon, 'P_St_loo'), (inclPhon, 'P_vEA')],
        'Pw_St_kan_ne': [(inclPhon, 'P_St_kan'), (inclPhon, 'P_ne')],
        'Pw_St_tOpf': [(inclPhon, 'P_St_tOpf')], 
        'Pw_St_haIs': [(inclPhon, 'P_St_haIs')], 
        'Pw_St_hoox_St_hee_ben': [(inclPhon, 'P_St_hoox'), (inclPhon, 'P_St_hee'), (inclPhon, 'P_ben')],
        'Pw_fEA_St_brEn_nen': [(inclPhon, 'P_fEA'), (inclPhon, 'P_St_brEn'), (inclPhon, 'P_nen')],
        'Pw_St_tii_gEA': [(inclPhon, 'P_St_tii'), (inclPhon, 'P_gEA')],
        'Pw_St_StOf_St_tiiA': [(inclPhon, 'P_St_StOf'), (inclPhon, 'P_St_tiiA')],
        'Pw_St_OI_sEAn': [(inclPhon, 'P_St_OI'), (inclPhon, 'P_sEAN')],
        'Pw_St_hUN_rIc': [(inclPhon, 'P_St_hUN'), (inclPhon, 'P_rIc')],
        'Pw_St_tsOA_nIc': [(inclPhon, 'P_St_tsOA'), (inclPhon, 'P_nIc')],
        'Pw_St_flEtS_Sen': [(inclPhon, 'P_St_flEtS'), (inclPhon, 'P_Sen')],
        'Pw_St_tsEE_ne': [(inclPhon, 'P_St_tsEE'), (inclPhon, 'P_ne')],
        'Pw_ge_St_rOIS': [(inclPhon, 'P_ge'), (inclPhon, 'P_St_rOIS')],
        'Pw_St_bEAk': [(inclPhon, 'P_St_bEAk')], 
        'Pw_St_oo_ben': [(inclPhon, 'P_St_oo'), (inclPhon, 'P_ben')],
        'Pw_St_hoox': [(inclPhon, 'P_St_hoox')], 
        'Pw_St_StEl_le': [(inclPhon, 'P_St_StEl'), (inclPhon, 'P_le')],
        'Pw_St_Stee_hen': [(inclPhon, 'P_St_Stee'), (inclPhon, 'P_hen')],
        'Pw_St_krOIts': [(inclPhon, 'P_St_krOIts')], 
        'Pw_St_aU_to': [(inclPhon, 'P_St_aU'), (inclPhon, 'P_to')],
        'Pw_St_klaI_dUN': [(inclPhon, 'P_St_klaI'), (inclPhon, 'P_dUN')],
        'Pw_St_faA_tsOIk' : [(inclPhon, 'P_St_faA'), (inclPhon, 'P_tsOIk')],
        'Pw_St_zaI_te': [(inclPhon, 'P_St_zaI'), (inclPhon, 'P_te')],
        'Pw_St_man': [(inclPhon, 'P_St_man')],
        'Pw_St_raat': [(inclPhon, 'P_St_raat')],
        'Pw_St_boo_den': [(inclPhon, 'P_St_boo'), (inclPhon, 'P_den')],
        'Pw_St_zIt_tsen': [(inclPhon, 'P_St_zIt'), (inclPhon, 'P_tsen')],
        'Pw_St_paap_ri_kA': [(inclPhon, 'P_St_paap'), (inclPhon, 'P_ri'), (inclPhon, 'P_kA')],
        'Pw_St_too_maa_te': [(inclPhon, 'P_St_too'), (inclPhon, 'P_maa'), (inclPhon, 'P_te')],
        'Pw_St_kat_tse': [(inclPhon, 'P_St_kat'), (inclPhon, 'P_tse')],
        'Pw_St_napf': [(inclPhon, 'P_St_napf')],
        'Pw_St_fUt_tEA': [(inclPhon, 'P_St_fUt'), (inclPhon, 'P_tEA')],
    
        'Pw_St_fraU': [(inclPhon, 'P_St_fraU')],
        'Pw_St_aAm': [(inclPhon, 'P_St_aAm')],
        'Pw_St_fIN_NAE': [(inclPhon, 'P_St_fIn'), (inclPhon, 'P_NEA')],
        'Pw_St_baI_ne': [(inclPhon, 'P_St_baI'), (inclPhon, 'P_ne')],
        'Pw_St_Suu_he': [(inclPhon, 'P_St_Suu'), (inclPhon, 'P_he')],
        'Pw_St_hIm_mel': [(inclPhon, 'P_St_hIm'), (inclPhon, 'P_mel')],
        'Pw_St_fElt': [(inclPhon, 'P_St_fElt')],
        'Pw_St_kOAn': [(inclPhon, 'P_St_kOAn')],
        'Pw_St_gElt': [(inclPhon, 'P_St_gElt')],
        'Pw_St_taS_Se': [(inclPhon, 'P_St_taS'), (inclPhon, 'P_Se')],
        'Pw_St_gras': [(inclPhon, 'P_St_gras')],
        'Pw_St_vant': [(inclPhon, 'P_St_vant')],
        'Pw_St_gryyn': [(inclPhon, 'P_St_gryyn')],
        'Pw_St_hEn_de': [(inclPhon, 'P_St_hEn'), (inclPhon, 'P_de')],
        'Pw_St_SEE_lEA': [(inclPhon, 'P_St_SEE'), (inclPhon, 'P_lEA')],
        'Pw_St_kIn_dEA': [(inclPhon, 'P_St_kIn'), (inclPhon, 'P_dEA')],
        'Pw_St_Snee': [(inclPhon, 'P_St_Snee')],
        'Pw_St_tsImt': [(inclPhon, 'P_St_tsImt')],
        'Pw_St_baan_St_StaIk': [(inclPhon, 'P_St_baan'), (inclPhon, 'P_StaIl')],
        'Pw_St_bAl_ken': [(inclPhon, 'P_St_bAl'), (inclPhon, 'P_ken')],
        'Pw_St_Sant': [(inclPhon, 'P_St_Sant')],
        'Pw_St_kaA_te': [(inclPhon, 'P_St_kaA'), (inclPhon, 'P_te')],
        'Pw_St_bUx_St_Staa_ben': [(inclPhon, 'P_St_bUx'), (inclPhon, 'P_St_Staa'), (inclPhon, 'P_ben')],
        'Pw_St_hant_St_bal': [(inclPhon, 'P_St_hant'), (inclPhon, 'P_bal')],
        'Pw_St_ruu_dEAn': [(inclPhon, 'P_St_ruu'), (inclPhon, 'P_dEAn')],
        'Pw_St_vas_sEA_St_kOx_xEA': [(inclPhon, 'P_St_vas'), (inclPhon, 'P_sEA'),  (inclPhon, 'P_St_kOx'), (inclPhon, 'P_xEA')],
        'Pw_St_toos_tEA': [(inclPhon, 'P_St_toos'), (inclPhon, 'P_tEA')],
        'Pw_St_rUn_tEA_St_gee_hen': [(inclPhon, 'P_St_rUn'), (inclPhon, 'P_tEA'),  (inclPhon, 'P_St_gee'), (inclPhon, 'P_hen')],
        'Pw_St_StIft': [(inclPhon, 'P_St_StIft')],
        'Pw_St_zOn_de': [(inclPhon, 'P_St_zOn'), (inclPhon, 'P_de')],
    
        'Pw_St_noo_ten_St_StEn_dEA': [(inclPhon, 'P_St_noo'), (inclPhon, 'P_ten'),  (inclPhon, 'P_St_StEn'), (inclPhon, 'P_dEA')],
        'Pw_St_tsee_hen': [(inclPhon, 'P_St_tsee'), (inclPhon, 'P_hen')],
        'Ps_St_braUn': [(inclPhon, 'P_St_braUn')],
        'Pw_St_byy_gel': [(inclPhon, 'P_St_byy'), (inclPhon, 'P_gel')],
        'Pw_St_kraa_gen': [(inclPhon, 'P_St_kraa'), (inclPhon, 'P_gen')],
        'Pw_St_val_tse': [(inclPhon, 'P_St_val'), (inclPhon, 'P_tse')],
        'Pw_St_trEk_kEA': [(inclPhon, 'P_St_trEk'), (inclPhon, 'P_kEA')],
        'Pw_St_kaa_bel': [(inclPhon, 'P_St_kaa'), (inclPhon, 'P_bel')],
        'Pw_St_mIlc': [(inclPhon, 'P_St_mIlc')],
        'Pw_St_EAt_bee_ren': [(inclPhon, 'P_St_EAt'), (inclPhon, 'P_bee'), (inclPhon, 'P_ren')],
        'Pw_St_SIn_ken': [(inclPhon, 'P_St_SIn'), (inclPhon, 'P_ken')],
        'Pw_St_braUt_St_paA': [(inclPhon, 'P_St_braUt'), (inclPhon, 'P_St_paA')],
        'Pw_St_tan_tsen': [(inclPhon, 'P_St_tan'), (inclPhon, 'P_tsen')],
        'Pw_St_SraU_ben': [(inclPhon, 'P_St_SraU'), (inclPhon, 'P_ben')],
        'Pw_St_gIt_tEA': [(inclPhon, 'P_St_gIt'), (inclPhon, 'P_tEA')],
        'Pw_St_pflas_tEA': [(inclPhon, 'P_St_pflas'), (inclPhon, 'P_tEA')],
        'Pw_Um_St_aA_men': [(inclPhon, 'P_Um'), (inclPhon, 'P_St_aA'), (inclPhon, 'P_men')],
        'Pw_St_hOY_St_SrEk_ke': [(inclPhon, 'P_St_hOY'), (inclPhon, 'P_St_SrEk'), (inclPhon, 'P_ke')],
        'Pw_St_bEt': [(inclPhon, 'P_St_bEt')],
        'Pw_St_Soo_fa': [(inclPhon, 'P_St_Soo'), (inclPhon, 'P_fa')],
        'Pw_St_mUs_tEA': [(inclPhon, 'P_St_mUs'), (inclPhon, 'P_tEA')],
        'Pw_St_hal_le': [(inclPhon, 'P_St_hal'), (inclPhon, 'P_le')],
        'Pw_St_kiAc_ce': [(inclPhon, 'P_St_kiAc'), (inclPhon, 'P_ce')],
        'Pw_St_byy_ne': [(inclPhon, 'P_St_byy'), (inclPhon, 'P_ne')],
        'Pw_ap_St_plaUs': [(inclPhon, 'P_ap'), (inclPhon, 'P_St_plaUs')],
        'Pw_St_See_re': [(inclPhon, 'P_St_See'), (inclPhon, 'P_re')],
        'Pw_tee_le_St_foon': [(inclPhon, 'P_tee'), (inclPhon, 'P_le'), (inclPhon, 'P_St_foon')],
        'Pw_St_lee_dEA': [(inclPhon, 'P_St_lee'), (inclPhon, 'P_dEA')],
        'Pw_St_raI_be': [(inclPhon, 'P_St_raI'), (inclPhon, 'P_be')],
        'Pw_St_hant_St_vEA_kEA': [(inclPhon, 'P_St_hant'), (inclPhon, 'P_St_vEA'), (inclPhon, 'P_kEA')],
        'Pw_St_baU_St_aA_baI_tEA': [(inclPhon, 'P_St_baU'), (inclPhon, 'P_St_aA'),  (inclPhon, 'P_baI'), (inclPhon, 'P_tEA')],
        'Pw_St_hoo_ze': [(inclPhon, 'P_St_hoo'), (inclPhon, 'P_ze')],
        'Pw_St_lOx': [(inclPhon, 'P_St_lOx')],
        'Pw_ap_St_SlEp_St_vaa_gen': [(inclPhon, 'P_ap'), (inclPhon, 'P_St_SlEp'),  (inclPhon, 'P_St_vaa'), (inclPhon, 'P_gen')],
        'Pw_St_blaU': [(inclPhon, 'P_St_blaU')],
        'Pw_St_kaf_fe': [(inclPhon, 'P_St_kaf'), (inclPhon, 'P_fe')],
        'Pw_St_Un_tEA_St_tas_se': [(inclPhon, 'P_St_Un'), (inclPhon, 'P_tEA'),  (inclPhon, 'P_St_tas'), (inclPhon, 'P_se')],
        'Pw_St_oo_raN_Zen_St_prEs_se': [(inclPhon, 'P_St_oo'), (inclPhon, 'P_raN'),  (inclPhon, 'P_Zen'), (inclPhon, 'P_St_prEs'), (inclPhon, 'P_St_se')], 
        'Pw_St_kaA_ne_val': [(inclPhon, 'P_St_kaA'), (inclPhon, 'P_ne'), (inclPhon, 'P_val')],
        'Pw_St_Stroo_St_hut': [(inclPhon, 'P_St_Stroo'), (inclPhon, 'P_St_hut')],
        'Pw_St_Sii_be_St_vaa_gen': [(inclPhon, 'P_St_Sii'), (inclPhon, 'P_be'), (inclPhon, 'P_St_vaa'), (inclPhon, 'P_gen')],
        'Pw_St_zax_xen_trans_pOA_St_tiiA_ren': [(inclPhon, 'P_St_zax'), (inclPhon, 'P_xen'), (inclPhon, 'P_trans'), (inclPhon, 'P_pOA'), (inclPhon, 'P_St_tiiA'), (inclPhon, 'P_ren')],
        'Pw_St_gaA_ten_St_baU_St_StEl_le': [(inclPhon, 'P_St_gaA'), (inclPhon, 'P_ten'), (inclPhon, 'P_St_baU'), (inclPhon, 'P_StEl'), (inclPhon, 'P_le')],
        
        'Pw_St_haUs_St_baU_en_St_nOI': [(inclPhon, 'P_St_haUs'), (inclPhon, 'P_St_baU'), (inclPhon, 'P_en'),(inclPhon, 'P_St_nOI')],
        'Pw_St_haUs_St_jaa_re_St_ka_pUt': [(inclPhon, 'P_St_haUs'), (inclPhon, 'P_St_jaa'), (inclPhon, 'P_re'), (inclPhon, 'P_St_ka'), (inclPhon, 'P_pUt')],
        'Pw_St_ge_gen_St_taIl_St_nOI': [(inclPhon, 'P_St_ge'), (inclPhon, 'P_gen'), (inclPhon, 'P_St_taIl'), (inclPhon, 'P_St_nOI')],
    
        'Pw_St_aAt_St_tsu_St_Es_sen' : [(inclPhon, 'P_St_aAt'), (inclPhon, 'P_St_tsu'),  (inclPhon, 'P_St_Es'), (inclPhon, 'P_sen')],
        'Pw_St_tiiA_St_Es_sen_St_zo' : [(inclPhon, 'P_St_tiiA'), (inclPhon, 'P_St_Es'), (inclPhon, 'P_sen'), (inclPhon, 'P_St_zo') ],
        'Pw_St_tiiA_St_braUx_xen_St_SnaU_tse_St_maU_el_St_daa_tsu': [(inclPhon, 'P_St_tiiA'), (inclPhon, 'P_St_braUx'), (inclPhon, 'P_xen'), (inclPhon, 'P_St_maU'), (inclPhon, 'P_el'),(inclPhon, 'P_St_SnaU'), (inclPhon, 'P_tse'), (inclPhon, 'P_St_daa'), (inclPhon, 'P_tsu')],
        'Pw_St_aAt_St_m22_bel_St_tsum_St_draUf_St_zEts_sen': [(inclPhon, 'P_St_aAt'), (inclPhon, 'P_St_m22'), (inclPhon, 'P_bel'), (inclPhon, 'P_St_tsum'), (inclPhon, 'P_St_draUf'), (inclPhon, 'P_St_zEts'), (inclPhon, 'P_sen')], 
        'Pw_St_hat_St_baI_ne_St_zIts_St_flEc_ce_St_kaI_ne_St_lee_ne':[(inclPhon, 'P_St_hat'), (inclPhon, 'P_St_baI'), (inclPhon, 'P_ne'), (inclPhon, 'P_St_zIts'), (inclPhon, 'P_St_flEc'),(inclPhon, 'P_ce'), (inclPhon, 'P_St_kaI'), (inclPhon, 'P_ne'), (inclPhon, 'P_St_lee'), (inclPhon, 'P_ne')], 
        'Pw_St_hOlts_mee_St_tal_St_kUnst_StOf': [(inclPhon, 'P_St_hOlts'), (inclPhon, 'P_mee'), (inclPhon, 'P_St_tal'), (inclPhon, 'P_St_kUnst'), (inclPhon, 'P_StOf')],
        'Pw_St_rOI_bEA_St_b22_ze': [(inclPhon, 'P_St_rOI'), (inclPhon, 'P_bEA'), (inclPhon, 'P_St_b22'), (inclPhon, 'P_ze')],
        'Pw_St_ge_gen_St_taIl_St_b22_ze': [(inclPhon, 'P_St_ge'), (inclPhon, 'P_gen'), (inclPhon, 'P_St_taIl'), (inclPhon, 'P_St_b22'), (inclPhon, 'P_ze')],
        'Pw_Spi_St_naat_St_EAp_sen_kaa_St_rOt_te_ge_St_h9A_ren_St_da_tsu': [(inclPhon, 'P_Spi'), (inclPhon, 'P_St_naat'), (inclPhon, 'P_St_EAp'), (inclPhon, 'P_sen'), (inclPhon, 'P_St_kaa'), (inclPhon, 'P_rOt'), (inclPhon, 'P_te'), (inclPhon, 'P_ge'), (inclPhon, 'P_St_h9A'), (inclPhon, 'P_ren'), (inclPhon, 'P_St_daa'), (inclPhon, 'P_tsu')], 
        'Pw_St_zax_xen_St_tsum_St_kOx_xen_St_mIt_taak_St_Es_sen': [(inclPhon, 'P_St_zax'), (inclPhon, 'P_xen'), (inclPhon, 'P_St_tsum'), (inclPhon, 'P_St_kOx'), (inclPhon, 'P_xen'), (inclPhon, 'P_St_mIt'), (inclPhon, 'P_taak'),(inclPhon, 'P_St_Es'),(inclPhon, 'P_sen')],
        'Pw_St_vak_sen_St_Im_St_gaA_ten_St_fElt_ge_St_vEks_St_haUs': [(inclPhon, 'P_St_vak'), (inclPhon, 'P_sen'), (inclPhon, 'P_St_Im'), (inclPhon, 'P_St_gaA'), (inclPhon, 'P_ten'), (inclPhon, 'P_ge'), (inclPhon, 'P_St_vEks'),(inclPhon, 'P_St_haUs')],
        'Pw_St_aAt_St_tsu__St_dOI_ten': [(inclPhon, 'P_St_aAt'), (inclPhon, 'P_St_tsu'),(inclPhon, 'P_St_dOI'), (inclPhon, 'P_ten')],
        'Pw_St_aUf_St_Et_vas_St_hIn_vaI_zen': [(inclPhon, 'P_St_aUf'), (inclPhon, 'P_St_Et'),(inclPhon, 'P_vas'), (inclPhon, 'P_St_hIn'), (inclPhon, 'P_vaI'), (inclPhon, 'P_zen')],
        'Pw_be_St_StIm_tEA_St_fIN_NEA': [(inclPhon, 'P_be'), (inclPhon, 'P_St_StIm'),(inclPhon, 'P_tEA'), (inclPhon, 'P_St_fIN'), (inclPhon, 'P_NEA')],
        'Pw_St_hIlfs_mIt_tel_St_tsum_St_gee_hen': [(inclPhon, 'P_St_hIlfs'), (inclPhon, 'P_mIt'), (inclPhon, 'P_tel'), (inclPhon, 'P_St_tsum'),(inclPhon, 'P_St_gee'), (inclPhon, 'P_hen')],
        'Pw_St_StOk_St_mIt_St_grIf_St_aAm_hal_te_rUN': [(inclPhon, 'P_St_StOk'), (inclPhon, 'P_St_mIt'), (inclPhon, 'P_St_grIf'), (inclPhon, 'P_St_aAm'), (inclPhon, 'P_hal'), (inclPhon, 'P_te'), (inclPhon, 'P_rUN')],
        'Pw_St_braUx_xen_St_vEn_St_nIct_St_rIc_tIc_St_laU_fen': [(inclPhon, 'P_St_braUx'), (inclPhon, 'P_xen'), (inclPhon, 'P_St_vEn'), (inclPhon, 'P_St_nIct'), (inclPhon, 'P_St_rIc'), (inclPhon, 'P_tIk'), (inclPhon, 'P_St_laU'), (inclPhon, 'P_fen')],
        'Pw_St_StaIn_St_haAt': [(inclPhon, 'P_St_StaIn'), (inclPhon, 'P_St_haAt')],
        'Pw_St_ge_gen_St_taIl_St_haAt': [(inclPhon, 'P_St_ge'), (inclPhon, 'P_gen'), (inclPhon, 'P_St_taIl'), (inclPhon, 'P_St_haAt')],
        'Pw_St_da_tsu_ge_St_h9A_ren_St_haa_fEA_St_rOg_gen_St_vaI_tsen': [(inclPhon, 'P_St_daa'), (inclPhon, 'P_tsu'), (inclPhon, 'P_ge'), (inclPhon, 'P_St_h9A'), (inclPhon, 'P_ren'), (inclPhon, 'P_St_haa'), (inclPhon, 'P_fEA'), (inclPhon, 'P_St_rOg'), (inclPhon, 'P_gen'), (inclPhon, 'P_St_vaI'), (inclPhon, 'P_tsen')],
        'Pw_St_vak_sen_St_aUf_St_fElt': [(inclPhon, 'P_St_vak'), (inclPhon, 'P_sen'), (inclPhon, 'P_St_aUf'), (inclPhon, 'P_St_fElt')],
        'Pw_da_St_raUs_St_meel_St_broot': [(inclPhon, 'P_da'), (inclPhon, 'P_St_raUs'), (inclPhon, 'P_St_meel'), (inclPhon, 'P_St_broot')],
        'Pw_St_aAt_ma_St_Sii_ne': [(inclPhon, 'P_St_aAt'), (inclPhon, 'P_ma'), (inclPhon, 'P_St_Sii'), (inclPhon, 'P_ne')],
        'Pw_St_gElt_St_faA_St_kaA_ten_St_zyy_sIk_St_kaI_ten': [(inclPhon, 'P_St_gElt'), (inclPhon, 'P_St_faA'), (inclPhon, 'P_kaA'), (inclPhon, 'P_ten'), (inclPhon, 'P_St_zyy'), (inclPhon, 'P_sIk'), (inclPhon, 'P_St_kaI'), (inclPhon, 'P_ten')],
        'Pw_St_aUs_mee_St_tal_St_hat_St_kn9p_pfe_St_tsUm_St_drYk_ken_St_dree_hen': [(inclPhon, 'P_St_aUs'), (inclPhon, 'P_mee'), (inclPhon, 'P_St_tal'), (inclPhon, 'P_St_hat'), (inclPhon, 'P_St_kn9p'), (inclPhon, 'P_pfe'), (inclPhon, 'P_St_tsUm'), (inclPhon, 'P_St_drYk'), (inclPhon, 'P_ken'), (inclPhon, 'P_St_dree'), (inclPhon, 'P_hen')],
        'Pw_St_aAt_fEA_St_UN_glYk_ken': [(inclPhon, 'P_St_aAt'), (inclPhon, 'P_fEA'), (inclPhon, 'P_St_UN'), (inclPhon, 'P_glYk'), (inclPhon, 'P_ken')],
        'Pw_St_tsuuk_St_Straa_sen_St_baan_St_uu_St_baan': [(inclPhon, 'P_St_tsuuk'), (inclPhon, 'P_St_Straa'), (inclPhon, 'P_sen'), (inclPhon, 'P_St_baan'), (inclPhon, 'P_St_uu'), (inclPhon, 'P_St_baan')],
        'Pw_St_tsuuk_St_aUs_St_Sii_nen': [(inclPhon, 'P_St_tsuuk'), (inclPhon, 'P_St_aUs'), (inclPhon, 'P_St_Sii'), (inclPhon, 'P_nen')],
        'Pw_St_meA_St_SvaIn_cen_St_kEE_fIc': [(inclPhon, 'P_St_meA'), (inclPhon, 'P_St_SvaIn'), (inclPhon, 'P_cen'), (inclPhon, 'P_St_kEE'), (inclPhon, 'P_fIc')],
        'Pw_St_l22_ve_St_fraI_St_lee_bent': [(inclPhon, 'P_St_l22'), (inclPhon, 'P_ve'), (inclPhon, 'P_St_fraI'), (inclPhon, 'P_St_lee'), (inclPhon, 'P_bent')],
        'Pw_St_ge_gen_St_taIl_St_tsaam': [(inclPhon, 'P_St_ge'), (inclPhon, 'P_gen'), (inclPhon, 'P_St_taIl'),(inclPhon, 'P_St_tsaam')],
        'Pw_St_da_tsu_ge_St_h9A_ren_St_bOI_me_St_bluu_men_St_graas': [(inclPhon, 'P_St_daa'), (inclPhon, 'P_tsu'), (inclPhon, 'P_ge'), (inclPhon, 'P_St_h9A'), (inclPhon, 'P_ren'),(inclPhon, 'P_St_bOI'), (inclPhon, 'P_me'), (inclPhon, 'P_St_bluu'), (inclPhon, 'P_men'), (inclPhon, 'P_St_graas')],
        'Pw_St_k2n_nen_fEA_St_mee_ren_St_vak_sen': [(inclPhon, 'P_St_k2n'), (inclPhon, 'P_nen'),(inclPhon, 'P_fEA'), (inclPhon, 'P_St_mee'), (inclPhon, 'P_ren'), (inclPhon, 'P_St_vak'), (inclPhon, 'P_sen')],
        'Pw_St_haa_ben_St_gryyn_St_blEt_tEA_St_naa_deln': [(inclPhon, 'P_St_haa'), (inclPhon, 'P_ben'), (inclPhon, 'P_St_gryyn'), (inclPhon, 'P_St_blEt'), (inclPhon, 'P_tEA'), (inclPhon, 'P_St_naa'), (inclPhon, 'P_deln')],
        'Pw_St_aAt_St_mYl_tOn_ne': [(inclPhon, 'P_St_aAt'),(inclPhon, 'P_St_mYl'), (inclPhon, 'P_tOn'), (inclPhon, 'P_ne')],
        'Pw_St_fyyA_St_glaas_pa_St_piA_St_klaI_dEA': [(inclPhon, 'P_St_fyyA'),(inclPhon, 'P_St_glaas'), (inclPhon, 'P_pa'), (inclPhon, 'P_St_piA'), (inclPhon, 'P_St_klaI'), (inclPhon, 'P_dEA')],
        'Pw_St_aUs_mee_St_tal_St_hat_St_9f_nUN_St_tsUm_St_aIn_St_vEA_fen': [(inclPhon, 'P_St_aUs'), (inclPhon, 'P_mee'), (inclPhon, 'P_St_tal'), (inclPhon, 'P_St_hat'), (inclPhon, 'P_St_9f'), (inclPhon, 'P_nUN'), (inclPhon, 'P_St_tsUm'), (inclPhon, 'P_St_aIn'), (inclPhon, 'P_St_vEA'), (inclPhon, 'P_fen')],
        'Pw_St_da_tsu_ge_St_h9A_ren_St_lIp_pen_St_StIft_St_liit_St_Sat_ten_paA_St_fyym': [(inclPhon, 'P_St_daa'), (inclPhon, 'P_tsu'), (inclPhon, 'P_ge'), (inclPhon, 'P_St_h9A'), (inclPhon, 'P_ren'), (inclPhon, 'P_St_lIp'), (inclPhon, 'P_pen'), (inclPhon, 'P_St_StIft'), (inclPhon, 'P_St_liit'), (inclPhon, 'P_St_Sat'), (inclPhon, 'P_ten'), (inclPhon, 'P_paA'), (inclPhon, 'P_St_fyym')],
        'Pw_St_aUf_St_haUt_St_aUf_St_traa_gen_St_S22_nEA_St_aUs_St_zee_hen': [(inclPhon, 'P_St_aUf'), (inclPhon, 'P_St_haUt'), (inclPhon, 'P_St_aUf'), (inclPhon, 'P_St_traa'), (inclPhon, 'P_gen'), (inclPhon, 'P_St_S22'), (inclPhon, 'P_nEA'), (inclPhon, 'P_St_aUs'), (inclPhon, 'P_see'), (inclPhon, 'P_hen')],
        'Pw_St_fraU_en_St_baat': [(inclPhon, 'P_fraU'),(inclPhon, 'P_en'), (inclPhon, 'P_St_baat')],
        'Pw_St_zOn_ne_St_kaI_ne_St_vOl_ken': [(inclPhon, 'P_St_zOn'),(inclPhon, 'P_ne'), (inclPhon, 'P_St_kaI'),(inclPhon, 'P_ne'), (inclPhon, 'P_St_vOl'), (inclPhon, 'P_ken')],
        'Pw_St_ge_gen_St_taIl_be_St_v9lkt': [(inclPhon, 'P_St_ge'), (inclPhon, 'P_gen'), (inclPhon, 'P_St_taIl'), (inclPhon, 'P_be'), (inclPhon, 'P_St_v9lkt')],
        'Pw_St_da_tsu_ge_St_h9A_ren_St_kOf_fEA_St_raI_ze_St_taS_Se_St_rUk_zak': [(inclPhon, 'P_St_daa'), (inclPhon, 'P_tsu'), (inclPhon, 'P_ge'), (inclPhon, 'P_St_h9A'), (inclPhon, 'P_ren'), (inclPhon, 'P_St_kOf'), (inclPhon, 'P_fEA'), (inclPhon, 'P_St_raI'), (inclPhon, 'P_se'), (inclPhon, 'P_St_taS'), (inclPhon, 'P_Se'), (inclPhon, 'P_St_rUk'), (inclPhon, 'P_zak')],
        'Pw_St_aUf_St_fluuk_St_haa_fen_St_baan_St_hoof': [(inclPhon, 'P_St_aUf'), (inclPhon, 'P_St_fluuk'), (inclPhon, 'P_St_haa'), (inclPhon, 'P_fen'), (inclPhon, 'P_St_baan'), (inclPhon, 'P_St_hoof')],
        'Pw_St_ge_gen_St_taIl_St_tsii_hen': [(inclPhon, 'P_St_ge'), (inclPhon, 'P_gen'), (inclPhon, 'P_St_taIl'), (inclPhon, 'P_St_tsii'), (inclPhon, 'P_hen')],
        'Pw_St_laN_St_braUx_xen_kOm_plii_St_ziAt': [(inclPhon, 'P_St_laN'), (inclPhon, 'P_St_braUx'), (inclPhon, 'P_xen'), (inclPhon, 'P_kOm'), (inclPhon, 'P_plii'), (inclPhon, 'P_St_ziAt')],
        'Pw_St_SnEl_St_fEA_tIc': [(inclPhon, 'P_St_SnEl'), (inclPhon, 'P_St_fEA'), (inclPhon, 'P_tIc')],
        'Pw_St_ge_gen_St_taIl_kOm_plii_St_ziAt': [(inclPhon, 'P_St_ge'), (inclPhon, 'P_gen'), (inclPhon, 'P_St_taIl'), (inclPhon, 'P_kOm'), (inclPhon, 'P_plii'), (inclPhon, 'P_St_ziAt')],
        'Pw_St_da_tsu_ge_St_h9A_ren__St_pfEf_fEA_St_k9_ri_pee_tEA_St_ziil_je': [(inclPhon, 'P_St_daa'), (inclPhon, 'P_tsu'), (inclPhon, 'P_ge'), (inclPhon, 'P_St_h9A'), (inclPhon, 'P_ren'), (inclPhon, 'P_St_pfEf'), (inclPhon, 'P_fEA'), (inclPhon, 'P_St_k9'), (inclPhon, 'P_ri'), (inclPhon, 'P_pee'), (inclPhon, 'P_tEA'), (inclPhon, 'P_St_ziil'), (inclPhon, 'P_je')],
        'Pw_St_tsUm_St_kOx_xen_St_Es_sen_St_SmEk_ken_St_guut': [(inclPhon, 'P_St_tsUm'),(inclPhon, 'P_St_kO'), (inclPhon, 'P_xen'), (inclPhon, 'P_St_Es'), (inclPhon, 'P_sen'), (inclPhon, 'P_St_SmEk'), (inclPhon, 'P_ken'), (inclPhon, 'P_St_guut')],
        'Pw_St_hat_St_SpIt_tse_St_SrEEk_St_zaI_ten': [(inclPhon, 'P_St_hat'), (inclPhon, 'P_St_SpIt'), (inclPhon, 'P_se'), (inclPhon, 'P_St_Sreek'), (inclPhon, 'P_St_zaI'), (inclPhon, 'P_ten')],
        'Pw_UA_St_alt_St_graap_St_vOn_St_fa_ra_oo': [(inclPhon, 'P_UA'), (inclPhon, 'P_St_alt'), (inclPhon, 'P_St_graap'), (inclPhon, 'P_St_vOn'), (inclPhon, 'P_St_fa'), (inclPhon, 'P_ra'), (inclPhon, 'P_oo')],
        'Pw_St_aAt_St_gee_hen_St_Smaal': [(inclPhon, 'P_St_aAt'), (inclPhon, 'P_St_gee'), (inclPhon, 'P_hen'), (inclPhon, 'P_St_Smaal')],
        'Pw_St_Im_St_tsIA_kUs': [(inclPhon, 'P_St_Im'), (inclPhon, 'P_St_tsIA'), (inclPhon, 'P_kUs')],
        'Pw_St_zaIl_St_tEn_tse_rIn_St_zaIl': [(inclPhon, 'P_St_zaIl'), (inclPhon, 'P_St_tEn'), (inclPhon, 'P_tse'), (inclPhon, 'P_rIn'), (inclPhon, 'P_St_zaIl')],
        'Pw_St_aAt_St_bal': [(inclPhon, 'P_St_aAt'), (inclPhon, 'P_St_bal')],
        'Pw_St_SlEE_gEA_St_bEt_mIn_ten': [(inclPhon, 'P_St_Slee'), (inclPhon, 'P_gEA'), (inclPhon, 'P_St_bEt'), (inclPhon, 'P_mIn'), (inclPhon, 'P_ten')],
        'Pw_St_SpIts_St_huut_St_gUm_mi_St_kap_pe': [(inclPhon, 'P_St_SpIts'), (inclPhon, 'P_St_huut'), (inclPhon, 'P_St_gUm'), (inclPhon, 'P_mi'), (inclPhon, 'P_St_kap'), (inclPhon, 'P_pe')],
        'Pw_St_aAt_St_tsaIt_fEA_St_brIN_Nen': [(inclPhon, 'P_St_aAt'), (inclPhon, 'P_St_tsaIt'), (inclPhon, 'P_fEA'), (inclPhon, 'P_St_brIN'), (inclPhon, 'P_Nen'), (inclPhon, 'P_St_bIs'), (inclPhon, 'P_St_Et'), (inclPhon, 'P_vas'), (inclPhon, 'P_pas'), (inclPhon, 'P_St_sii'), (inclPhon, 'P_ren')],
        'Pw_St_aAtst_St_hal_te_St_StEl_le_St_am_pel_St_root': [(inclPhon, 'P_St_aAtst'), (inclPhon, 'P_St_hal'), (inclPhon, 'P_te'), (inclPhon, 'P_St_StEl'), (inclPhon, 'P_le'), (inclPhon, 'P_St_root'), (inclPhon, 'P_St_am'), (inclPhon, 'P_pel')],
        'Pw_St_StaI_ne_St_raU': [(inclPhon, 'P_St_StaI'), (inclPhon, 'P_ne'), (inclPhon, 'P_St_raU')],
        'Pw_St_ge_gen_St_taIl_St_raU': [(inclPhon, 'P_St_ge'), (inclPhon, 'P_gen'), (inclPhon, 'P_St_taIl'), (inclPhon, 'P_St_raU')],
        'Pw_St_da_tsu_ge_St_h9A_ren_gi_St_tA_re_trOm_St_pee_te_kla_St_viA': [(inclPhon, 'P_St_daa'), (inclPhon, 'P_tsu'), (inclPhon, 'P_ge'), (inclPhon, 'P_St_h9A'), (inclPhon, 'P_ren'), (inclPhon, 'P_gi'), (inclPhon, 'P_St_tA'),(inclPhon, 'P_re'), (inclPhon, 'P_trOm'), (inclPhon, 'P_St_pee'),(inclPhon, 'P_te'), (inclPhon, 'P_kla'), (inclPhon, 'P_St_viA')],
        'Pw_be_St_nUt_tsen_St_tsUm_mu_St_ziik_St_max_xen': [(inclPhon, 'P_be'), (inclPhon, 'P_St_nUt'), (inclPhon, 'P_tsen'), (inclPhon, 'P_St_tsUm'), (inclPhon, 'P_mu'), (inclPhon, 'P_St_siik'), (inclPhon, 'P_St_max'), (inclPhon, 'P_xen')],
        'Pw_St_In_St_deA_mu_St_ziik_St_Suu_lePw_St_Spii_len_Pw_St_lEA_nen': [(inclPhon, 'P_St_In'), (inclPhon, 'P_St_deA'), (inclPhon, 'P_mu'), (inclPhon, 'P_St_siik'), (inclPhon, 'P_St_Suu'), (inclPhon, 'P_le'), (inclPhon, 'P_St_Spii'), (inclPhon, 'P_len'), (inclPhon, 'P_St_lEA'), (inclPhon, 'P_nen')],
        'Pw_St_aAt_St_maI_nuN_St_zaa_gen_be_St_SveA_ren': [(inclPhon, 'P_St_aAt'), (inclPhon, 'P_St_maI'), (inclPhon, 'P_nuN'), (inclPhon, 'P_St_zaa'), (inclPhon, 'P_gen'), (inclPhon, 'P_be'), (inclPhon, 'P_St_SveA'), (inclPhon, 'P_ren')],
        'Pw_St_laU_fen_St_mEn_Sen_pla_St_kaa_te_St_ruu_fen': [(inclPhon, 'P_St_laU'), (inclPhon, 'P_fen'), (inclPhon, 'P_St_mEn'), (inclPhon, 'P_Sen'), (inclPhon, 'P_pla'), (inclPhon, 'P_St_kaa'), (inclPhon, 'P_te'), (inclPhon, 'P_St_ruu'), (inclPhon, 'P_fen')],
        'Pw_St_laUt_po_li_St_tsaI_St_zOA_gen_St_f2A_St_OAt_nuN': [(inclPhon, 'P_St_laUt'), (inclPhon, 'P_po'), (inclPhon, 'P_li'), (inclPhon, 'P_St_tsaI'), (inclPhon, 'P_St_zOA'), (inclPhon, 'P_gen'), (inclPhon, 'P_St_f2A'), (inclPhon, 'P_St_OAt'), (inclPhon, 'P_nuN')],
        'Pw_St_vii_le_St_faA_be_St_bUnt': [(inclPhon, 'P_St_vii'), (inclPhon, 'P_le'), (inclPhon, 'P_St_faA'), (inclPhon, 'P_be'), (inclPhon, 'P_St_bUnt')],
        'Pw_St_aI_ne_St_faA_be' : [(inclPhon, 'P_St_aI'), (inclPhon, 'P_ne'), (inclPhon, 'P_St_faA'), (inclPhon, 'P_be')],
        'Pw_St_ge_gen_St_taIl_St_bUnt': [(inclPhon, 'P_St_ge'), (inclPhon, 'P_gen'), (inclPhon, 'P_St_taIl'), (inclPhon, 'P_St_bUnt')],
        'Pw_nax_St_deem_St_zaU_bEA': [(inclPhon, 'P_nax'), (inclPhon, 'P_St_deem'), (inclPhon, 'P_St_zaU'), (inclPhon, 'P_bEA')],
        'Pw_St_zax_xen_St_nas': [(inclPhon, 'P_St_zax'), (inclPhon, 'P_xen'), (inclPhon, 'P_St_nas')],
        'Pw_St_nIct_St_traU_en_St_vaA_haIt_St_zaa_gen_St_faI_ge': [(inclPhon, 'P_St_nIct'), (inclPhon, 'P_St_traU'), (inclPhon, 'P_en'), (inclPhon, 'P_St_vaA'), (inclPhon, 'P_haIt'), (inclPhon, 'P_St_zaa'), (inclPhon, 'P_gen'), (inclPhon, 'P_St_faI'), (inclPhon, 'P_ge')],
        'Pw_St_hoox_hEA_St_rUn_tEA_St_SprIN_gen': [(inclPhon, 'P_St_hoox'), (inclPhon, 'P_hEA'), (inclPhon, 'P_St_rUn'), (inclPhon, 'P_tEA'), (inclPhon, 'P_St_SprIN'), (inclPhon, 'P_St_gen')],
        'Pw_St_ge_gen_St_taIl_St_faI_ge': [(inclPhon, 'P_St_ge'), (inclPhon, 'P_gen'), (inclPhon, 'P_St_taIl'), (inclPhon, 'P_St_faI'), (inclPhon, 'P_ge')],
        'Pw_St_da_tsu_ge_St_h9A_ren_St_hut_St_mYt_tse_St_hElm': [(inclPhon, 'P_St_daa'), (inclPhon, 'P_tsu'), (inclPhon, 'P_ge'), (inclPhon, 'P_St_h9A'), (inclPhon, 'P_ren'), (inclPhon, 'P_St_hut'), (inclPhon, 'P_St_mYt'), (inclPhon, 'P_tse'), (inclPhon, 'P_St_hElm')],
        'Pw_St_SYt_tsen_St_kEl_te_St_zOn_ne': [(inclPhon, 'P_St_SYt'), (inclPhon, 'P_tsen'), (inclPhon, 'P_St_kEl'), (inclPhon, 'P_te'), (inclPhon, 'P_St_zOn'), (inclPhon, 'P_ne')],
        'Pw_St_StOf_St_vOl_le_St_kUnst_StOf': [(inclPhon, 'P_St_StOf'), (inclPhon, 'P_St_vOl'), (inclPhon, 'P_le'), (inclPhon, 'P_St_kUnst'), (inclPhon, 'P_StOf')],
        'Pw_St_nOI_St_kInt_St_nax_baA_St_Saft_St_frEmt': [(inclPhon, 'P_St_nOI'), (inclPhon, 'P_St_kInt'), (inclPhon, 'P_St_nax'), (inclPhon, 'P_baA'), (inclPhon, 'P_St_Saft'), (inclPhon, 'P_St_frEmt')], 
        'Pw_St_ge_gen_St_taIl_St_frEmt': [(inclPhon, 'P_St_ge'), (inclPhon, 'P_gen'), (inclPhon, 'P_St_taIl'), (inclPhon, 'P_St_frEmt')],
        'Pw_St_da_tsu_ge_St_h9A_ren_St_tEl_lEA_St_tas_se_St_SYs_sel': [(inclPhon, 'P_St_daa'), (inclPhon, 'P_tsu'), (inclPhon, 'P_ge'), (inclPhon, 'P_St_h9A'), (inclPhon, 'P_ren'), (inclPhon, 'P_St_tEl'), (inclPhon, 'P_lEA'), (inclPhon, 'P_St_tas'), (inclPhon, 'P_se'), (inclPhon, 'P_St_SYs'), (inclPhon, 'P_sel')],
        'Pw_St_Es_sen_St_draUf_St_lee_gen_St_trIN_ken_St_aIn_St_f2l_len': [(inclPhon, 'P_St_Es'), (inclPhon, 'P_sen'), (inclPhon, 'P_St_draUf'), (inclPhon, 'P_St_lee'), (inclPhon, 'P_gen'), (inclPhon, 'P_St_trIN'), (inclPhon, 'P_ken'), (inclPhon, 'P_St_aIn'), (inclPhon, 'P_St_f2l'),(inclPhon, 'P_len')], 
        'Pw_St_zax_xen_St_baIm_St_tIS_St_dEk_ken_St_aUf_St_deen_St_tIS_St_StEl_len': [(inclPhon, 'P_St_zax'), (inclPhon, 'P_xen'), (inclPhon, 'P_St_baIm'), (inclPhon, 'P_St_tIS'), (inclPhon, 'P_St_dEk'), (inclPhon, 'P_ken'), (inclPhon, 'P_St_aUf'), (inclPhon, 'P_St_deen'), (inclPhon, 'P_St_tIS'), (inclPhon, 'P_St_StEl'), (inclPhon, 'P_len')],
        'Pw_St_hIlfs_mIt_el_O_ri_jEn_St_tii_ruN': [(inclPhon, 'P_St_hIlfs'), (inclPhon, 'P_mIt'), (inclPhon, 'P_tel'), (inclPhon, 'P_O'), (inclPhon, 'P_ri'), (inclPhon, 'P_jEn'), (inclPhon, 'P_St_tii'), (inclPhon, 'P_ruN')],
        'Pw_St_tsaI_gEA_St_rIc_tUN_St_nOAt_St_pool': [(inclPhon, 'P_St_tsaI'), (inclPhon, 'P_gEA'), (inclPhon, 'P_St_rIc'), (inclPhon, 'P_tUN'), (inclPhon, 'P_St_nOAt'), (inclPhon, 'P_St_pool')], 
        'Pw_St_ap_St_lee_zen_St_nOA_den_St_zyy_den_St_Os_ten_St_vEs_ten': [(inclPhon, 'P_St_ap'), (inclPhon, 'P_St_lee'), (inclPhon, 'P_zen'), (inclPhon, 'P_St_nOA'), (inclPhon, 'P_den'), (inclPhon, 'P_St_zyy'), (inclPhon, 'P_den'), (inclPhon, 'P_St_Os'), (inclPhon, 'P_ten'), (inclPhon, 'P_St_vEs'), (inclPhon, 'P_ten')],
        'Pw_St_da_tsu_ge_St_h9A_ren_St_fuus_St_bal_St_SvIm_men_St_raat_St_faa_ren': [(inclPhon, 'P_St_daa'), (inclPhon, 'P_tsu'), (inclPhon, 'P_ge'), (inclPhon, 'P_St_h9A'), (inclPhon, 'P_ren'), (inclPhon, 'P_St_fuus'), (inclPhon, 'P_St_bal'), (inclPhon, 'P_St_SvIm'), (inclPhon, 'P_men'), (inclPhon, 'P_St_raat'), (inclPhon, 'P_St_faa'), (inclPhon, 'P_ren')],
        'Pw_tsu_St_zam_men_a_St_laIn': [(inclPhon, 'P_tsu'), (inclPhon, 'P_St_zam'), (inclPhon, 'P_men'), (inclPhon, 'P_a'), (inclPhon, 'P_St_laIn')], 
        'Pw_be_St_StIm_tes_St_k9A_pEA_St_taIl': [(inclPhon, 'P_be'), (inclPhon, 'P_St_StIm'), (inclPhon, 'P_tes'), (inclPhon, 'P_St_k9A'), (inclPhon, 'P_pEA'), (inclPhon, 'P_St_taIl')],
        'Pw_ge_St_lENk_St_knOx_xen': [(inclPhon, 'P_ge'), (inclPhon, 'P_St_lENk'), (inclPhon, 'P_St_knOx'), (inclPhon, 'P_xen')], 
        'Pw_St_tsvIS_Sen_St_Un_tEA_St_aAm_St_oo_bEA_St_aAm': [(inclPhon, 'P_St_tsvIS'), (inclPhon, 'P_Sen'), (inclPhon, 'P_St_Un'), (inclPhon, 'P_tEA'), (inclPhon, 'P_St_aAm'), (inclPhon, 'P_St_oo'), (inclPhon, 'P_bEA'), (inclPhon, 'P_St_aAm')], 
        'Pw_St_fiil_be_St_vee_gen': [(inclPhon, 'P_St_fiil'), (inclPhon, 'P_be'), (inclPhon, 'P_St_vee'), (inclPhon, 'P_gen')], 
        'Pw_St_da_tsu_ge_St_h9A_ren_St_mIk_sEA_St_aI_jA_St_kOx_xEA_St_ryA_ma_St_Sii_ne': [(inclPhon, 'P_St_daa'), (inclPhon, 'P_tsu'), (inclPhon, 'P_ge'), (inclPhon, 'P_St_h9A'), (inclPhon, 'P_ren'), (inclPhon, 'P_St_mIk'), (inclPhon, 'P_sEA'), (inclPhon, 'P_St_aI'), (inclPhon, 'P_jA'), (inclPhon, 'P_St_kOx'), (inclPhon, 'P_xEA'), (inclPhon, 'P_St_ryA'), (inclPhon, 'P_ma'), (inclPhon, 'P_St_Sii'), (inclPhon, 'P_ne')],
        'Pw_ma_St_Sii_ne_St_naa_rUNks_St_mIt_tel_fEA_St_aA_baI_ten': [(inclPhon, 'P_ma'), (inclPhon, 'P_St_Sii'), (inclPhon, 'P_ne'), (inclPhon, 'P_St_naa'), (inclPhon, 'P_rUNks'), (inclPhon, 'P_St_mIt'), (inclPhon, 'P_tel'), (inclPhon, 'P_fEA'), (inclPhon, 'P_St_aA'), (inclPhon, 'P_baI'), (inclPhon, 'P_ten')],
        'Pw_St_lax_xen_St_fr22_lIc': [(inclPhon, 'P_St_lax'), (inclPhon, 'P_xen'), (inclPhon, 'P_St_fr22'), (inclPhon, 'P_lIc')],
        'Pw_St_ge_gen_St_taIl_St_fr22_lIc': [(inclPhon, 'P_St_ge'), (inclPhon, 'P_gen'), (inclPhon, 'P_St_taIl'), (inclPhon, 'P_St_fr22'), (inclPhon, 'P_lIc')],
        'Pw_St_da_tsu_ge_St_h9A_ren_ge_St_bUAts_St_taak_St_hOx_St_tsaIt_St_vaI_nax_ten': [(inclPhon, 'P_St_daa'), (inclPhon, 'P_tsu'), (inclPhon, 'P_ge'), (inclPhon, 'P_St_h9A'), (inclPhon, 'P_ren'), (inclPhon, 'P_ge'), (inclPhon, 'P_St_bUAts'), (inclPhon, 'P_St_taak'), (inclPhon, 'P_St_hOx'), (inclPhon, 'P_St_tsaIt'), (inclPhon, 'P_St_vaI'), (inclPhon, 'P_nax'), (inclPhon, 'P_ten')],
        'Pw_be_St_zOn_dEAs_St_taak': [(inclPhon, 'P_be'), (inclPhon, 'P_St_zOn'), (inclPhon, 'P_dEAs'), (inclPhon, 'P_St_taak')], 
        'Pw_St_fr22_lIc_St_lEk_kEA_St_Es_sen': [(inclPhon, 'P_St_fr22'), (inclPhon, 'P_lIc'), (inclPhon, 'P_St_lEk'), (inclPhon, 'P_kEA'), (inclPhon, 'P_St_Es'), (inclPhon, 'P_sen')],
        'Pw_St_da_tsu_ge_St_h9A_ren_St_hals_St_kEt_te_St_oA_St_rIN_St_aAm_St_bant': [(inclPhon, 'P_St_daa'), (inclPhon, 'P_tsu'), (inclPhon, 'P_ge'), (inclPhon, 'P_St_h9A'), (inclPhon, 'P_ren'), (inclPhon, 'P_St_hals'), (inclPhon, 'P_St_ket'), (inclPhon, 'P_te'), (inclPhon, 'P_St_oA'), (inclPhon, 'P_St_rIN'), (inclPhon, 'P_St_aAm'), (inclPhon, 'P_St_bant')],
        'Pw_St_zax_xen_St_tsUm_St_an_St_tsii_hen_St_S22_nEA_St_aUs_see_hen': [(inclPhon, 'P_St_zax'), (inclPhon, 'P_xen'), (inclPhon, 'P_St_tsUm'),  (inclPhon, 'P_St_an'), (inclPhon, 'P_St_tsii'), (inclPhon, 'P_hen'), (inclPhon, 'P_St_S22'), (inclPhon, 'P_nEA'), (inclPhon, 'P_St_aUs'), (inclPhon, 'P_see'), (inclPhon, 'P_hen')],
        'Pw_St_gOlt_St_zIl_bEA': [(inclPhon, 'P_St_gOlt'), (inclPhon, 'P_St_zIl'), (inclPhon, 'P_bEA')], 
        'Pw_St_trEp_pe_St_bal_koon': [(inclPhon, 'P_St_trEp'), (inclPhon, 'P_pe'), (inclPhon, 'P_St_bal'), (inclPhon, 'P_koon')], 
        'Pw_St_hIlfs_mIt_el_St_fEst_St_hal_ten_St_fal_len': [(inclPhon, 'P_St_hIlfs'), (inclPhon, 'P_mIt'), (inclPhon, 'P_tel'), (inclPhon, 'P_St_fEst'), (inclPhon, 'P_St_hal'), (inclPhon, 'P_ten'), (inclPhon, 'P_St_fal'), (inclPhon, 'P_len')],
        'Pw_St_Sta_biil_mee_St_tal_St_hOlts': [(inclPhon, 'P_St_Sta'), (inclPhon, 'P_biil'), (inclPhon, 'P_mee'), (inclPhon, 'P_St_tal'), (inclPhon, 'P_St_hOlts')],
        'Pw_St_aAt_St_taIl_St_ap_St_max_xen': [(inclPhon, 'P_St_aAt'), (inclPhon, 'P_St_taIl'), (inclPhon, 'P_St_ap'), (inclPhon, 'P_St_max'), (inclPhon, 'P_xen')],              
        'Pw_St_ast_St_Soo_koo_St_laa_de': [(inclPhon, 'P_St_ast'), (inclPhon, 'P_St_Soo'), (inclPhon, 'P_koo'), (inclPhon, 'P_St_laa'), (inclPhon, 'P_de')],
        'Pw_St_knIAS_Sen_St_knak_ken': [(inclPhon, 'P_St_knIAS'), (inclPhon, 'P_Sen'), (inclPhon, 'P_St_knak'), (inclPhon, 'P_ken')],
        'Pw_St_moont_St_fEAn': [(inclPhon, 'P_St_moont'), (inclPhon, 'P_St_fEAn')],
        'Pw_St_ge_gen_St_taIl_St_fEAn': [(inclPhon, 'P_St_ge'), (inclPhon, 'P_gen'), (inclPhon, 'P_St_taIl'), (inclPhon, 'P_St_fEAn')],
        'Pw_St_da_tsu_ge_St_h9A_ren_St_ham_mEA_St_tsaN_Ne_St_SraU_ben_St_dree_hA': [(inclPhon, 'P_St_daa'), (inclPhon, 'P_tsu'), (inclPhon, 'P_ge'), (inclPhon, 'P_St_h9A'), (inclPhon, 'P_ren'), (inclPhon, 'P_St_ham'), (inclPhon, 'P_mEA'), (inclPhon, 'P_St_tsaN'), (inclPhon, 'P_Ne'), (inclPhon, 'P_St_SraU'), (inclPhon, 'P_ben'), (inclPhon, 'P_St_dree'), (inclPhon, 'P_hA')],
        'Pw_St_baU_en_rE_paA_St_rii_ren': [(inclPhon, 'P_St_baU'), (inclPhon, 'P_en'), (inclPhon, 'P_rE'), (inclPhon, 'P_paA'), (inclPhon, 'P_St_rii'), (inclPhon, 'P_ren')],
        'Pw_St_aUs_mee_St_tal': [(inclPhon, 'P_St_aUs'),  (inclPhon, 'P_mee'), (inclPhon, 'P_St_tal')],
        'Pw_St_pflan_tsen_St_alt': [(inclPhon, 'P_St_pflan'), (inclPhon, 'P_tsen'), (inclPhon, 'P_St_alt')],
        'Pw_fEA_St_trOk_nen_St_blyy_ten_St_ap_St_fal_len': [(inclPhon, 'P_fEA'), (inclPhon, 'P_St_trOk'), (inclPhon, 'P_nen'), (inclPhon, 'P_St_blyy'), (inclPhon, 'P_ten'), (inclPhon, 'P_St_ap'), (inclPhon, 'P_St_fal'), (inclPhon, 'P_len')],
        'Pw_St_roo_zen_St_tUl_pen_St_bluu_men_St_va_ze_pas_St_sii_ren_St_Oft': [(inclPhon, 'P_St_roo'), (inclPhon, 'P_zen'), (inclPhon, 'P_St_tUl'), (inclPhon, 'P_pen'), (inclPhon, 'P_St_bluu'), (inclPhon, 'P_men'), (inclPhon, 'P_St_va'), (inclPhon, 'P_ze'), (inclPhon, 'P_pas'), (inclPhon, 'P_St_sii'), (inclPhon, 'P_ren'), (inclPhon, 'P_St_Oft')],
        'Pw_St_aAt_St_fluuk_St_k9A_pEA': [(inclPhon, 'P_St_aAt'), (inclPhon, 'P_St_fluuk'), (inclPhon, 'P_St_k9A'), (inclPhon, 'P_pEA')],              
        'Pw_St_zen_den_In_fOA_ma_St_tsjoo_nen_St_an_St_EA_de': [(inclPhon, 'P_St_zen'), (inclPhon, 'P_den'), (inclPhon, 'P_In'), (inclPhon, 'P_fOA'), (inclPhon, 'P_ma'), (inclPhon, 'P_St_tsjoo'), (inclPhon, 'P_nen'), (inclPhon, 'P_St_an'), (inclPhon, 'P_St_EA'), (inclPhon, 'P_de')], 
        'Pw_St_da_tsu_ge_St_h9A_ren_di_ri_St_gEnt_St_muu_zi_kEA_St_kOn_tsEA_te': [(inclPhon, 'P_St_daa'), (inclPhon, 'P_tsu'), (inclPhon, 'P_ge'), (inclPhon, 'P_St_h9A'), (inclPhon, 'P_ren'), (inclPhon, 'P_di'), (inclPhon, 'P_ri'), (inclPhon, 'P_St_gEnt'), (inclPhon, 'P_St_muu'), (inclPhon, 'P_zi'), (inclPhon, 'P_kEA'), (inclPhon, 'P_St_kOn'), (inclPhon, 'P_tsEA'), (inclPhon, 'P_te')],
        'Pw_St_muu_ziik_St_max_xen': [(inclPhon, 'P_St_muu'), (inclPhon, 'P_ziik'), (inclPhon, 'P_St_max'), (inclPhon, 'P_xen')],
        'Pw_St_kOn_tsEA_te_tee_St_aA_tEA_St_oo_pEA': [(inclPhon, 'P_St_kOn'), (inclPhon, 'P_tsEA'), (inclPhon, 'P_te'), (inclPhon, 'P_tee'), (inclPhon, 'P_St_aA'), (inclPhon, 'P_tEA'), (inclPhon, 'P_St_oo'), (inclPhon, 'P_pEA')], 
        'Pw_St_Spii_len_St_frOIn_de_In_trEs_St_sant': [(inclPhon, 'P_St_Spii'), (inclPhon, 'P_len'), (inclPhon, 'P_St_frOIn'), (inclPhon, 'P_de'), (inclPhon, 'P_In'), (inclPhon, 'P_trEs'), (inclPhon, 'P_St_zant')], 
        'Pw_a_St_laIn_St_Spii_len_St_kaIn_St_Spiil_tsOIk': [(inclPhon, 'P_a'), (inclPhon, 'P_St_laIn'), (inclPhon, 'P_St_Spii'), (inclPhon, 'P_len'), (inclPhon, 'P_St_kaIn'), (inclPhon, 'P_St_Spiil'), (inclPhon, 'P_tsOIk')], 
        'Pw_St_ge_gen_St_taIl_In_trEs_St_sant': [(inclPhon, 'P_St_ge'), (inclPhon, 'P_gen'), (inclPhon, 'P_St_taIl'), (inclPhon, 'P_In'), (inclPhon, 'P_trEs'), (inclPhon, 'P_St_zant')],
        'Pw_St_pflan_tsen_St_taIl': [(inclPhon, 'P_St_pflan'), (inclPhon, 'P_tsen'), (inclPhon, 'P_St_taIl')], 
        'Pw_St_vak_sen_ge_St_Sytst_St_blyy_ten_St_blEt_tEA': [(inclPhon, 'P_St_vak'), (inclPhon, 'P_sen'), (inclPhon, 'P_ge'), (inclPhon, 'P_St_Sytst'), (inclPhon, 'P_St_blyy'), (inclPhon, 'P_ten'), (inclPhon, 'P_St_blEt'), (inclPhon, 'P_tEA')],
        'Pw_St_aUf_St_brEc_cen_St_an_St_faN_Nen_St_blyy_hen': [(inclPhon, 'P_St_aUf'), (inclPhon, 'P_St_brEc'), (inclPhon, 'P_cen'), (inclPhon, 'P_St_an'), (inclPhon, 'P_St_faN'), (inclPhon, 'P_Nen'), (inclPhon, 'P_St_blyy'), (inclPhon, 'P_hen')], 
        'Pw_St_da_tsu_ge_St_h9A_ren_St_mEs_sEA_St_ga_bel_St_l9f_fel': [(inclPhon, 'P_St_daa'), (inclPhon, 'P_tsu'), (inclPhon, 'P_ge'), (inclPhon, 'P_St_h9A'), (inclPhon, 'P_ren'), (inclPhon, 'P_St_mEs'), (inclPhon, 'P_sEA'), (inclPhon, 'P_St_ga'), (inclPhon, 'P_bel'), (inclPhon, 'P_St_l9f'), (inclPhon, 'P_fel')],
        'Pw_St_tsUm_St_Es_sen_St_In_St_dii_St_hant': [(inclPhon, 'P_St_tsUm'), (inclPhon, 'P_St_Es'), (inclPhon, 'P_sen'), (inclPhon, 'P_St_In'), (inclPhon, 'P_St_dii'), (inclPhon, 'P_St_hant')],
        'Pw_St_zIl_bEA_mee_St_tal': [(inclPhon, 'P_St_zIl'), (inclPhon, 'P_bEA'), (inclPhon, 'P_mee'), (inclPhon, 'P_St_tal')], 
        'Pw_St_hIn_ten_St_taIl_St_fuus': [(inclPhon, 'P_St_hIn'), (inclPhon, 'P_ten'), (inclPhon, 'P_St_taIl'), (inclPhon, 'P_St_fuus')], 
        'Pw_St_aAt_be_St_vee_gUN': [(inclPhon, 'P_St_aAt'), (inclPhon, 'P_be'), (inclPhon, 'P_St_vee'), (inclPhon, 'P_gUN')],
        'Pw_St_haa_re_St_flag_ge': [(inclPhon, 'P_St_haa'), (inclPhon, 'P_re'), (inclPhon, 'P_St_flag'), (inclPhon, 'P_ge')],
        'Pw_fEA_St_uA_zaxt_St_duAc_St_vInt': [(inclPhon, 'P_fEA'), (inclPhon, 'P_St_uA'), (inclPhon, 'P_zaxt'), (inclPhon, 'P_St_duAc'), (inclPhon, 'P_St_vInt')], 
        'Pw_St_laN_St_jak_ke': [(inclPhon, 'P_St_laN'), (inclPhon, 'P_St_jak'), (inclPhon, 'P_ke')], 
        'Pw_St_traa_gen_St_vIn_tEA_St_kalt': [(inclPhon, 'P_St_traa'), (inclPhon, 'P_gen'), (inclPhon, 'P_St_vIn'), (inclPhon, 'P_tEA'), (inclPhon, 'P_St_kalt')], 
        'Pw_St_taal_St_tiif': [(inclPhon, 'P_St_taal'), (inclPhon, 'P_St_tiif')], 
        'Pw_St_ge_gen_St_taIl_St_tiif': [(inclPhon, 'P_St_ge'), (inclPhon, 'P_gen'), (inclPhon, 'P_St_taIl'), (inclPhon, 'P_St_tiif')],
        'Pw_St_da_tsu_ge_St_h9A_ren_St_bag_gEA_St_kraan_St_kIp_pEA': [(inclPhon, 'P_St_daa'), (inclPhon, 'P_tsu'), (inclPhon, 'P_ge'), (inclPhon, 'P_St_h9A'), (inclPhon, 'P_ren'), (inclPhon, 'P_St_bag'), (inclPhon, 'P_gEA'), (inclPhon, 'P_St_kraan'), (inclPhon, 'P_St_kIp'), (inclPhon, 'P_pEA')],
        'Pw_St_Straa_se_St_nOI_St_max_xen': [(inclPhon, 'P_St_Straa'), (inclPhon, 'P_se'), (inclPhon, 'P_St_nOI'), (inclPhon, 'P_St_max'), (inclPhon, 'P_xen')], 
        'Pw_ee_St_lEk_trIS_ge_St_rEEt': [(inclPhon, 'P_ee'), (inclPhon, 'P_St_lEk'), (inclPhon, 'P_trIS'), (inclPhon, 'P_ge'), (inclPhon, 'P_St_rEEt')], 
        'Pw_St_vInt_EA_St_tsOI_gen': [(inclPhon, 'P_St_vInt'), (inclPhon, 'P_EA'), (inclPhon, 'P_St_tsOI'), (inclPhon, 'P_gen')], 
        'Pw_St_zOm_mEA_St_vaAm': [(inclPhon, 'P_St_zOm'), (inclPhon, 'P_mEA'), (inclPhon, 'P_St_vaAm')],
        'Pw_St_aAt_St_mEs_sen': [(inclPhon, 'P_St_aAt'), (inclPhon, 'P_St_mEs'), (inclPhon, 'P_sen')],
        'Pw_St_mEs_sen_St_vii_St_SveA': [(inclPhon, 'P_St_mEs'), (inclPhon, 'P_sen'), (inclPhon, 'P_St_vii'), (inclPhon, 'P_St_SveA')], 
        'Pw_ge_St_myy_ze_St_praIs': [(inclPhon, 'P_ge'), (inclPhon, 'P_St_myy'), (inclPhon, 'P_ze'), (inclPhon, 'P_St_praIs')],
        'Pw_St_da_tsu_ge_St_h9A_ren_St_broot_St_kEE_ze_St_zaft': [(inclPhon, 'P_St_daa'), (inclPhon, 'P_tsu'), (inclPhon, 'P_ge'), (inclPhon, 'P_St_h9A'), (inclPhon, 'P_ren'), (inclPhon, 'P_St_broot'), (inclPhon, 'P_St_kEE'), (inclPhon, 'P_ze'), (inclPhon, 'P_St_zaft')], 
        'Pw_St_zax_xen_St_tsUm_St_Es_sen_St_trIN_ken': [(inclPhon, 'P_St_zax'), (inclPhon, 'P_xen'), (inclPhon, 'P_St_tsUm'), (inclPhon, 'P_St_Es'), (inclPhon, 'P_sen'), (inclPhon, 'P_St_trIN'), (inclPhon, 'P_ken')], 
        'Pw_St_aAt__St_aAm_be_St_vee_gen': [(inclPhon, 'P_St_aAt'), (inclPhon, 'P_St_aAm'), (inclPhon, 'P_be'), (inclPhon, 'P_St_vee'), (inclPhon, 'P_gen')],
        'Pw_OA_St_kEs_tEA_St_koA_St_laI_ten': [(inclPhon, 'P_OA'), (inclPhon, 'P_St_kEs'), (inclPhon, 'P_tEA'), (inclPhon, 'P_St_koA'), (inclPhon, 'P_St_laI'), (inclPhon, 'P_ten')],
        'Pw_St_muu_ziik_St_laN_zaam_St_SnEl_St_Spii_len': [(inclPhon, 'P_St_muu'), (inclPhon, 'P_ziik'), (inclPhon, 'P_St_laN'), (inclPhon, 'P_zaam'), (inclPhon, 'P_St_SnEl'), (inclPhon, 'P_St_Spii'), (inclPhon, 'P_len')], 
        'Pw_St_aAt_St_kOpf_be_St_klaI_dUN_ge_St_zIcts_be_St_klaI_dUN': [(inclPhon, 'P_St_aAt'),(inclPhon, 'P_St_kOpf'), (inclPhon, 'P_be'), (inclPhon, 'P_St_klaI'), (inclPhon, 'P_dUN'), (inclPhon, 'P_ge'), (inclPhon, 'P_St_zIcts'), (inclPhon, 'P_be'), (inclPhon, 'P_St_klaI'), (inclPhon, 'P_dUN')], 
        'Pw_St_fraU_en_St_hOx_St_tsaIt': [(inclPhon, 'P_St_fraU'), (inclPhon, 'P_en'), (inclPhon, 'P_St_hOx'), (inclPhon, 'P_St_tsaIt')], 
        'Pw_St_vaIs_St_dUAc_zIc_tIc_St_StOf': [(inclPhon, 'P_St_vaIs'), (inclPhon, 'P_St_dUAc'), (inclPhon, 'P_zIc'), (inclPhon, 'P_tIc'), (inclPhon, 'P_St_StOf')], 
        'Pw_St_aAt_fEA_St_SlUs': [(inclPhon, 'P_St_aAt'), (inclPhon, 'P_fEA'), (inclPhon, 'P_St_SlUs')], 
        'Pw_St_tyA_St_toA': [(inclPhon, 'P_St_tyA'), (inclPhon, 'P_St_toA')],
        'Pw_mee_St_tal_St_taIl_fEA_St_Sii_ben_St_tyA_St_nIct_St_aUf_St_gee_hen': [(inclPhon, 'P_St_mee'), (inclPhon, 'P_tal'), (inclPhon, 'P_St_taIl'), (inclPhon, 'P_fEA'), (inclPhon, 'P_St_Sii'), (inclPhon, 'P_ben'), (inclPhon, 'P_St_tyA'), (inclPhon, 'P_St_nIct'), (inclPhon, 'P_St_aUf'), (inclPhon, 'P_St_gee'), (inclPhon, 'P_hen')], 
        'Pw_St_gaA_ten_St_aUs_sen': [(inclPhon, 'P_St_gaA'), (inclPhon, 'P_ten'), (inclPhon, 'P_St_aUs'), (inclPhon, 'P_sen')],
        'Pw_St_ge_gen_St_taIl_St_aUs_sen': [(inclPhon, 'P_St_ge'), (inclPhon, 'P_gen'), (inclPhon, 'P_St_taIl'), (inclPhon, 'P_St_aUs'), (inclPhon, 'P_sen')],
        'Pw_St_da_tsu_ge_St_h9A_ren_St_fryy_lIN_St_zOm_mEA_St_hEAbst_St_vIn_tEA': [(inclPhon, 'P_St_daa'), (inclPhon, 'P_tsu'), (inclPhon, 'P_ge'), (inclPhon, 'P_St_h9A'), (inclPhon, 'P_ren'), (inclPhon, 'P_St_fryy'), (inclPhon, 'P_lIN'), (inclPhon, 'P_St_zOm'), (inclPhon, 'P_mEA'), (inclPhon, 'P_St_hEAbst'), (inclPhon, 'P_St_vIn'), (inclPhon, 'P_tEA')],
        'Pw_St_glaIc_St_raI_hen_St_fOl_ge': [(inclPhon, 'P_St_glaIc'), (inclPhon, 'P_St_raI'), (inclPhon, 'P_hen'), (inclPhon, 'P_St_fOl'), (inclPhon, 'P_ge')],
        'Pw_St_vEt_tEA_St_vEk_seln': [(inclPhon, 'P_St_vEt'), (inclPhon, 'P_tEA'), (inclPhon, 'P_St_vEk'), (inclPhon, 'P_seln')], 
        'Pw_St_naxts_St_draU_sen_be_St_lOIc_tUN': [(inclPhon, 'P_St_naxts'), (inclPhon, 'P_St_draU'), (inclPhon, 'P_sen'), (inclPhon, 'P_be'), (inclPhon, 'P_St_lOIc'), (inclPhon, 'P_tUN')], 
        'Pw_St_Staap_St_hant_St_hal_ten': [(inclPhon, 'P_St_Staap'), (inclPhon, 'P_St_hant'), (inclPhon, 'P_St_hal'), (inclPhon, 'P_ten')],
        'Pw_St_SpIt_tse_St_brEn_nen_St_flam_men_St_dUN_kel_haIt_St_hEl': [(inclPhon, 'P_St_SpIt'), (inclPhon, 'P_se'), (inclPhon, 'P_St_brEn'), (inclPhon, 'P_nen'), (inclPhon, 'P_St_flam'), (inclPhon, 'P_men'), (inclPhon, 'P_St_dUN'), (inclPhon, 'P_kel'), (inclPhon, 'P_haIt'), (inclPhon, 'P_St_hEl')],
        'Pw_St_aAt_be_St_rUI_gen': [(inclPhon, 'P_St_aAt'), (inclPhon, 'P_be'), (inclPhon, 'P_St_rUI'), (inclPhon, 'P_gen')],
        'Pw_St_vaI_nen_St_traU_rIc_fEA_St_lEtst': [(inclPhon, 'P_St_vaI'), (inclPhon, 'P_nen'), (inclPhon, 'P_St_traU'), (inclPhon, 'P_rIc'), (inclPhon, 'P_fEA'), (inclPhon, 'P_St_lEtst')],
        'Pw_St_aAm_St_nee_men_St_liip_St_zaa_gen': [(inclPhon, 'P_St_aAm'), (inclPhon, 'P_St_nee'), (inclPhon, 'P_men'), (inclPhon, 'P_St_liip'), (inclPhon, 'P_St_zaa'), (inclPhon, 'P_gen')],
        'Pw_St_da_tsu_ge_St_h9A_ren_St_kEE_fEA_St_bii_ne_St_SmEt_tEA_lIN': [(inclPhon, 'P_St_daa'), (inclPhon, 'P_tsu'), (inclPhon, 'P_ge'), (inclPhon, 'P_St_h9A'), (inclPhon, 'P_ren'), (inclPhon, 'P_St_bii'), (inclPhon, 'P_ne'), (inclPhon, 'P_St_SmEt'), (inclPhon, 'P_tEA'), (inclPhon, 'P_lIN'), (inclPhon, 'P_St_kEE'), (inclPhon, 'P_fEA')],
        'Pw_St_klaIn_St_zEks_St_baI_ne_St_kOpf': [(inclPhon, 'P_St_klaIn'), (inclPhon, 'P_St_zEks'), (inclPhon, 'P_St_baI'), (inclPhon, 'P_ne'), (inclPhon, 'P_St_kOpf')],
        'Pw_St_da_tsu_ge_St_h9A_ren_St_SraNk_St_Stuul_St_tIS': [(inclPhon, 'P_St_daa'), (inclPhon, 'P_tsu'), (inclPhon, 'P_ge'), (inclPhon, 'P_St_h9A'), (inclPhon, 'P_ren'), (inclPhon, 'P_St_SraNk'), (inclPhon, 'P_St_Stuul'), (inclPhon, 'P_St_tIS')],
        'Pw_St_voo_nUN_St_haUs': [(inclPhon, 'P_St_voo'), (inclPhon, 'P_nUN'), (inclPhon, 'P_St_haUs')],
        'Pw_prIn_St_tsEs_sIn_St_S22n': [(inclPhon, 'P_prIn'), (inclPhon, 'P_St_tsEs'), (inclPhon, 'P_sIn'), (inclPhon, 'P_St_S22n')],
        'Pw_St_ge_gen_St_taIl_St_S22n': [(inclPhon, 'P_St_ge'), (inclPhon, 'P_gen'), (inclPhon, 'P_St_taIl'), (inclPhon, 'P_St_S22n')],
        'Pw_St_hEA_kunft': [(inclPhon, 'P_St_hEA'), (inclPhon, 'P_kunft')],
        'Pw_St_tsaIc_cen_St_lant_St_k22_nIc': [(inclPhon, 'P_St_tsaIc'), (inclPhon, 'P_cen'), (inclPhon, 'P_St_lant'), (inclPhon, 'P_St_k22'), (inclPhon, 'P_nIc')],
        'Pw_St_faa_ne_St_gElt_St_StYk': [(inclPhon, 'P_St_faa'), (inclPhon, 'P_ne'), (inclPhon, 'P_St_gElt'), (inclPhon, 'P_St_StYk')],
        'Pw_St_lant_St_gElt_St_StYk_St_hEA_kunft': [(inclPhon, 'P_St_lant'), (inclPhon, 'P_St_gElt'), (inclPhon, 'P_St_StYk'), (inclPhon, 'P_St_hEA'), (inclPhon, 'P_kunft')],
        'Pw_St_tsUk_kEA_St_zyys': [(inclPhon, 'P_St_tsuk'), (inclPhon, 'P_kEA'), (inclPhon, 'P_St_zyys')],
        'Pw_St_ge_gen_St_taIl_St_zyys': [(inclPhon, 'P_St_ge'), (inclPhon, 'P_gen'), (inclPhon, 'P_St_taIl'), (inclPhon, 'P_St_zyys')],
        'Pw_St_da_tsu_ge_St_h9A_ren_St_voon_St_haUs_St_SlOs_St_Suu_le': [(inclPhon, 'P_St_daa'), (inclPhon, 'P_tsu'), (inclPhon, 'P_ge'), (inclPhon, 'P_St_h9A'), (inclPhon, 'P_ren'), (inclPhon, 'P_St_voon'), (inclPhon, 'P_St_haUs'), (inclPhon, 'P_St_SlOs'), (inclPhon, 'P_St_Suu'), (inclPhon, 'P_le')],
        'Pw_St_dax_St_vEn_de': [(inclPhon, 'P_St_dax'), (inclPhon, 'P_St_vEn'), (inclPhon, 'P_de')],
        'Pw_St_voo_nen_St_aA_baI_ten': [(inclPhon, 'P_St_voo'), (inclPhon, 'P_nen'), (inclPhon, 'P_St_aA'), (inclPhon, 'P_baI'), (inclPhon, 'P_ten')],
        'Pw_St_taIl_St_mEs_sEA': [(inclPhon, 'P_St_taIl'), (inclPhon, 'P_St_mEs'), (inclPhon, 'P_sEA')],
        'Pw_St_SaAf_mee_St_tal': [(inclPhon, 'P_St_SaAf'), (inclPhon, 'P_mee'), (inclPhon, 'P_St_tal')],
        'Pw_aAt_St_k9A_pEA_be_St_vee_gUN': [(inclPhon, 'P_St_aAt'), (inclPhon, 'P_St_k9A'), (inclPhon, 'P_pEA'), (inclPhon, 'P_be'), (inclPhon, 'P_St_vee'), (inclPhon, 'P_gUN')],
        'Pw_St_kOpf_oo_bEA_St_k9A_pEA_St_fOA_ne_St_Un_ten': [(inclPhon, 'P_St_kOpf'), (inclPhon, 'P_oo'), (inclPhon, 'P_bEA'), (inclPhon, 'P_St_k9A'), (inclPhon, 'P_pEA'), (inclPhon, 'P_St_fOA'), (inclPhon, 'P_ne'), (inclPhon, 'P_St_Un'), (inclPhon, 'P_ten')],
        'Pw_St_kYnst_lEA_St_En_de_St_fOA_St_StEl_lUN': [(inclPhon, 'P_St_kYnst'), (inclPhon, 'P_lEA'), (inclPhon, 'P_St_En'), (inclPhon, 'P_de'), (inclPhon, 'P_fOA'), (inclPhon, 'P_St_StEl'), (inclPhon, 'P_lUN')],
        'Pw_be_St_StIm_te_St_bIl_dEA': [(inclPhon, 'P_be'), (inclPhon, 'P_St_StIm'), (inclPhon, 'P_te'), (inclPhon, 'P_St_bIl'), (inclPhon, 'P_dEA')],
        'Pw_St_fluuk_St_tsOIk_St_veek_St_fluuk_St_haa_fen': [(inclPhon, 'P_St_fluuk'), (inclPhon, 'P_St_tsOIk'), (inclPhon, 'P_St_veek'), (inclPhon, 'P_St_fluuk'), (inclPhon, 'P_St_haa'), (inclPhon, 'P_fen')],
        'Pw_St_taIl_St_Suu': [(inclPhon, 'P_St_taIl'), (inclPhon, 'P_St_Suu')],
        'Pw_St_Suu_St_Un_ten_St_fEA_ze': [(inclPhon, 'P_St_Suu'), (inclPhon, 'P_St_Un'),(inclPhon, 'P_ten'), (inclPhon, 'P_St_fEA'), (inclPhon, 'P_ze')],
        'Pw_St_max_xen_St_gr22_sEA': [(inclPhon, 'P_St_max'), (inclPhon, 'P_xen'), (inclPhon, 'P_St_gr22'), (inclPhon, 'P_sEA')],
        'Pw_aAt_tsEA_St_klaI_nEAn': [(inclPhon, 'P_St_aAt'), (inclPhon, 'P_tsEA'), (inclPhon, 'P_St_klaI'), (inclPhon, 'P_nEAn')],
        'Pw_St_max_xen_St_mIt_St_lee_bens_mIt_tel': [(inclPhon, 'P_St_max'), (inclPhon, 'P_xen'), (inclPhon, 'P_St_mIt'), (inclPhon, 'P_St_lee'), (inclPhon, 'P_bens'), (inclPhon, 'P_mIt'), (inclPhon, 'P_tel')],
        'Pw_St_gUA_ke_paA_mee_St_zaan_St_kEE_ze_St_kaA_St_tOf_fel_tsEA_St_klaI_nEAn': [(inclPhon, 'P_St_gUA'), (inclPhon, 'P_ke'), (inclPhon, 'P_paA'), (inclPhon, 'P_mee'), (inclPhon, 'P_St_zaan'), (inclPhon, 'P_St_kEE'), (inclPhon, 'P_ze'), (inclPhon, 'P_St_kaA'), (inclPhon, 'P_St_tOf'), (inclPhon, 'P_fel'), (inclPhon, 'P_tsEA'), (inclPhon, 'P_St_klaI'), (inclPhon, 'P_nEAn')],
        'Pw_St_Svii_rIc_St_Saf_fen_tsU_St_frii_den': [(inclPhon, 'P_St_Svii'), (inclPhon, 'P_rIc'), (inclPhon, 'P_tsU'), (inclPhon, 'P_St_frii'), (inclPhon, 'P_den'), (inclPhon, 'P_St_Saf'), (inclPhon, 'P_fen')],
        'Pw_St_nIct_St_Saf_fen': [(inclPhon, 'P_St_nIct'), (inclPhon, 'P_St_Saf'), (inclPhon, 'P_fen')],
        'Pw_St_ge_gen_St_taIl_tsU_St_frii_den': [(inclPhon, 'P_St_ge'), (inclPhon, 'P_gen'), (inclPhon, 'P_St_taIl'), (inclPhon, 'P_tsU'), (inclPhon, 'P_St_frii'), (inclPhon, 'P_den')],
        'Pw_St_aAt_St_SmUk': [(inclPhon, 'P_St_aAt'), (inclPhon, 'P_St_SmUk')],
        'Pw_St_groos_St_rIN': [(inclPhon, 'P_St_groos'), (inclPhon, 'P_St_rIN')], 
        'Pw_St_traa_gen_St_Un_tEA_St_aAm': [(inclPhon, 'P_St_traa'), (inclPhon, 'P_gen'), (inclPhon, 'P_St_Un'), (inclPhon, 'P_tEA'), (inclPhon, 'P_St_aAm')],
        'Pw_St_aAt_be_St_vee_gen': [(inclPhon, 'P_St_aAt'), (inclPhon, 'P_be'), (inclPhon, 'P_St_vee'), (inclPhon, 'P_gen')],
        'Pw_St_SlIt_ten_St_kOf_fEA_St_mIt_St_rOl_len': [(inclPhon, 'P_St_SlIt'), (inclPhon, 'P_ten'), (inclPhon, 'P_St_kOf'), (inclPhon, 'P_fEA'), (inclPhon, 'P_St_mIt'), (inclPhon, 'P_St_rOl'), (inclPhon, 'P_len')],
        'Pw_St_ge_gen_St_taIl_St_Sii_ben': [(inclPhon, 'P_St_ge'), (inclPhon, 'P_gen'), (inclPhon, 'P_St_taIl'), (inclPhon, 'P_St_Sii'), (inclPhon, 'P_ben')],
        'Pw_St_StIft_St_ap_brEc_cen_St_StUmpf': [(inclPhon, 'P_St_StIft'), (inclPhon, 'P_St_ap'), (inclPhon, 'P_brEc'), (inclPhon, 'P_cen'), (inclPhon, 'P_St_StUmpf')], 
        'Pw_St_StIft_St_nOI': [(inclPhon, 'P_St_StIft'), (inclPhon, 'P_St_nOI')], 
        'Pw_St_ge_gen_St_taIl_St_StUmpf': [(inclPhon, 'P_St_ge'), (inclPhon, 'P_gen'), (inclPhon, 'P_St_taIl'), (inclPhon, 'P_St_StUmpf')],
        'Pw_St_aAt_St_ree_den': [(inclPhon, 'P_St_aAt'), (inclPhon, 'P_St_ree'), (inclPhon, 'P_den')],
        'Pw_St_zaa_gen_St_vas__St_rIc_tIk_St_falS': [(inclPhon, 'P_St_zaa'), (inclPhon, 'P_gen'), (inclPhon, 'P_St_vas'), (inclPhon, 'P_St_rIc'), (inclPhon, 'P_tIk'), (inclPhon, 'P_St_falS')], 
        'Pw_St_max_xen_St_ma_ma_St_pa_pa_fEA_St_boo_ten': [(inclPhon, 'P_St_max'), (inclPhon, 'P_xen'), (inclPhon, 'P_St_ma'), (inclPhon, 'P_ma'), (inclPhon, 'P_St_pa'), (inclPhon, 'P_pa'),(inclPhon, 'P_fEA'), (inclPhon, 'P_St_boo'), (inclPhon, 'P_ten')],
        'Pw_St_hOI_te_St_traa_gen': [(inclPhon, 'P_St_hOI'), (inclPhon, 'P_te'), (inclPhon, 'P_St_traa'), (inclPhon, 'P_gen'), (inclPhon, 'P_mo'), (inclPhon, 'P_St_deAn')],
        'Pw_St_fryy_hEA_St_traa_gen': [(inclPhon, 'P_St_fryy'), (inclPhon, 'P_hEA'), (inclPhon, 'P_St_traa'), (inclPhon, 'P_gen')],
        'Pw_St_ge_gen_St_taIl_mo_St_deAn': [(inclPhon, 'P_St_ge'), (inclPhon, 'P_gen'), (inclPhon, 'P_St_taIl'), (inclPhon, 'P_mo'), (inclPhon, 'P_St_deAn')],
        'Pw_St_da_tsu_ge_St_h9A_ren_St_lee_reA_St_bEk_kEA_St_aAtst': [(inclPhon, 'P_St_daa'), (inclPhon, 'P_tsu'), (inclPhon, 'P_ge'), (inclPhon, 'P_St_h9A'), (inclPhon, 'P_ren'), (inclPhon, 'P_St_lee'), (inclPhon, 'P_reA'), (inclPhon, 'P_St_bEk'), (inclPhon, 'P_kEA'), (inclPhon, 'P_St_aAtst')],
        'Pw_St_haa_ben_EA_St_vaks_se_ne_St_aA_baI_ten_St_gElt_fEA_St_dii_nen': [(inclPhon, 'P_St_haa'), (inclPhon, 'P_ben'), (inclPhon, 'P_EA'), (inclPhon, 'P_St_vaks'), (inclPhon, 'P_se'), (inclPhon, 'P_ne'), (inclPhon, 'P_St_aA'), (inclPhon, 'P_baI'), (inclPhon, 'P_ten'),  (inclPhon, 'P_St_gElt'), (inclPhon, 'P_fEA'), (inclPhon, 'P_St_dii'), (inclPhon, 'P_nen')],
        'Pw_St_nax_St_Suu_le_St_lEA_nen': [(inclPhon, 'P_St_nax'), (inclPhon, 'P_St_Suu'), (inclPhon, 'P_le'), (inclPhon, 'P_St_lEA'), (inclPhon, 'P_nen')],
        'Pw_St_aAt_fEA_St_SlUs': [(inclPhon, 'P_St_aAt'), (inclPhon, 'P_fEA'), (inclPhon, 'P_St_SlUs')], 
        'Pw_St_gYA_tel_St_tsuu_St_max_xen': [(inclPhon, 'P_St_gYA'), (inclPhon, 'P_tel'), (inclPhon, 'P_St_tsuu'), (inclPhon, 'P_St_max'), (inclPhon, 'P_xen')],
        'Pw_St_aUs_St_zIl_bEA_mee_St_tal': [(inclPhon, 'P_St_zIl'), (inclPhon, 'P_bEA'), (inclPhon, 'P_St_mee'), (inclPhon, 'P_tal')], 
        'Pw_St_aAt_St_vEk_St_brIN_Nen': [(inclPhon, 'P_St_aAt'), (inclPhon, 'P_fEA'), (inclPhon, 'P_St_SlUs'), (inclPhon, 'P_St_vEk'), (inclPhon, 'P_St_brIN'), (inclPhon, 'P_Nen')], 
        'Pw_St_ka_pUt_St_aU_to_St_In_St_vEAk_St_Stat': [(inclPhon, 'P_St_ka'), (inclPhon, 'P_pUt'), (inclPhon, 'P_St_aU'), (inclPhon, 'P_to'), (inclPhon, 'P_St_In'), (inclPhon, 'P_St_vEAk'), (inclPhon, 'P_St_Stat')], 
        'Pw_St_StaAk_St_faa_tsOI_ge_St_fOA_ne_St_tsii_hen': [(inclPhon, 'P_St_StaAk'), (inclPhon, 'P_St_faa'), (inclPhon, 'P_tsOI'), (inclPhon, 'P_ge'), (inclPhon, 'P_St_fOA'), (inclPhon, 'P_ne'), (inclPhon, 'P_St_fOA'), (inclPhon, 'P_ne')], 
        'Pw_St_oo_ne_St_SIAm_St_nas': [(inclPhon, 'P_St_oo'), (inclPhon, 'P_ne'), (inclPhon, 'P_St_SIAm'), (inclPhon, 'P_St_nas')],
        'Pw_St_SIAm_St_ree_gen': [(inclPhon, 'P_St_SIAm'), (inclPhon, 'P_St_ree'), (inclPhon, 'P_gen')],
        'Pw_St_ge_gen_St_taIl_St_nas': [(inclPhon, 'P_St_ge'), (inclPhon, 'P_gen'), (inclPhon, 'P_St_taIl'), (inclPhon, 'P_St_nas')],
        'Pw_St_aAt_St_klaI_dUN_St_hEA_StEl_len': [(inclPhon, 'P_St_aAt'), (inclPhon, 'P_St_klaI'), (inclPhon, 'P_dUN'), (inclPhon, 'P_St_hEA'), (inclPhon, 'P_StEl'), (inclPhon, 'P_len')], 
        'Pw_St_vOl_le_St_groos_St_naa_del': [(inclPhon, 'P_St_vOl'), (inclPhon, 'P_le'), (inclPhon, 'P_St_groos'), (inclPhon, 'P_St_naa'), (inclPhon, 'P_del')], 
        'Pw_St_Saal_St_zOk_ken_pUl_St_loo_vEA': [(inclPhon, 'P_St_Saal'), (inclPhon, 'P_St_zOk'), (inclPhon, 'P_ken'), (inclPhon, 'P_pUl'), (inclPhon, 'P_St_loo'), (inclPhon, 'P_vEA')], 
        'Pw_St_aAt_St_grIf': [(inclPhon, 'P_St_aAt'), (inclPhon, 'P_St_grIf')],
        'Pw_St_tas_se_St_kan_ne_St_tOpf_St_an_St_zaI_te': [(inclPhon, 'P_St_tas'), (inclPhon, 'P_se'), (inclPhon, 'P_St_kan'), (inclPhon, 'P_ne'), (inclPhon, 'P_St_tOpf'), (inclPhon, 'P_St_an'), (inclPhon, 'P_St_zaI'), (inclPhon, 'P_te')],
        'Pw_St_tOpf_St_haIs_St_hoox_St_hee_ben_St_oo_ne_fEA_St_brEn_nen': [(inclPhon, 'P_St_tOpf'), (inclPhon, 'P_St_haIs'), (inclPhon, 'P_St_hoox'), (inclPhon, 'P_St_hee'), (inclPhon, 'P_ben'), (inclPhon, 'P_St_oo'), (inclPhon, 'P_ne'), (inclPhon, 'P_fEA'), (inclPhon, 'P_St_brEn'), (inclPhon, 'P_nen')], 
        'Pw_St_ge_gen_St_taIl_ge_St_fEA_lIc': [(inclPhon, 'P_St_ge'), (inclPhon, 'P_gen'), (inclPhon, 'P_St_taIl'), (inclPhon, 'P_ge'), (inclPhon, 'P_St_fEA'), (inclPhon, 'P_lIc')],
        'Pw_St_aAt_St_laUt_St_OI_sEAn': [(inclPhon, 'P_St_aAt'), (inclPhon, 'P_St_laUt'), (inclPhon, 'P_St_OI'), (inclPhon, 'P_sEAN')],
        'Pw_St_hUN_rIc_St_l22_ve_St_tsOA_nIc_St_mEn_Sen': [(inclPhon, 'P_St_hUN'), (inclPhon, 'P_rIc'), (inclPhon, 'P_St_l22'), (inclPhon, 'P_ve'), (inclPhon, 'P_St_tsOA'), (inclPhon, 'P_nIc'), (inclPhon, 'P_St_mEn'), (inclPhon, 'P_Sen')],
        'Pw_St_tsEE_ne_St_flEtS_Sen_St_laUt_ge_St_rOIS': [(inclPhon, 'P_St_tsEE'), (inclPhon, 'P_ne'), (inclPhon, 'P_St_flEtS'), (inclPhon, 'P_Sen'), (inclPhon, 'P_St_laUt'), (inclPhon, 'P_ge'), (inclPhon, 'P_St_rOIS')],
        'Pw_St_taIl_St_bEAk': [(inclPhon, 'P_St_taIl'), (inclPhon, 'P_St_bEAk')], 
        'Pw_St_oo_ben_St_hoox_St_StEl_le': [(inclPhon, 'P_St_oo'), (inclPhon, 'P_ben'), (inclPhon, 'P_St_hoox'), (inclPhon, 'P_St_StEl'), (inclPhon, 'P_le')],
        'Pw_St_hOk_ken': [(inclPhon, 'P_St_hOk'), (inclPhon, 'P_ken')],
        'Pw_St_hOk_kii': [(inclPhon, 'P_St_hOk'), (inclPhon, 'P_kii')],
        'Pw_St_hOf_fen': [(inclPhon, 'P_St_hOf'), (inclPhon, 'P_fen')],
        'Pw_St_kraIs': [(inclPhon, 'P_St_kraIs')],
        'Pw_St_pfan_ne': [(inclPhon, 'P_St_pfan'), (inclPhon, 'P_ne')],
        'Pw_St_pfEAt': [(inclPhon, 'P_St_pfEAt')],
        'Pw_St_pfaat': [(inclPhon, 'P_St_pfaat')],
        'Pw_St_dZiins': [(inclPhon, 'P_St_dZiins')],
        'Pw_py_St_loo_ne': [(inclPhon, 'P_py'), (inclPhon, 'P_St_loo'), (inclPhon, 'P_ne')],
        'Pw_py_St_dZaa_ma': [(inclPhon, 'P_py'), (inclPhon, 'P_St_dZaa'), (inclPhon, 'P_ma')],
        'Pw_dee_koo_St_riiA_ren': [(inclPhon, 'P_dee'), (inclPhon, 'P_koo'), (inclPhon, 'P_St_riiA'), (inclPhon, 'P_ren')],
        'Pw_dee_St_mens': [(inclPhon, 'P_dee'), (inclPhon, 'P_St_mens')],
        'Pw_St_dee_gen': [(inclPhon, 'P_St_dee'), (inclPhon, 'P_gen')],
        'Pw_St_dee_mo': [(inclPhon, 'P_St_dee'), (inclPhon, 'P_mo')],
        'Pw_dee_St_byy': [(inclPhon, 'P_dee'), (inclPhon, 'P_St_byy')],
        'Pw_di_a_St_bee_tes': [(inclPhon, 'P_di'), (inclPhon, 'P_a'), (inclPhon, 'P_St_bee'), (inclPhon, 'P_tes')], 

}


# %% [code]
concepts_deep =     { 
 'C_Nomen': [],
 'C_Verb': [],
 'C_Category': [],
 'C_Adjective': [],

 'C_Question': [],

 'C_Gartentransportmittel': [],
 'C_Sitzgelegenheit': [], 
 'C_BaumUndErdLebensmittel': [], 
 'C_Nahrungsaufnahme': [], 
 'C_Zeitzustand': [], 
 'C_Gemuetszustand': [], 
 'C_Charakter': [], 
 'C_Handbewegung': [],
 'C_Tageszeitzustand': [], 
 'C_Krankenhilfsmittel': [],
 'C_Haertegrad': [],
 'C_Bodenpflanzen': [],
 'C_Finanzen': [],
 'C_Trennung': [],
 'C_Zaehmbarkeitszustand': [],
 'C_Lebewesen': [],
 'C_Muelleimer': [],
 'C_Ballaktion': [],
 'C_Pflegeartikel': [],
 'C_Nahrungsvorbereitung': [],
 'C_Wetterzustand': [],
 'C_Reiseaspekte': [],
 'C_Fortbewegungsart': [],
 'C_Schwierigkeitsgrad': [],
 'C_Nahrung': [],
 'C_Turnen': [],
 'C_Federballutensilien': [],
 'C_Oberflaechenbeschaffenheit': [],
 'C_DingeEinerArt': [],
 'C_Steinerhebung': [],
 'C_Menschenaneinanderreihung': [],
 'C_Farbzustand': [],
 'C_Geschirrreinigung': [],
 'C_Risikobereitschaft': [],
 'C_KopfStirnBekleidung': [],
 'C_Bekanntheitsgrad': [],  
 'C_TrinkEssGefaesse': [],
 'C_Weltorientierung': [],  
 'C_Menschenzusammenschluesse': [],
 'C_Gemeinschaft': [],
 'C_Koerperteil': [] ,
 'C_Haushaltsgegenstaende': [], 
 'C_Frauensachen': [],
 'C_Absperrung': [],
 'C_Abtrennen': [], 
 'C_Abstand': [],
 'C_MoebelBackGeraete': [],
 'C_Blumenzustand': [],
 'C_Flugmobil': [],
 'C_Musikmoeglichkeit': [], 
 'C_Reizzustand': [], 
 'C_Blumenalter': [],
 'C_Gedeck': [],
 'C_Windstoss': [],
 'C_Winteroberbekleidung': [],
 'C_Hoehenzustand': [],
 'C_Transportmittel': [],
 'C_Drehteil': [],
 'C_Zaehlen': [],
 'C_Musikgemeinschaft': [],
 'C_Hauptbedeckung': [],
 'C_Verschliessen': [],
 'C_Raeumlichkeit': [],
 'C_Baumzustand': [],
 'C_Feuer': [],
 'C_Zuwendung': [],
 'C_Lebend': [],
 'C_Einrichtung': [],
 'C_Erscheinung': [],
 'C_Symbol': [],
 'C_Geschmacksrichtung': [],
 'C_Bauwerk': [],
 'C_Messerverarbeitung': [],
 'C_Geste': [],
 'C_Schrift': [],
 'C_Hacken': [],
 'C_Gemueseverarbeitung': [],
 'C_Wohlfuehlzustand': [],
 'C_Ziergegenstand': [],
 'C_Hinterherziehen': [],
 'C_Rundungszustand': [],
 'C_Umgang': [],
 'C_Aktualitaet': [],
 'C_Geldbeschaffung': [],
 'C_Verschliessung': [],
 'C_Wassermenge': [],
 'C_Handarbeit': [],
 'C_Tragbarkeit': [],
 'C_Gefahrenstufe': [],
 'C_Lautstaerke': [],
 'C_Gebirge': [],
'C_Kuechensachen': [],
    
    
 'C_Schubkarre_vis': [],
 'C_Wagen_vis': [],
 'C_Hocker_vis': [],
 'C_Gemuese_vis': [],
 'C_Kruecke_vis': [],
 'C_Getreide_vis': [],
 'C_Automat_vis': [],
 'C_Pflanzen_vis': [],
 'C_Container_vis': [],
 'C_Kosmetik_vis': [],
 'C_Gepaeck_vis': [],
 'C_Gewuerze_vis': [],
 'C_Pyramide_vis': [],
 'C_Federball_vis': [],
 'C_Instrumente_vis': [],
 'C_Kopfbedeckungen_vis': [],
 'C_Geschirr_vis': [],
 'C_Kompass_vis': [],
 'C_Sport_vis': [],
 'C_Ellenbogen_vis': [],
 'C_Kuechengeraete_vis': [],
 'C_Feste_vis': [],
 'C_Schmuck_vis': [],
 'C_Gelaender_vis': [],
 'C_Werkzeuge_vis': [],
 'C_Satellit_vis': [],
 'C_Orchester_vis': [],
 'C_Knospe_vis': [],
 'C_Besteck_vis': [],
 'C_Ferse_vis': [],
 'C_Mantel_vis': [],
 'C_Baufahrzeuge_vis': [],
 'C_Ventilator_vis': [],
 'C_Lebensmittel_vis': [],
 'C_Schleier_vis': [],
 'C_Riegel_vis': [],
 'C_Jahreszeiten_vis': [],
 'C_Fackel_vis': [],
 'C_Insekten_vis': [],
 'C_Moebel_vis': [],
 'C_Wappen_vis': [],
 'C_Gebaeude_vis': [],
 'C_Klinge_vis': [],
 'C_Zeichen_vis': [],
 'C_Absatz_vis': [],
 'C_Armreif_vis': [],
 'C_Berufe_vis': [],
 'C_Schnalle_vis': [],
 'C_Henkel_vis': [],
 'C_Gipfel_vis': [],

 'C_Fressen_vis': [],
 'C_Zeigen_vis': [],
 'C_Entgleisen_vis': [],
 'C_Jonglieren_vis': [],
 'C_Schaelen_vis': [],
 'C_Schieben_vis': [],
 'C_Balancieren_vis': [],
 'C_Warten_vis': [],
 'C_Demonstrieren_vis': [],
 'C_Abtrocknen_vis': [],
 'C_Abbrechen_vis': [],
 'C_Verbluehen_vis': [],
 'C_Wehen_vis': [],
 'C_Wiegen_vis': [],
 'C_Dirigieren_vis': [],
 'C_Troesten_vis': [],
 'C_Verbeugen_vis': [],
 'C_Reiben_vis': [],
 'C_Ziehen_vis': [],
 'C_Schimpfen_vis': [],
 'C_Abschleppen_vis': [],
 'C_Stricken_vis': [],
 'C_Bruellen_vis': [],

 'C_Neu_aud': [],
 'C_Alt_aud': [],
 'C_Boese_aud': [],
 'C_Lieb_aud': [],
 'C_Spaet_aud': [],
 'C_Frueh_aud': [],
 'C_Hart_aud': [],
 'C_Weich_aud': [],
 'C_Zahm_aud': [],
 'C_Wild_aud': [],
 'C_Bewoelkt_aud': [],
 'C_Wolkenlos_aud': [],
 'C_Kompliziert_aud': [],
 'C_Einfach_aud': [],
 'C_Rau_aud': [],
 'C_Glatt_aud': [],
 'C_Bunt_aud': [],
 'C_Einfarbig_aud': [],
 'C_Feige_aud': [],
 'C_Mutig_aud': [],
 'C_Fremd_aud': [],
 'C_Vertraut_aud': [],
 'C_Froehlich_aud': [],
 'C_Traurig_aud': [],
 'C_Fern_aud': [],
 'C_Nah_aud': [],
 'C_Interessant_aud': [],
 'C_Langweilig_aud': [],
 'C_Tief_aud': [],
 'C_Hoch_aud': [],
 'C_Aussen_aud': [],
 'C_Innen_aud': [],
 'C_Schoen_aud': [],
 'C_Haesslich_aud': [],
 'C_Suess_aud': [],
 'C_Sauer_aud': [],
 'C_Zufrieden_aud': [],
 'C_Unzufrieden_aud': [],
 'C_Stumpf_aud': [],
 'C_Spitz_aud': [],
 'C_Modern_aud': [],
 'C_Altmodisch_aud': [],
 'C_Nass_aud': [],
 'C_Trocken_aud': [],
 'C_Gefaehrlich_aud': [],
 'C_Ungefaehrlich_aud': [],
    
 'C_Schubkarre_aud': [],
 'C_Schule_aud': [],
 'C_Schoener_aud': [],
 'C_Schale_aud': [],
 'C_Scharf_aud': [],
 'C_Schal_aud': [],
 'C_Schaffen_aud': [],
 'C_Schaeler_aud': [],
 'C_Schaelen_aud': [],
 'C_Schere_aud': [],
 'C_Schirm_aud': [],
 'C_Schieben_aud': [],
 'C_Schienen_aud': [],
 'C_Stuhl_aud': [],
 'C_Abbrechen_aud': [],
 'C_Abends_aud': [],
 'C_Abfallen_aud': [],
 'C_Ablesen_aud': [],
 'C_Abmachen_aud': [],
 'C_Abschleppen_aud': [],
 'C_Abschleppwagen_aud': [],
 'C_Abtrocknen_aud': [],
 'C_Aegypten_aud': [],
 'C_Aeussern_aud': [],
 'C_Allein_aud': [],
 'C_Alt_aud': [],
 'C_Altmodisch_aud': [],
 'C_Ampel_aud': [],
 'C_Anfangen_aud': [],
 'C_Anziehen_aud': [],
 'C_Applaus_aud': [],
 'C_Arbeiten_aud': [],
 'C_Arm_aud': [],
 'C_Armband_aud': [],
 'C_Armhalterung_aud': [],
 'C_Armreif_aud': [],
 'C_Arzt_aud': [],
 'C_Ast_aud': [],
 'C_Absatz_aud': [],
 'C_Auto_aud': [],
 'C_Fackel_aud':[],
 'C_Fahne_aud':[],
 'C_Fahrkarten_aud':[],
 'C_Fahrzeug_aud':[],
 'C_Fahrzeuge_aud':[],
 'C_Fallen_aud':[],
 'C_Falsch_aud':[],
 'C_Farbe_aud':[],
 'C_Federball_aud':[],
 'C_Federn_aud':[],
 'C_Feige_aud':[],
 'C_Feld_aud':[],
 'C_Fern_aud':[],
 'C_Ferse_aud':[],
 'C_Fertig_aud':[],
 'C_Feste_aud':[],
 'C_Festhalten_aud':[],
 'C_Finden_aud':[],
 'C_Finger_aud':[],
 'C_Flagge_aud':[],
 'C_Flammen_aud':[],
 'C_Fletschen_aud':[],
 'C_Flughafen_aud':[],
 'C_Flugkoerper_aud':[],
 'C_Flugzeug_aud':[],
 'C_Frau_aud':[],
 'C_Frauen_aud':[],
 'C_Freilebend_aud':[],
 'C_Fremd_aud':[],
 'C_Fressen_aud':[],
 'C_Froehlich_aud':[],
 'C_Frueh_aud':[],
 'C_Frueher_aud':[],
 'C_Fruehling_aud':[],
 'C_Fuss_aud':[],
 'C_Fussball_aud':[],
 'C_Futter_aud':[],
 'C_Hocken_aud':[],
 'C_Hokey_aud':[],
 'C_Hoffen_aud':[],
 'C_Hochheben_aud':[],
 'C_Hochzeit_aud':[],
 'C_Hocker_aud':[],
 'C_Holz_aud':[],
 'C_Hose_aud':[],
 'C_Lachen_aud':[],
 'C_Land_aud':[],
 'C_Lang_aud':[],
 'C_Langsam_aud':[],
 'C_Langweilig_aud':[],
 'C_Laufen_aud':[],
 'C_Laut_aud':[],
 'C_Lecker_aud':[],
 'C_Leder_aud':[],
 'C_Lehne_aud':[],
 'C_Lehrer_aud':[],
 'C_Leiten_aud':[],
 'C_Lernen_aud':[],
 'C_Lieb_aud':[],
 'C_Liedschatten_aud':[],
 'C_Lippenstift_aud':[],
 'C_Loch_aud':[],
 'C_Loeffel_aud':[],
 'C_Loewe_aud':[],
 'C_Geburtstag_aud':[],
 'C_Gefaehrlich_aud':[],
 'C_Gehen_aud':[],
 'C_Gelaender_aud':[],
 'C_Geld_aud':[],
 'C_Geldstueck_aud':[],
 'C_Gelenk_aud':[],
 'C_Gemuese_aud':[],
 'C_Geraet_aud':[],
 'C_Geraeusch_aud':[],
 'C_Geschirr_aud':[],
 'C_Geschuetzt_aud':[],
 'C_Gesichtsbekleidung_aud':[],
 'C_Getreide_aud':[],
 'C_Gewaechshaus_aud':[],
 'C_Gewuerze_aud':[],
 'C_Zaehne_aud':[],
 'C_Zahm_aud':[],
 'C_Zange_aud':[],
 'C_Zehen_aud':[],
 'C_Zeichen_aud':[],
 'C_Zeigen_aud':[],
 'C_Zeiger_aud':[],
 'C_Zeit_aud':[],
 'C_Zerkleinern_aud':[],
 'C_Ziehen_aud':[],
 'C_Zimt_aud':[],
 'C_Zirkus_aud':[],
 'C_Zitrone_aud':[],
 'C_Zornig_aud':[],
 'C_Zucker_aud':[],
 'C_Zufrieden_aud':[],
 'C_Zug_aud':[],
 'C_Zumachen_aud':[],
 'C_Zusammen_aud':[],
 'C_Zwischen_aud':[],
 'C_Kragen_aud':[], 
 'C_Kran_aud':[], 
 'C_Kreuz_aud':[],
 'C_Krone_aud':[],
 'C_Kruecke_aud':[],
 'C_Wachsen_aud':[],
 'C_Waende_aud':[],
 'C_Wagen_aud':[],
 'C_Wahrheit_aud':[],
 'C_Walze_aud':[],
 'C_Wand_aud':[],
 'C_Wappen_aud':[],
 'C_Warm_aud':[],
 'C_Warten_aud':[],
 'C_Wasserkocher_aud':[],
 'C_Wechseln_aud':[],
 'C_Weg_aud':[],
 'C_Wegbringen_aud':[],
 'C_Wehen_aud':[],
 'C_Weich_aud':[],
 'C_Weihnachten_aud':[],
 'C_Weinen_aud':[],
 'C_Weiss_aud':[],
 'C_Weizen_aud':[],
 'C_Weltall_aud':[],
 'C_Werfen_aud':[],
 'C_Werkstatt_aud':[],
 'C_Werkzeuge_aud':[],
 'C_Westen_aud':[],
 'C_Wetter_aud':[],
 'C_Wiegen_aud':[],
 'C_Wind_aud':[],
 'C_Winter_aud':[],
 'C_Wohnen_aud':[],
 'C_Wohnhaus_aud':[],
 'C_Wohnung_aud':[],
 'C_Wolle_aud':[],
 'C_Aufbrechen_aud':[],
 'C_Aufgehen_aud':[],
 'C_Aufstehen_aud':[],
 'C_Auftragen_aud':[],
 'C_Aussehen_aud':[],
 'C_Aussen_aud':[],
 'C_Auto_aud':[],
 'C_Automat_aud':[],
 'C_Ellenbogen_aud':[],
 'C_Eltern_aud':[],
 'C_Ende_aud':[],
 'C_Entfernen_aud':[],
 'C_Erbsen_aud':[],
 'C_Erdbeeren_aud':[],
 'C_Erde_aud':[],
 'C_Erwachsene_aud':[],
 'C_Entgleisen_aud':[],
 'C_Kochen_aud':[],
 'C_Koenig_aud':[],
 'C_Koerperbewegung_aud':[],
 'C_Koerperteil_aud':[],
 'C_Koffer_aud':[],
 'C_Kompass_aud':[],
 'C_Kompliziert_aud':[],
 'C_Konzerte_aud':[],
 'C_Kopf_aud':[],
 'C_Kopfbekleidung_aud':[],
 'C_Korn_aud':[],
 'C_Kosmetik_aud':[],
 'C_Jeans_aud':[],
 'C_Jonglieren_aud':[],
 'C_Eierkocher_aud':[],
 'C_Eine_aud':[],
 'C_Einfach_aud':[],
 'C_Einwerfen_aud':[],
 'C_Pylone_aud':[],
 'C_Pyjama_aud':[],
 'C_Pyramide_aud':[],
 'C_Bad_aud':[],
 'C_Badminton_aud':[],
 'C_Baecker_aud':[],
 'C_Baelle_aud':[],
 'C_Baeume_aud':[],
 'C_Bagger_aud':[],
 'C_Bahnhof_aud':[],
 'C_Bahnsteig_aud':[],
 'C_Balancieren_aud':[],
 'C_Balken_aud':[],
 'C_Balkon_aud':[],
 'C_Ball_aud':[],
 'C_Glas_aud':[],
 'C_Glatt_aud':[],
 'C_Gleich_aud':[],
 'C_Informationen_aud':[],
 'C_Innen_aud':[],
 'C_Insekten_aud':[],
 'C_Instrumente_aud':[],
 'C_Interessant_aud':[],
 'C_Dekorieren_aud':[],
 'C_Demenz_aud':[],
 'C_Degen_aud':[],
 'C_Demo_aud':[],
 'C_Debuet_aud':[],
 'C_Diabetes_aud':[],
 'C_Demonstrieren_aud':[],
 'C_Machen_aud':[],
 'C_Mama_aud':[],
 'C_Mann_aud':[],
 'C_Maschine_aud':[],
 'C_Maul_aud':[],
 'C_Meerschweinchen_aud':[],
 'C_Mehl_aud':[],
 'C_Meinung_aud':[],
 'C_Menschen_aud':[],
 'C_Messen_aud':[],
 'C_Messer_aud':[],
 'C_Metall_aud':[],
 'C_Metallteil_aud':[],
 'C_Milch_aud':[],
 'C_Misserfolg_aud':[],
 'C_Mittagessen_aud':[],
 'C_Mixer_aud':[],
 'C_Modern_aud':[],
 'C_Moebel_aud':[],
 'C_Mond_aud':[],
 'C_Monster_aud':[],
 'C_Morgens_aud':[],
 'C_Muede_aud':[],
 'C_Muelltonne_aud':[],
 'C_Muetze_aud':[],
 'C_Musik_aud':[],
 'C_Musiker_aud':[],
 'C_Musikschule_aud':[],
 'C_Muster_aud':[],
 'C_Mutig_aud':[],
 'C_Kueche_aud':[],
 'C_Kuechengeraete_aud':[],
 'C_Kuehlschrank_aud':[],
 'C_Kuenstler_aud':[],
 'C_Tragen_aud':[],
 'C_Transportieren_aud':[],
 'C_Trauen_aud':[],
 'C_Traurig_aud':[],
 'C_Trecker_aud':[],
 'C_Treppe_aud':[],
 'C_Trinken_aud':[],
 'C_Trocken_aud':[],
 'C_Troesten_aud':[],
 'C_Trompete_aud':[],
 'C_Nachbarschaft_aud':[],
 'C_Nachdem_aud':[],
 'C_Nachts_aud':[],
 'C_Nadel_aud':[],
 'C_Nadeln_aud':[],
 'C_Nah_aud':[],
 'C_Nahrungsmittel_aud':[], 
 'C_Napf_aud':[],
 'C_Nass_aud':[],
 'C_Nehmen_aud':[],
 'C_Neu_aud':[],
 'C_Norden_aud':[],
 'C_Nordpol_aud':[], 
 'C_Notenstaender_aud':[],
 'C_Oft_aud':[],
 'C_Ohne_aud':[],
 'C_Ohrring_aud':[],
 'C_Oper_aud':[],
 'C_Orangenpresse_aud':[],
 'C_Ordnung_aud':[],
 'C_Orientierung_aud':[],
 'C_Osten_aud':[],
 'C_Orchester_aud':[],
 'C_Knacken_aud':[],
 'C_Knirschen_aud':[],
 'C_Knochen_aud':[],
 'C_Knoepfe_aud':[],
 'C_Knospe_aud':[],
 'C_Kochen_aud':[],
 'C_Knacken_aud':[],
 'C_Beleuchtung_aud':[],
 'C_Berg_aud':[],
 'C_Berge_aud':[],
 'C_Beruhigen_aud':[],
 'C_Beschweren_aud':[],
 'C_Besonders_aud':[],
 'C_Besteck_aud':[],
 'C_Bauarbeiter_aud':[],
 'C_Bauen_aud':[],
 'C_Baustelle_aud':[],
 'C_Sachen_aud':[],
 'C_Saft_aud':[],
 'C_Sagen_aud':[],
 'C_Sand_aud':[],
 'C_Sauber_aud':[],
 'C_Sauer_aud':[],
 'C_Sechs_aud':[],
 'C_Seil_aud':[],
 'C_Seiltaenzerin_aud':[],
 'C_Seite_aud':[],
 'C_Seiten_aud':[],
 'C_Senden_aud':[],
 'C_Silber_aud':[],
 'C_Sitzen_aud':[],
 'C_Sitzflaeche_aud':[],
 'C_Socken_aud':[],
 'C_Sofa_aud':[],
 'C_Sommer_aud':[],
 'C_Sonde_aud':[],
 'C_Sonne_aud':[],
 'C_Sorgen_aud':[],
 'C_Sueden_aud':[],
 'C_Suess_aud':[],
 'C_Suessigkeiten_aud':[],
 'C_Dirigieren_aud':[],
 'C_Dirigent_aud':[],
 'C_Diabetes_aud':[],
 'C_Hell_aud':[],
 'C_Helm_aud':[],
 'C_Haende_aud':[],
 'C_Henkel_aud':[],
 'C_Haesslich_aud':[],
 'C_Klavier_aud':[],
 'C_Kleider_aud':[],
 'C_Kleidung_aud':[],
 'C_Kleidungsstueck_aud':[],
 'C_Klein_aud':[],
 'C_Rad_aud':[],
 'C_Radfahren_aud':[],
 'C_Raeuber_aud':[],
 'C_Rau_aud':[],
 'C_Reden_aud':[],
 'C_Regen_aud':[],
 'C_Reibe_aud':[],
 'C_Reihenfolge_aud':[],
 'C_Reise_aud':[],
 'C_Reisetasche_aud':[],
 'C_Reparieren_aud':[],
 'C_Richtig_aud':[],
 'C_Richtung_aud':[],
 'C_Ring_aud':[],
 'C_Roggen_aud':[],
 'C_Rollen_aud':[],
 'C_Rosen_aud':[],
 'C_Rot_aud':[],
 'C_Rucksack_aud':[],
 'C_Rudern_aud':[],
 'C_Ruehrmaschine_aud':[],
 'C_Rufen_aud':[],
 'C_Runtergehen_aud':[],
 'C_Brauchen_aud':[],
 'C_Braun_aud':[],
 'C_Brautpaar_aud':[],
 'C_Brennen_aud':[],
 'C_Bringen_aud':[],
 'C_Brot_aud':[],
 'C_Bruellen_aud':[],
 'C_Gipfel_aud':[],
 'C_Gitarre_aud':[],
 'C_Gitter_aud':[],
 'C_Pfeffer_aud':[],
 'C_Pflanzen_aud':[],
 'C_Pflanzenteil_aud':[],
 'C_Pflaster_aud':[],
 'C_Container_aud': [],
 'C_Gepaeck_aud': [],
 'C_Einfarbig_aud': [],
 'C_Kopfbedeckungen_aud': [],
 'C_Verarbeiten_aud':[],
 'C_Verbeugen_aud':[],
 'C_Verbluehen_aud':[],
 'C_Verboten_aud':[],
 'C_Verbrennen_aud':[],
 'C_Verbringen_aud':[],
 'C_Verdienen_aud':[],
 'C_Verletzt_aud':[],
 'C_Vermehren_aud':[],
 'C_Verschieben_aud':[],
 'C_Verschluss_aud':[],
 'C_Vertrocknen_aud':[],
 'C_Verungluecken_aud':[],
 'C_Viele_aud':[],
 'C_Vorne_aud':[],
 'C_Vorstellung_aud':[],
 'C_Sport_aud':[],
 'C_Schmuck_aud':[],
 'C_Schleier_aud':[],
 'C_Satellit_aud':[],
 'C_Mantel_aud':[],
 'C_Baufahrzeuge_aud':[],
 'C_Vase_aud':[],
 'C_Ventilator_aud':[],
 'C_Lebensmittel_aud':[],
 'C_Riegel_aud':[],
 'C_Jahre_aud':[],
 'C_Jacke_aud':[],
 'C_Jahreszeiten_aud':[],
 'C_Gebaeude_aud':[],
 'C_Klinge_aud':[],
 'C_Absatz_aud':[],
 'C_Reiben_aud':[],
 'C_Ubahn_aud':[],
 'C_Umarmen_aud':[],
 'C_Unfall_aud':[],
 'C_Ungefaehrlich_aud':[],
 'C_Unten_aud':[],
 'C_Unterarm_aud':[],
 'C_Untertasse_aud':[],
 'C_Unzufrieden_aud':[],
 'C_Uralt_aud':[],
 'C_Schimpfen_aud':[],
 'C_Berufe_aud':[],
 'C_Schnalle_aud':[],
 'C_Stricken_aud':[],
}


# %% [code]
concepts = {
        # normal concepts  used as spoken or heared words 
       #Nomen und Oberbegriffe
        'C_Wasistdas': [(assocWith, 'C_Question')],
        'C_Wasmachtes': [(assocWith, 'C_Question')],
        'C_Wasistdasalles': [(assocWith, 'C_Question')],
        'C_WasistdasGegenteilvon': [(assocWith, 'C_Question')],
    
        'C_Sch': [(assocWith, 'C_Stricken_aud'), (assocWith, 'C_Schnalle_aud'), (assocWith, 'C_Schimpfen_aud'), (assocWith, 'C_Spitz_aud'), (assocWith, 'C_Schleier_aud'), (assocWith, 'C_Schmuck_aud'), (assocWith, 'C_Sport_aud'), (assocWith, 'C_Schubkarre_aud'), (assocWith, 'C_Schule_aud'), (assocWith, 'C_Schoener_aud'), (assocWith, 'C_Schale_aud'), (assocWith, 'C_Scharf_aud'), (assocWith, 'C_Schal_aud'), (assocWith, 'C_Schaffen_aud'), (assocWith, 'C_Schaeler_aud'), (assocWith, 'C_Schaelen_aud'), (assocWith, 'C_Schere_aud'), (assocWith, 'C_Schirm_aud'), (assocWith, 'C_Schieben_aud'), (assocWith, 'C_Schienen_aud'), (assocWith, 'C_Stuhl_aud')],
        'C_A': [(assocWith, 'C_Absatz_aud'), (assocWith, 'C_Abbrechen_aud'), (assocWith, 'C_Abends_aud'), (assocWith, 'C_Abfallen_aud'), (assocWith, 'C_Ablesen_aud'), (assocWith, 'C_Abmachen_aud'), (assocWith, 'C_Abschleppen_aud'), (assocWith, 'C_Abschleppwagen_aud'), (assocWith, 'C_Abtrocknen_aud'), (assocWith, 'C_Aegypten_aud'), (assocWith, 'C_Aeussern_aud'), (assocWith, 'C_Allein_aud'), (assocWith, 'C_Alt_aud'), (assocWith, 'C_Altmodisch_aud'), (assocWith, 'C_Ampel_aud'), (assocWith, 'C_Anfangen_aud'), (assocWith, 'C_Anziehen_aud'), (assocWith, 'C_Applaus_aud'), (assocWith, 'C_Arbeiten_aud'), (assocWith, 'C_Arm_aud'), (assocWith, 'C_Armband_aud'), (assocWith, 'C_Armhalterung_aud'), (assocWith, 'C_Armreif_aud'), (assocWith, 'C_Arzt_aud'), (assocWith, 'C_Ast_aud')],   
        'C_F':[(assocWith, 'C_Fackel_aud'), (assocWith, 'C_Fahne_aud'), (assocWith, 'C_Fahrkarten_aud'), (assocWith, 'C_Fahrzeug_aud'), (assocWith, 'C_Fahrzeuge_aud'), (assocWith, 'C_Fallen_aud'), (assocWith, 'C_Falsch_aud'), (assocWith, 'C_Farbe_aud'), (assocWith, 'C_Federball_aud'), (assocWith, 'C_Federn_aud'), (assocWith, 'C_Feige_aud'), (assocWith, 'C_Feld_aud'), (assocWith, 'C_Fern_aud'), (assocWith, 'C_Ferse_aud'), (assocWith, 'C_Fertig_aud'), (assocWith, 'C_Feste_aud'), (assocWith, 'C_Festhalten_aud'), (assocWith, 'C_Finden_aud'), (assocWith, 'C_Finger_aud'), (assocWith, 'C_Flagge_aud'), (assocWith, 'C_Flammen_aud'), (assocWith, 'C_Fletschen_aud'), (assocWith, 'C_Flughafen_aud'), (assocWith, 'C_Flugkoerper_aud'), (assocWith, 'C_Flugzeug_aud'), (assocWith, 'C_Frau_aud'), (assocWith, 'C_Frauen_aud'), (assocWith, 'C_Freilebend_aud'), (assocWith, 'C_Fremd_aud'), (assocWith, 'C_Fressen_aud'), (assocWith, 'C_Froehlich_aud'), (assocWith, 'C_Frueh_aud'), (assocWith, 'C_Frueher_aud'), (assocWith, 'C_Fruehling_aud'), (assocWith, 'C_Fuss_aud'), (assocWith, 'C_Fussball_aud'), (assocWith, 'C_Futter_aud'), (assocWith, 'C_Verarbeiten_aud'), (assocWith, 'C_Verbeugen_aud'), (assocWith, 'C_Vertraut_aud'), (assocWith, 'C_Verbluehen_aud'), (assocWith, 'C_Verboten_aud'), (assocWith, 'C_Verbrennen_aud'), (assocWith, 'C_Verbringen_aud'), (assocWith, 'C_Verdienen_aud'), (assocWith, 'C_Verletzt_aud'), (assocWith, 'C_Vermehren_aud'), (assocWith, 'C_Verschieben_aud'), (assocWith, 'C_Verschluss_aud'), (assocWith, 'C_Vertrocknen_aud'), (assocWith, 'C_Verungluecken_aud'), (assocWith, 'C_Viele_aud'), (assocWith, 'C_Vorne_aud'), (assocWith, 'C_Vorstellung_aud')],
        'C_Ho':[(assocWith, 'C_Hoch_aud'), (assocWith, 'C_Hocken_aud'), (assocWith, 'C_Hokey_aud'), (assocWith, 'C_Hoffen_aud'), (assocWith, 'C_Hochheben_aud'), (assocWith, 'C_Hochzeit_aud'), (assocWith, 'C_Hocker_aud'), (assocWith, 'C_Holz_aud'), (assocWith, 'C_Hose_aud')],
        'C_L':[(assocWith, 'C_Lebensmittel_aud'), (assocWith, 'C_Lachen_aud'), (assocWith, 'C_Land_aud'), (assocWith, 'C_Lang_aud'), (assocWith, 'C_Langsam_aud'), (assocWith, 'C_Langweilig_aud'), (assocWith, 'C_Laufen_aud'), (assocWith, 'C_Laut_aud'), (assocWith, 'C_Lecker_aud'), (assocWith, 'C_Leder_aud'), (assocWith, 'C_Lehne_aud'), (assocWith, 'C_Lehrer_aud'), (assocWith, 'C_Leiten_aud'), (assocWith, 'C_Lernen_aud'), (assocWith, 'C_Lieb_aud'), (assocWith, 'C_Liedschatten_aud'), (assocWith, 'C_Lippenstift_aud'), (assocWith, 'C_Loch_aud'), (assocWith, 'C_Loeffel_aud'), (assocWith, 'C_Loewe_aud')],
        'C_Ge':[(assocWith, 'C_Gebaeude_aud'), (assocWith, 'C_Gepaeck_aud'), (assocWith, 'C_Geburtstag_aud'), (assocWith, 'C_Gefaehrlich_aud'), (assocWith, 'C_Gehen_aud'), (assocWith, 'C_Gelaender_aud'), (assocWith, 'C_Geld_aud'), (assocWith, 'C_Geldstueck_aud'), (assocWith, 'C_Gelenk_aud'), (assocWith, 'C_Gemuese_aud'), (assocWith, 'C_Geraet_aud'), (assocWith, 'C_Geraeusch_aud'), (assocWith, 'C_Geschirr_aud'), (assocWith, 'C_Geschuetzt_aud'), (assocWith, 'C_Gesichtsbekleidung_aud'), (assocWith, 'C_Getreide_aud'), (assocWith, 'C_Gewaechshaus_aud'), (assocWith, 'C_Gewuerze_aud')],
        'C_Ts':[(assocWith, 'C_Zaehne_aud'), (assocWith, 'C_Zahm_aud'), (assocWith, 'C_Zange_aud'), (assocWith, 'C_Zehen_aud'), (assocWith, 'C_Zeichen_aud'), (assocWith, 'C_Zeigen_aud'), (assocWith, 'C_Zeiger_aud'), (assocWith, 'C_Zeit_aud'), (assocWith, 'C_Zerkleinern_aud'), (assocWith, 'C_Ziehen_aud'), (assocWith, 'C_Zimt_aud'), (assocWith, 'C_Zirkus_aud'), (assocWith, 'C_Zitrone_aud'), (assocWith, 'C_Zornig_aud'), (assocWith, 'C_Zucker_aud'), (assocWith, 'C_Zufrieden_aud'), (assocWith, 'C_Zug_aud'), (assocWith, 'C_Zumachen_aud'), (assocWith, 'C_Zusammen_aud'), (assocWith, 'C_Zwischen_aud')],
        'C_Kr':[(assocWith, 'C_Kragen_aud'), (assocWith, 'C_Kran_aud'), (assocWith, 'C_Kreuz_aud'), (assocWith, 'C_Krone_aud'), (assocWith, 'C_Kruecke_aud')],
        'C_W':[(assocWith, 'C_Vase_aud'), (assocWith, 'C_Ventilator_aud'), (assocWith, 'C_Wild_aud'), (assocWith, 'C_Wolkenlos_aud'), (assocWith, 'C_Wachsen_aud'), (assocWith, 'C_Waende_aud'), (assocWith, 'C_Wagen_aud'), (assocWith, 'C_Wahrheit_aud'), (assocWith, 'C_Walze_aud'), (assocWith, 'C_Wand_aud'), (assocWith, 'C_Wappen_aud'), (assocWith, 'C_Warm_aud'), (assocWith, 'C_Warten_aud'), (assocWith, 'C_Wasserkocher_aud'), (assocWith, 'C_Wechseln_aud'), (assocWith, 'C_Weg_aud'), (assocWith, 'C_Wegbringen_aud'), (assocWith, 'C_Wehen_aud'), (assocWith, 'C_Weich_aud'), (assocWith, 'C_Weihnachten_aud'), (assocWith, 'C_Weinen_aud'), (assocWith, 'C_Weiss_aud'), (assocWith, 'C_Weizen_aud'), (assocWith, 'C_Weltall_aud'), (assocWith, 'C_Werfen_aud'), (assocWith, 'C_Werkstatt_aud'), (assocWith, 'C_Werkzeuge_aud'), (assocWith, 'C_Westen_aud'), (assocWith, 'C_Wetter_aud'), (assocWith, 'C_Wiegen_aud'), (assocWith, 'C_Wind_aud'), (assocWith, 'C_Winter_aud'), (assocWith, 'C_Wohnen_aud'), (assocWith, 'C_Wohnhaus_aud'), (assocWith, 'C_Wohnung_aud'), (assocWith, 'C_Wolle_aud')],
        'C_Au':[(assocWith, 'C_Aufbrechen_aud'), (assocWith, 'C_Aufgehen_aud'), (assocWith, 'C_Aufstehen_aud'), (assocWith, 'C_Auftragen_aud'), (assocWith, 'C_Aussehen_aud'), (assocWith, 'C_Aussen_aud'), (assocWith, 'C_Auto_aud'), (assocWith, 'C_Automat_aud')],
        'C_E':[(assocWith, 'C_Ellenbogen_aud'), (assocWith, 'C_Eltern_aud'), (assocWith, 'C_Ende_aud'), (assocWith, 'C_Entfernen_aud'), (assocWith, 'C_Erbsen_aud'), (assocWith, 'C_Erdbeeren_aud'), (assocWith, 'C_Erde_aud'), (assocWith, 'C_Erwachsene_aud'), (assocWith, 'C_Entgleisen_aud'), (assocWith, 'C_Aegypten_aud')],       
        'C_Ko':[(assocWith, 'C_Kopfbedeckungen_aud'), (assocWith, 'C_Kochen_aud'), (assocWith, 'C_Koenig_aud'), (assocWith, 'C_Koerperbewegung_aud'), (assocWith, 'C_Koerperteil_aud'), (assocWith, 'C_Koffer_aud'), (assocWith, 'C_Kompass_aud'), (assocWith, 'C_Kompliziert_aud'), (assocWith, 'C_Konzerte_aud'), (assocWith, 'C_Kopf_aud'), (assocWith, 'C_Kopfbekleidung_aud'), (assocWith, 'C_Korn_aud'), (assocWith, 'C_Kosmetik_aud'), (assocWith, 'C_Container_aud')],
        'C_J':[(assocWith, 'C_Jeans_aud'), (assocWith, 'C_Jonglieren_aud')],
        'C_J1':[(assocWith, 'C_Jahre_aud'), (assocWith, 'C_Jacke_aud'), (assocWith, 'C_Jahreszeiten_aud')],                                                                
        'C_Ei':[(assocWith, 'C_Einfarbig_aud'), (assocWith, 'C_Eierkocher_aud'), (assocWith, 'C_Eine_aud'), (assocWith, 'C_Einfach_aud'), (assocWith, 'C_Einwerfen_aud')],
        'C_Pue':[(assocWith, 'C_Pylone_aud'), (assocWith, 'C_Pyjama_aud'), (assocWith, 'C_Pyramide_aud')],
        'C_Ba':[(assocWith, 'C_Bad_aud'), (assocWith, 'C_Badminton_aud'), (assocWith, 'C_Baecker_aud'), (assocWith, 'C_Baelle_aud'), (assocWith, 'C_Baeume_aud'), (assocWith, 'C_Bagger_aud'), (assocWith, 'C_Bahnhof_aud'), (assocWith, 'C_Bahnsteig_aud'), (assocWith, 'C_Balancieren_aud'), (assocWith, 'C_Balken_aud'), (assocWith, 'C_Balkon_aud'), (assocWith, 'C_Ball_aud')],
        'C_Gl':[(assocWith, 'C_Glas_aud'), (assocWith, 'C_Glatt_aud'), (assocWith, 'C_Gleich_aud')],
        'C_I':[(assocWith, 'C_Informationen_aud'), (assocWith, 'C_Innen_aud'), (assocWith, 'C_Insekten_aud'), (assocWith, 'C_Instrumente_aud'), (assocWith, 'C_Informationen_aud'), (assocWith, 'C_Interessant_aud')],
        'C_De':[(assocWith, 'C_Dekorieren_aud'), (assocWith, 'C_Demenz_aud'), (assocWith, 'C_Degen_aud'), (assocWith, 'C_Demo_aud'), (assocWith, 'C_Debuet_aud'), (assocWith, 'C_Diabetes_aud'), (assocWith, 'C_Demonstrieren_aud')],
        'C_M':[(assocWith, 'C_Mantel_aud'), (assocWith, 'C_Machen_aud'), (assocWith, 'C_Mama_aud'), (assocWith, 'C_Mann_aud'), (assocWith, 'C_Maschine_aud'), (assocWith, 'C_Maul_aud'), (assocWith, 'C_Meerschweinchen_aud'), (assocWith, 'C_Mehl_aud'), (assocWith, 'C_Meinung_aud'), (assocWith, 'C_Menschen_aud'), (assocWith, 'C_Messen_aud'), (assocWith, 'C_Messer_aud'), (assocWith, 'C_Metall_aud'), (assocWith, 'C_Metallteil_aud'), (assocWith, 'C_Milch_aud'), (assocWith, 'C_Misserfolg_aud'), (assocWith, 'C_Mittagessen_aud'), (assocWith, 'C_Mixer_aud'), (assocWith, 'C_Modern_aud'), (assocWith, 'C_Moebel_aud'), (assocWith, 'C_Mond_aud'), (assocWith, 'C_Monster_aud'), (assocWith, 'C_Morgens_aud'), (assocWith, 'C_Muede_aud'), (assocWith, 'C_Muelltonne_aud'), (assocWith, 'C_Muetze_aud'), (assocWith, 'C_Musik_aud'), (assocWith, 'C_Musiker_aud'), (assocWith, 'C_Musikschule_aud'), (assocWith, 'C_Muster_aud'), (assocWith, 'C_Mutig_aud')],
        'C_Kue':[(assocWith, 'C_Kueche_aud'), (assocWith, 'C_Kuechengeraete_aud'), (assocWith, 'C_Kuehlschrank_aud'), (assocWith, 'C_Kuenstler_aud')],  
        'C_Tr':[(assocWith, 'C_Tragen_aud'), (assocWith, 'C_Transportieren_aud'), (assocWith, 'C_Trauen_aud'), (assocWith, 'C_Traurig_aud'), (assocWith, 'C_Trecker_aud'), (assocWith, 'C_Treppe_aud'), (assocWith, 'C_Trinken_aud'), (assocWith, 'C_Trocken_aud'), (assocWith, 'C_Troesten_aud'), (assocWith, 'C_Trompete_aud')],
        'C_N':[(assocWith, 'C_Nachbarschaft_aud'), (assocWith, 'C_Nachdem_aud'), (assocWith, 'C_Nachts_aud'), (assocWith, 'C_Nadel_aud'), (assocWith, 'C_Nadeln_aud'), (assocWith, 'C_Nah_aud'), (assocWith, 'C_Nahrungsmittel_aud'), (assocWith, 'C_Napf_aud'), (assocWith, 'C_Nass_aud'), (assocWith, 'C_Nehmen_aud'), (assocWith, 'C_Neu_aud'), (assocWith, 'C_Norden_aud'), (assocWith, 'C_Nordpol_aud'), (assocWith, 'C_Notenstaender_aud')],
        'C_O':[(assocWith, 'C_Oft_aud'), (assocWith, 'C_Ohne_aud'), (assocWith, 'C_Ohrring_aud'), (assocWith, 'C_Oper_aud'), (assocWith, 'C_Orangenpresse_aud'), (assocWith, 'C_Ordnung_aud'), (assocWith, 'C_Orientierung_aud'), (assocWith, 'C_Osten_aud'), (assocWith, 'C_Orchester_aud')],
        'C_Kn':[(assocWith, 'C_Knacken_aud'), (assocWith, 'C_Knirschen_aud'), (assocWith, 'C_Knochen_aud'), (assocWith, 'C_Knoepfe_aud'), (assocWith, 'C_Knospe_aud'), (assocWith, 'C_Kochen_aud'), (assocWith, 'C_Knacken_aud')],
        'C_Be':[(assocWith, 'C_Berufe_aud'), (assocWith, 'C_Beleuchtung_aud'), (assocWith, 'C_Berg_aud'), (assocWith, 'C_Berge_aud'), (assocWith, 'C_Beruhigen_aud'), (assocWith, 'C_Beschweren_aud'), (assocWith, 'C_Besonders_aud'), (assocWith, 'C_Besteck_aud')],
        'C_Bau':[(assocWith, 'C_Baufahrzeuge_aud'), (assocWith, 'C_Bauarbeiter_aud'), (assocWith, 'C_Bauen_aud'), (assocWith, 'C_Baustelle_aud')],
        'C_S':[(assocWith, 'C_Sachen_aud'), (assocWith, 'C_Satellit_aud'), (assocWith, 'C_Saft_aud'), (assocWith, 'C_Sagen_aud'), (assocWith, 'C_Sand_aud'), (assocWith, 'C_Sauber_aud'), (assocWith, 'C_Sauer_aud'), (assocWith, 'C_Sechs_aud'), (assocWith, 'C_Seil_aud'), (assocWith, 'C_Seiltaenzerin_aud'), (assocWith, 'C_Seite_aud'), (assocWith, 'C_Seiten_aud'), (assocWith, 'C_Senden_aud'), (assocWith, 'C_Silber_aud'), (assocWith, 'C_Sitzen_aud'), (assocWith, 'C_Sitzflaeche_aud'), (assocWith, 'C_Socken_aud'), (assocWith, 'C_Sofa_aud'), (assocWith, 'C_Sommer_aud'), (assocWith, 'C_Sonde_aud'), (assocWith, 'C_Sonne_aud'), (assocWith, 'C_Sorgen_aud'), (assocWith, 'C_Sueden_aud'), (assocWith, 'C_Suess_aud'), (assocWith, 'C_Suessigkeiten_aud')],
        'C_Di':[(assocWith, 'C_Dirigieren_aud'),(assocWith, 'C_Dirigent_aud'),(assocWith, 'C_Diabetes_aud')],
        'C_Hae':[(assocWith, 'C_Hell_aud'),(assocWith, 'C_Helm_aud'),(assocWith, 'C_Haende_aud'),(assocWith, 'C_Henkel_aud'),(assocWith, 'C_Haesslich_aud')],
        'C_Kl':[(assocWith, 'C_Klinge_aud'), (assocWith, 'C_Klavier_aud'), (assocWith, 'C_Kleider_aud'), (assocWith, 'C_Kleidung_aud'), (assocWith, 'C_Kleidungsstueck_aud'), (assocWith, 'C_Klein_aud')],
        'C_R':[(assocWith, 'C_Reiben_aud'), (assocWith, 'C_Riegel_aud'), (assocWith, 'C_Rad_aud'), (assocWith, 'C_Radfahren_aud'), (assocWith, 'C_Raeuber_aud'), (assocWith, 'C_Rau_aud'), (assocWith, 'C_Reden_aud'), (assocWith, 'C_Regen_aud'), (assocWith, 'C_Reibe_aud'), (assocWith, 'C_Reihenfolge_aud'), (assocWith, 'C_Reise_aud'), (assocWith, 'C_Reisetasche_aud'), (assocWith, 'C_Reparieren_aud'), (assocWith, 'C_Richtig_aud'), (assocWith, 'C_Richtung_aud'), (assocWith, 'C_Ring_aud'), (assocWith, 'C_Roggen_aud'), (assocWith, 'C_Rollen_aud'), (assocWith, 'C_Rosen_aud'), (assocWith, 'C_Rot_aud'), (assocWith, 'C_Rucksack_aud'), (assocWith, 'C_Rudern_aud'), (assocWith, 'C_Ruehrmaschine_aud'), (assocWith, 'C_Rufen_aud'), (assocWith, 'C_Runtergehen_aud')],      
        'C_Br':[(assocWith, 'C_Brauchen_aud'), (assocWith, 'C_Braun_aud'), (assocWith, 'C_Brautpaar_aud'), (assocWith, 'C_Brennen_aud'), (assocWith, 'C_Bringen_aud'), (assocWith, 'C_Brot_aud'), (assocWith, 'C_Bruellen_aud')],
        'C_Gi':[(assocWith, 'C_Gipfel_aud'), (assocWith, 'C_Gitarre_aud'), (assocWith, 'C_Gitter_aud')],
        'C_Pf':[(assocWith, 'C_Pfeffer_aud'), (assocWith, 'C_Pflanzen_aud'), (assocWith, 'C_Pflanzenteil_aud'), (assocWith, 'C_Pflaster_aud')],
        'C_U':[(assocWith, 'C_Ubahn_aud'), (assocWith, 'C_Umarmen_aud'), (assocWith, 'C_Unfall_aud'), (assocWith, 'C_Ungefaehrlich_aud'), (assocWith, 'C_Unten_aud'), (assocWith, 'C_Unterarm_aud'), (assocWith, 'C_Untertasse_aud'), (assocWith, 'C_Unzufrieden_aud'), (assocWith, 'C_Uralt_aud')],
       
    
    #zu Schubkarre
        'C_Schubkarre': [(assocWith, 'C_Schubkarre_vis'), (assocWith, 'C_Schubkarre_aud'), (assocWith, 'C_Gartentransportmittel'), (assocWith, 'C_Nomen')],
        'C_Gabelstapler': [(assocWith, 'C_Gartentransportmittel')],
        'C_Schieben': [(assocWith, 'C_Schubkarre_vis'), (assocWith, 'C_Schieben_aud')],
        'C_Wagen': [(assocWith, 'C_Wagen_aud'), (assocWith, 'C_Schubkarre_vis')],
        'C_Transportieren': [(assocWith, 'C_Transportieren_aud'), (assocWith, 'C_Schubkarre_vis')],
        'C_Garten': [(assocWith, 'C_Schubkarre_vis'), (assocWith, 'C_Gemuese_vis'), (assocWith, 'C_Aussen_aud')],
        'C_Baustelle': [(assocWith, 'C_Baustelle_aud'), (assocWith, 'C_Schubkarre_vis')],
    
        'C_SchiebeWagen': [(assocWith, 'C_Schubkarre_vis')],
        'C_SachenTransportieren': [(assocWith, 'C_Schubkarre_vis')],
        'C_GartenBaustelle': [(assocWith, 'C_Schubkarre_vis')],
    
        #'C_Gras': [(assocWith, 'C_Schubkarre_vis')],
        'C_Mann': [(assocWith, 'C_Mann_aud'), (assocWith, 'C_Schubkarre_vis'), (assocWith, 'C_Kruecke_vis'), (assocWith, 'C_Dirigieren_vis')],
        'C_Rad': [(assocWith, 'C_Rad_aud'), (assocWith, 'C_Schubkarre_vis')],
        
        'C_SchubkarreCue_1': [(assocWith, 'C_Schubkarre_vis')],
        'C_SchubkarreCue_2': [(assocWith, 'C_Schubkarre_vis')],
        'C_SchubkarreCue_3': [(assocWith, 'C_Schubkarre_vis')], 
    
        
        #zu Hocker        
        'C_Hocker': [(assocWith, 'C_Hocker_aud'), (assocWith, 'C_Hocker_vis'), (assocWith, 'C_Sitzgelegenheit'), (assocWith, 'C_Nomen')],
        #'C_Stuhl':
        'C_Draufsetzen': [(assocWith, 'C_Hocker_vis')],
        'C_Beine': [(assocWith, 'C_Hocker_vis'), (assocWith, 'C_Insekten_vis'), (assocWith, 'C_Kruecke_vis'), (assocWith, 'C_Ferse_vis'), (assocWith, 'C_Wiegen_vis')],
        'C_Lehne': [(assocWith, 'C_Lehne_aud'), (assocWith, 'C_Hocker_vis')],
        'C_Sitzflaeche': [(assocWith, 'C_Sitzflaeche_aud'), (assocWith, 'C_Hocker_vis')],
        'C_Holz': [(assocWith, 'C_Holz_aud'), (assocWith, 'C_Hocker_vis'), (assocWith,'C_Gelaender_vis'), (assocWith, 'C_Moebel_vis'), (assocWith, 'C_Riegel_vis')],
        'C_Metall': [ (assocWith, 'C_Metall_aud'), (assocWith, 'C_Hocker_vis'), (assocWith, 'C_Automat_vis'), (assocWith, 'C_Container_vis'), (assocWith,'C_Gelaender_vis'), (assocWith, 'C_Werkzeuge_vis'), (assocWith, 'C_Besteck_vis'), (assocWith, 'C_Klinge_vis'), (assocWith, 'C_Schnalle_vis')],
        'C_Kunststoff': [(assocWith, 'C_Hocker_vis'), (assocWith, 'C_Kopfbedeckungen_vis')],
        'C_Moebel': [ (assocWith, 'C_Moebel_aud'), (assocWith, 'C_Hocker_vis')],
    
        'C_ArtMoebelZumDraufsetzen': [(assocWith, 'C_Hocker_vis')],
        'C_HatBeineSitzflaecheKeineLehne': [(assocWith, 'C_Hocker_vis')],
        'C_HolzMetallKunststoff': [(assocWith, 'C_Hocker_vis')],
    
        #'C_Kind': [(assocWith, 'C_Hocker_vis')],
        'C_Boden': [(assocWith, 'C_Hocker_vis')],
        'C_Sitzen': [(assocWith, 'C_Sitzen_aud'), (assocWith, 'C_Hocker_vis')],
    
     #zuGemuese
        'C_Gemuese': [(assocWith, 'C_BaumUndErdLebensmittel'), (assocWith, 'C_Gemuese_aud'), (assocWith, 'C_Gemuese_vis'), (assocWith, 'C_Schaelen_vis'), (assocWith, 'C_Wiegen_vis'), (assocWith, 'C_Category')],
        'C_Obst':[(assocWith, 'C_BaumUndErdLebensmittel')], 
        'C_Spinat': [(assocWith, 'C_Gemuese_vis')],
        'C_Erbsen': [(assocWith, 'C_Erbsen_aud'), (assocWith, 'C_Gemuese_vis')],
        'C_Karotten': [(assocWith, 'C_Gemuese_vis')],
        'C_Kochen': [ (assocWith, 'C_Kochen_aud'), (assocWith, 'C_Gemuese_vis'), (assocWith, 'C_Gewuerze_vis')],
        'C_Mittagessen': [(assocWith, 'C_Mittagessen_aud'), (assocWith, 'C_Gemuese_vis')],
        'C_Wachsen': [(assocWith, 'C_Wachsen_aud'), (assocWith, 'C_Gemuese_vis'), (assocWith, 'C_Pflanzen_vis'), (assocWith, 'C_Knospe_vis')],
        'C_Feld': [(assocWith, 'C_Gemuese_vis'), (assocWith, 'C_Getreide_vis'), (assocWith, 'C_Feld_aud')],
        'C_Gewaechshaus': [(assocWith, 'C_Gemuese_vis'), (assocWith, 'C_Gewaechshaus_aud')],

    
        'C_SpinatErbsenKarottenGehoerenDazu': [(assocWith, 'C_Gemuese_vis')],
        'C_SachenZumKochenMittagessen': [(assocWith, 'C_Gemuese_vis')],
        'C_WaechstImGartenFeldGewaechshaus': [(assocWith, 'C_Gemuese_vis')],
    
        'C_Paprika': [(assocWith, 'C_Gemuese_vis')],
       # 'C_Gurke': [(assocWith, 'C_Gemuese_vis')],
        'C_Tomate': [(assocWith, 'C_Gemuese_vis')],
    
    #zuFressen    
        'C_Fressen': [(assocWith, 'C_Fressen_aud'), (assocWith, 'C_Fressen_vis'), (assocWith,'C_Nahrungsaufnahme'), (assocWith, 'C_Verb')],
        #trinken
        'C_Schnauze': [(assocWith, 'C_Fressen_vis')],
        'C_Maul': [(assocWith, 'C_Maul_aud'), (assocWith, 'C_Fressen_vis'), (assocWith, 'C_Bruellen_vis')],
        'C_Essen': [(assocWith, 'C_Fressen_vis'), (assocWith, 'C_Gewuerze_vis'), (assocWith, 'C_Geschirr_vis'), (assocWith, 'C_Feste_vis'), (assocWith, 'C_Besteck_vis'), (assocWith, 'C_Lebensmittel_vis')],
        'C_Tier': [(assocWith, 'C_Lebewesen'), (assocWith, 'C_Fressen_vis'), (assocWith, 'C_Insekten_vis'), (assocWith, 'C_Bruellen_vis'), (assocWith, 'C_Wappen_vis')],
    
        'C_ArtZuEssen': [(assocWith, 'C_Fressen_vis')],
        'C_TiereEssenSo': [(assocWith, 'C_Fressen_vis')],
        'C_TiereBrauchenSchnauzeMaulDazu': [(assocWith, 'C_Fressen_vis')],
    
        'C_Katze': [(assocWith, 'C_Fressen_vis')],
        'C_Napf': [(assocWith, 'C_Napf_aud'), (assocWith, 'C_Fressen_vis')],
        'C_Futter': [(assocWith, 'C_Fressen_vis'), (assocWith, 'C_Futter_aud')],
    
    #zu Alt/Neu 
        'C_Neu': [(assocWith, 'C_Zeitzustand'), (assocWith, 'C_Neu_aud'), (assocWith, 'C_Fremd_aud'), (assocWith, 'C_Interessant_aud'), (assocWith, 'C_Baufahrzeuge_vis'), (assocWith, 'C_Adjective')],
        'C_Alt': [(assocWith, 'C_Zeitzustand'),(assocWith, 'C_Alt_aud'), (assocWith, 'C_Verbluehen_vis')],
        'C_Haus': [(assocWith, 'C_Neu_aud'), (assocWith, 'C_Alt_aud'), (assocWith, 'C_Moebel_vis')],
        'C_Jahre': [(assocWith, 'C_Jahre_aud'), (assocWith, 'C_Alt_aud')],
        'C_Bauen': [ (assocWith, 'C_Bauen_aud'), (assocWith, 'C_Neu_aud'), (assocWith, 'C_Werkzeuge_vis')],
        'C_Kaputt': [(assocWith, 'C_Alt_aud'), (assocWith, 'C_Abschleppen_vis')],
    
        'C_HausBauenNeu': [(assocWith, 'C_Neu_aud')],
        'C_HausJahreKaputt': [(assocWith, 'C_Alt_aud')],
        'C_GegenteilNeu': [(assocWith, 'C_Alt_aud')],
        'C_AltCue_1': [(assocWith, 'C_Alt_aud')],
        'C_AltCue_2': [(assocWith, 'C_Alt_aud')],
        'C_AltCue_3': [(assocWith, 'C_Alt_aud')],
   
    #zuLiebundBöse
        'C_Boese': [(assocWith, 'C_Charakter'), (assocWith, 'C_Boese_aud'), (assocWith, 'C_Adjective')],
        'C_Lieb': [(assocWith, 'C_Charakter'), (assocWith, 'C_Lieb_aud'), (assocWith, 'C_Troesten_vis')],   
        'C_Raeuber': [(assocWith, 'C_Raeuber_aud'), (assocWith, 'C_Boese_aud')],
        'C_Mama': [(assocWith, 'C_Mama_aud'), (assocWith, 'C_Lieb_aud'), (assocWith, 'C_Schimpfen_vis')],
    
        'C_RaeuberBoese': [(assocWith, 'C_Lieb_aud')],
        #'C_Mama': [(assocWith, 'C_Lieb_aud'), (assocWith, 'C_Schimpfen_vis')],
        'C_GegenteilBoese': [(assocWith, 'C_Lieb_aud')],

    #zuZeigen
        'C_Zeigen': [(assocWith, 'C_Zeigen_aud'), (assocWith, 'C_Handbewegung'), (assocWith, 'C_Zeigen_vis'), (assocWith, 'C_Kompass_vis'), (assocWith, 'C_Zeichen_vis'), (assocWith, 'C_Verb')],
        'C_Greifen': [(assocWith, 'C_Handbewegung')],
        'C_Deuten': [(assocWith, 'C_Zeigen_vis')],
        'C_Hinweisen': [(assocWith, 'C_Zeigen_vis')],
        'C_Finger': [(assocWith, 'C_Finger_aud'), (assocWith, 'C_Zeigen_vis'), (assocWith, 'C_Schimpfen_vis'), (assocWith, 'C_Stricken_vis')],
           
        'C_ArtZuDeuten': [(assocWith, 'C_Zeigen_vis')],
        'C_AufEtwasHinweisen': [(assocWith, 'C_Zeigen_vis')],
        'C_BestimmtenFinger': [(assocWith, 'C_Zeigen_vis')],
    
        'C_Frau': [(assocWith, 'C_Frau_aud'), (assocWith, 'C_Zeigen_vis'), (assocWith, 'C_Automat_vis'), (assocWith, 'C_Jonglieren_vis'), (assocWith,'C_Ellenbogen_vis'), (assocWith, 'C_Schimpfen_vis')],
        #'C_Arm': [(assocWith, 'C_Zeigen_vis'), (assocWith, 'C_Abtrocknen_vis'), (assocWith,'C_Ellenbogen_vis')],
        #'C_Finger': [(assocWith, 'C_Zeigen_vis')],
        
    #zuSpaetundFrueh
        'C_Spaet': [(assocWith, 'C_Tageszeitzustand'), (assocWith, 'C_Spaet_aud'), (assocWith, 'C_Adjective')],
        'C_Frueh': [(assocWith, 'C_Tageszeitzustand'), (assocWith, 'C_Frueh_aud')], 
        'C_Abends': [(assocWith, 'C_Spaet_aud'), (assocWith, 'C_Abends_aud')],
        'C_Muede': [(assocWith, 'C_Muede_aud'), (assocWith, 'C_Spaet_aud')],
        'C_Morgens': [(assocWith, 'C_Morgens_aud'),(assocWith, 'C_Frueh_aud')], 
        'C_Aufstehen': [(assocWith, 'C_Aufstehen_aud'), (assocWith, 'C_Frueh_aud')], 
    
        'C_AbendsMuedeSpaet': [(assocWith, 'C_Frueh_aud')], 
        'C_MorgensAufstehen': [(assocWith, 'C_Frueh_aud')], 
        'C_GegenteilSpaet': [(assocWith, 'C_Frueh_aud')], 
    
    #zuKruecke
        'C_Kruecke': [(assocWith, 'C_Kruecke_vis'), (assocWith, 'C_Kruecke_aud'), (assocWith, 'C_Krankenhilfsmittel'), (assocWith, 'C_Nomen')],
        'C_Rollstuhl': [(assocWith, 'C_Krankenhilfsmittel')],
        'C_Hilfsmittel': [(assocWith, 'C_Kruecke_vis'), (assocWith, 'C_Kompass_vis'), (assocWith,'C_Gelaender_vis')],
        'C_Gehen': [(assocWith, 'C_Gehen_aud'), (assocWith, 'C_Kruecke_vis'), (assocWith, 'C_Balancieren_vis')],
        'C_Stock': [(assocWith, 'C_Kruecke_vis'), (assocWith, 'C_Dirigieren_vis')],
        'C_Griff': [(assocWith, 'C_Kruecke_vis'), (assocWith, 'C_Henkel_vis'), (assocWith, 'C_Klinge_vis')],
        'C_Armhalterung': [(assocWith, 'C_Kruecke_vis'), (assocWith, 'C_Armhalterung_aud')],
        'C_Richtig': [(assocWith, 'C_Richtig_aud'), (assocWith, 'C_Kruecke_vis'), (assocWith, 'C_Schimpfen_vis')],
        'C_Laufen': [(assocWith, 'C_Laufen_aud'), (assocWith, 'C_Kruecke_vis'), (assocWith, 'C_Balancieren_vis'), (assocWith, 'C_Demonstrieren_vis'), (assocWith, 'C_Sport_vis')],
    
        'C_HilfsmittelZumGehen': [(assocWith, 'C_Kruecke_vis')],
        'C_StockMitGriffArmhalterung': [(assocWith, 'C_Kruecke_vis')],
        'C_BrauchenWennNichtRichtigLaufen': [(assocWith, 'C_Kruecke_vis')],
    
    
        #'C_Beine': [(assocWith, 'C_Kruecke_vis')],
        'C_Schuhe': [(assocWith, 'C_Kruecke_vis')],
        #'C_Mann': [(assocWith, 'C_Kruecke_vis')],
    
    #zuHArtUndWeich
        'C_Hart': [(assocWith, 'C_Haertegrad'), (assocWith, 'C_Hart_aud'), (assocWith, 'C_Adjective')],
        'C_Weich': [(assocWith, 'C_Haertegrad'), (assocWith, 'C_Weich_aud')], 
        'C_Stein': [(assocWith, 'C_Hart_aud')],
        'C_Federn': [(assocWith, 'C_Weich_aud'), (assocWith, 'C_Federn_aud')],
    
        'C_SteinHart': [(assocWith, 'C_Weich_aud')],
        #'C_Federn': [(assocWith, 'C_Weich_aud')],
        'C_GegenteilHart': [(assocWith, 'C_Weich_aud')],
    
    #zuGetreide
        'C_Getreide': [(assocWith, 'C_Bodenpflanzen'), (assocWith, 'C_Getreide_vis'), (assocWith, 'C_Getreide_aud'), (assocWith, 'C_Category')],
        #Gras
        'C_Hafer': [(assocWith, 'C_Getreide_vis')],
        'C_Roggen': [(assocWith, 'C_Roggen_aud'), (assocWith, 'C_Getreide_vis')],
        'C_Weizen': [(assocWith, 'C_Weizen_aud'), (assocWith, 'C_Getreide_vis')],
       # 'C_Feld': [(assocWith, 'C_Getreide_vis')],
        'C_Mehl': [(assocWith, 'C_Mehl_aud'), (assocWith, 'C_Getreide_vis')],
        'C_Brot': [(assocWith, 'C_Brot_aud'), (assocWith, 'C_Getreide_vis'), (assocWith, 'C_Lebensmittel_vis')],
        
        'C_DazuGehoerenHaferRoggenWeizen': [(assocWith, 'C_Getreide_vis')],
        'C_WachsenAufFeld': [(assocWith, 'C_Getreide_vis')],
        'C_DarausMehlBrot': [(assocWith, 'C_Getreide_vis')],
    
        'C_Himmel': [(assocWith, 'C_Getreide_vis'),(assocWith, 'C_Jonglieren_vis'), (assocWith, 'C_Pyramide_vis'), (assocWith, 'C_Wehen_vis'), (assocWith, 'C_Fackel_vis')],
       # 'C_Feld': [(assocWith, 'C_Getreide_vis')],
        'C_Korn': [ (assocWith, 'C_Korn_aud'), (assocWith, 'C_Getreide_vis')],
    
    #zuAutomat
        'C_Automat': [(assocWith, 'C_Automat_aud'), (assocWith, 'C_Finanzen'), (assocWith, 'C_Geldbeschaffung'), (assocWith, 'C_Automat_vis'), (assocWith, 'C_Nomen')],
        #Geld
        'C_Maschine': [(assocWith, 'C_Maschine_aud'), (assocWith, 'C_Automat_vis'), (assocWith, 'C_Kuechengeraete_vis')], 
        'C_Geld': [(assocWith, 'C_Geld_aud'), (assocWith, 'C_Finanzen'), (assocWith, 'C_Automat_vis'), (assocWith, 'C_Berufe_vis')],
        'C_Fahrkarten': [(assocWith, 'C_Automat_vis'), (assocWith, 'C_Fahrkarten_aud')],
        'C_Suessigkeiten': [(assocWith, 'C_Suessigkeiten_aud'), (assocWith, 'C_Automat_vis')],
        #'C_Metall': [(assocWith, 'C_Automat_vis')],
        'C_Knoepfe': [(assocWith, 'C_Knoepfe_aud'), (assocWith, 'C_Automat_vis'), (assocWith, 'C_Ventilator_vis')],
        'C_Druecken': [(assocWith, 'C_Automat_vis')],
        'C_Drehen': [(assocWith, 'C_Automat_vis')],
    
        'C_ArtMaschine': [(assocWith, 'C_Automat_vis')],
        'C_GeldFahrkartenSuessigkeiten': [(assocWith, 'C_Automat_vis')],
        'C_AusMetallHatKnoepfeZumDrueckenDrehen': [(assocWith, 'C_Automat_vis')],
    
    
        #'C_Frau': [(assocWith, 'C_Automat_vis')],
        #'C_Geld': [(assocWith, 'C_Automat_vis')],
        'C_Tasche': [(assocWith, 'C_Automat_vis')],
    
    #zuEntgleisen
        #'C_Entgleisen': [(assocWith, 'C_Entgleisen_aud'), (assocWith, 'C_Trennung'), (assocWith, 'C_Entgleisen_vis'), (assocWith, 'C_Verb')],
        'C_Zerreissen': [(assocWith, 'C_Abtrennen'), (assocWith, 'C_Trennung')],
        'C_Verungluecken': [(assocWith, 'C_Verungluecken_aud'), (assocWith, 'C_Entgleisen_vis')],
        'C_Zug': [(assocWith, 'C_Entgleisen_vis'), (assocWith, 'C_Zug_aud')],
        'C_Strassenbahn': [(assocWith, 'C_Entgleisen_vis')],
        'C_Ubahn': [(assocWith, 'C_Ubahn_aud'), (assocWith, 'C_Entgleisen_vis')],
        'C_Unfall': [(assocWith, 'C_Unfall_aud'), (assocWith, 'C_Entgleisen_vis')],
        'C_Schienen': [(assocWith, 'C_Entgleisen_vis'), (assocWith, 'C_Warten_vis'), (assocWith, 'C_Schienen_aud')],
    
        'C_ArtVerungluecken': [(assocWith, 'C_Entgleisen_vis')],
        'C_ZugStrassenbahnUbahnUnfall': [(assocWith, 'C_Entgleisen_vis')],
        'C_ZugAusSchienen': [(assocWith, 'C_Entgleisen_vis')],
    
        #'C_Zug': [(assocWith, 'C_Entgleisen_vis')],
        #'C_Schienen': [(assocWith, 'C_Entgleisen_vis')],
        #'C_Gras': [(assocWith, 'C_Entgleisen_vis')],
    
    #zuZahmundWild
        'C_Zahm': [(assocWith, 'C_Zaehmbarkeitszustand'), (assocWith, 'C_Zahm_aud'), (assocWith, 'C_Adjective')],
        #'C_Wild': [(assocWith, 'C_Zaehmbarkeitszustand'), (assocWith, 'C_Wild_aud')], 
        'C_Meerschweinchen': [(assocWith, 'C_Meerschweinchen_aud'), (assocWith, 'C_Zahm_aud')],
        'C_Kaefig': [(assocWith, 'C_Zahm_aud')],
        'C_Loewe': [(assocWith, 'C_Loewe_aud'), (assocWith, 'C_Wild_aud'), (assocWith, 'C_Bruellen_vis')], 
        'C_Freilebend': [(assocWith, 'C_Wild_aud'), (assocWith, 'C_Freilebend_aud')], 
        
        'C_MeerschweinchenKaefig': [(assocWith, 'C_Wild_aud')], 
        'C_LoeweFreilebend': [(assocWith, 'C_Wild_aud')], 
        'C_GegenteilZahm': [(assocWith, 'C_Wild_aud')], 
    
    #zuPflanzen
        'C_Pflanzen': [(assocWith, 'C_Pflanzen_aud'), (assocWith, 'C_Lebend'), (assocWith, 'C_Pflanzen_vis'), (assocWith, 'C_Category')],
        #'C_Tier': [(assocWith, 'C_Lebewesen')], 
        'C_Baeume': [(assocWith, 'C_Baeume_aud'), (assocWith, 'C_Pflanzen_vis'), (assocWith, 'C_Gipfel_vis')],
        'C_Blumen': [(assocWith, 'C_Pflanzen_vis'), (assocWith, 'C_Verbluehen_vis')],
        'C_Gras': [(assocWith, 'C_Bodenpflanzen'), (assocWith, 'C_Pflanzen_vis'), (assocWith, 'C_Schubkarre_vis'), (assocWith, 'C_Entgleisen_vis'), (assocWith, 'C_Container_vis'), 
                   (assocWith, 'C_Balancieren_vis'), (assocWith, 'C_Federball_vis'), (assocWith, 'C_Verbluehen_vis'), (assocWith, 'C_Bruellen_vis')],
        'C_Vermehren': [(assocWith, 'C_Vermehren_aud'), (assocWith, 'C_Pflanzen_vis')],
        #'C_Wachsen': [(assocWith, 'C_Pflanzen_vis')],
        'C_Gruen': [(assocWith, 'C_Pflanzen_vis'), (assocWith, 'C_Container_vis'), (assocWith, 'C_Knospe_vis')],
        'C_Blaetter': [(assocWith, 'C_Pflanzen_vis'), (assocWith, 'C_Knospe_vis'), (assocWith, 'C_Verbluehen_vis')],
        'C_Nadeln': [(assocWith, 'C_Nadel_aud'), (assocWith, 'C_Pflanzen_vis')],
    
        'C_DazuGehoerenBaeumeBlumenGras': [(assocWith, 'C_Pflanzen_vis')],
        'C_KoennenVermehrenWachsen': [(assocWith, 'C_Pflanzen_vis')],
        'C_HabenGrueneBlaetterNadeln': [(assocWith, 'C_Pflanzen_vis')],
    
        #'C_Baum': [(assocWith, 'C_Pflanzen_vis')],
        #'C_Gras': [(assocWith, 'C_Pflanzen_vis')],
        #'C_Blume': [(assocWith, 'C_Pflanzen_vis')],
    
    #zuContainer
        'C_Container': [(assocWith, 'C_Container_aud'), (assocWith, 'C_Muelleimer'), (assocWith, 'C_Container_vis'), (assocWith, 'C_Nomen')],
        'C_Papierkorb': [(assocWith, 'C_Muelleimer')],
        'C_Muelltonne': [(assocWith, 'C_Muelltonne_aud'), (assocWith, 'C_Container_vis')],
        'C_Glas': [(assocWith, 'C_Glas_aud'), (assocWith, 'C_TrinkEssGefaesse'), (assocWith, 'C_Tragbarkeit'), (assocWith, 'C_Container_vis'), (assocWith, 'C_Glatt_aud')],
        'C_Papier': [(assocWith, 'C_Container_vis'), (assocWith, 'C_Abbrechen_vis')],
        'C_Kleider': [(assocWith, 'C_Kleider_aud'), (assocWith, 'C_Container_vis')],
        #'C_Metall': [(assocWith, 'C_Container_vis')],
        'C_Oeffnung': [(assocWith, 'C_Container_vis')],
        'C_Einwerfen': [(assocWith, 'C_Einwerfen_aud'), (assocWith, 'C_Container_vis')],
    
        'C_ArtMuelltonne': [(assocWith, 'C_Container_vis')],
        'C_FuerGlasPapierKleidung': [(assocWith, 'C_Container_vis')],
        'C_AusMetallHatOeffnungZumEinwerfen': [(assocWith, 'C_Container_vis')],
    
        'C_Wand': [(assocWith, 'C_Wand_aud'), (assocWith, 'C_Container_vis'), (assocWith,'C_Ellenbogen_vis')],
        #'C_Gruen': [(assocWith, 'C_Container_vis')],
        #'C_Gras': [(assocWith, 'C_Container_vis')],
        
    #zuJonglieren
        'C_Jonglieren': [(assocWith, 'C_Jonglieren_aud'), (assocWith, 'C_Ballaktion'), (assocWith, 'C_Jonglieren_vis'), (assocWith, 'C_Verb')],
        #Werfen
        'C_Baelle': [(assocWith, 'C_Baelle_aud'), (assocWith, 'C_Jonglieren_vis')],
        'C_Kegel': [(assocWith, 'C_Jonglieren_vis')],
        'C_Werfen': [(assocWith, 'C_Werfen_aud'), (assocWith, 'C_Ballaktion'), (assocWith, 'C_Jonglieren_vis')],
        'C_Kunststueck': [(assocWith, 'C_Jonglieren_vis')],
        'C_Zirkus': [(assocWith, 'C_Zirkus_aud'), (assocWith, 'C_Jonglieren_vis'), (assocWith, 'C_Balancieren_vis')],
    
        'C_ArtBaelleKegelWerfen': [(assocWith, 'C_Jonglieren_vis')],
        #'C_Kunststueck': [(assocWith, 'C_Jonglieren_vis')],
        #'C_Zirkus': [(assocWith, 'C_Jonglieren_vis')],

        #'C_Frau': [(assocWith, 'C_Jonglieren_vis')],
        #'C_Baelle': [(assocWith, 'C_Jonglieren_vis')],
        #'C_Himmel': [(assocWith, 'C_Jonglieren_vis')],
    
    #zuKosmetik
        'C_Kosmetik': [(assocWith, 'C_Kosmetik_aud'), (assocWith, 'C_Frauensachen'), (assocWith, 'C_Pflegeartikel'), (assocWith, 'C_Kosmetik_vis'), (assocWith, 'C_Category')],
        'C_Handtuch': [(assocWith, 'C_Pflegeartikel')], 
        'C_Lippenstift': [(assocWith, 'C_Lippenstift_aud'), (assocWith, 'C_Kosmetik_vis')],
        'C_Liedschatten': [(assocWith, 'C_Liedschatten_aud'), (assocWith, 'C_Kosmetik_vis')],
        'C_Parfuem': [(assocWith, 'C_Kosmetik_vis')],
        'C_Haut': [(assocWith, 'C_Kosmetik_vis')],
        'C_Auftragen': [(assocWith, 'C_Auftragen_aud'), (assocWith, 'C_Kosmetik_vis')],
        'C_Schoener': [(assocWith, 'C_Schoener_aud'), (assocWith, 'C_Kosmetik_vis'), (assocWith, 'C_Schmuck_vis')],
        'C_Aussehen': [(assocWith, 'C_Aussehen_aud'), (assocWith, 'C_Kosmetik_vis'), (assocWith, 'C_Schmuck_vis')],
        'C_Frauen': [(assocWith, 'C_Frauen_aud'), (assocWith, 'C_Kosmetik_vis'), (assocWith, 'C_Schleier_vis')],
        'C_Bad': [(assocWith, 'C_Bad_aud'), (assocWith, 'C_Kosmetik_vis')],
    
        'C_DazuGehoerenLippenstiftLiedschattenParfuem': [(assocWith, 'C_Kosmetik_vis')],
        'C_AufHautAuftragenSchoenerAussehen': [(assocWith, 'C_Kosmetik_vis')],
        'C_FrauenBad': [(assocWith, 'C_Kosmetik_vis')],
        
        #'C_Lippenstift': [(assocWith, 'C_Kosmetik_vis')],
        #'C_Liedschatten': [(assocWith, 'C_Kosmetik_vis')],
        #'C_Parfuem': [(assocWith, 'C_Kosmetik_vis')],
    
    
    #zuSchaelen
        'C_Schaelen': [(assocWith, 'C_Nahrungsvorbereitung'), (assocWith, 'C_Gemueseverarbeitung'), (assocWith, 'C_Messerverarbeitung'), (assocWith, 'C_Schaelen_vis'), (assocWith, 'C_Verb'), (assocWith, 'C_Schaelen_aud'),],
        'C_Oeffnen': [(assocWith, 'C_Nahrungsvorbereitung')],
        'C_Schneiden': [(assocWith, 'C_Schaelen_vis'), (assocWith, 'C_Klinge_vis')],
        'C_Schale': [(assocWith, 'C_Schaelen_vis'), (assocWith, 'C_Schale_aud'), (assocWith, 'C_Schale_aud')],
        #'C_Gemuese': [(assocWith, 'C_Schaelen_vis')],
        'C_Entfernen': [(assocWith, 'C_Entfernen_aud'), (assocWith, 'C_Schaelen_vis')],
        'C_Messer': [ (assocWith, 'C_Messer_aud'), (assocWith, 'C_Schaelen_vis'), (assocWith, 'C_Besteck_vis'), (assocWith, 'C_Klinge_vis')],
    
        'C_ArtSchneiden': [(assocWith, 'C_Schaelen_vis')],
        'C_SchaleEntfernen': [(assocWith, 'C_Schaelen_vis')],
        #'C_Messer': [(assocWith, 'C_Schaelen_vis')],
    
        'C_Haende': [(assocWith, 'C_Haende_aud'), (assocWith,'C_Schaelen_vis')],
        #'C_Kartoffel': [(assocWith, 'C_Schaelen_vis')],
        'C_Schaeler': [(assocWith, 'C_Schaelen_vis'), (assocWith, 'C_Schaeler_aud')],
    
    #zuBewoelktWolkenlos
        'C_Bewoelkt': [(assocWith, 'C_Wetterzustand'), (assocWith, 'C_Bewoelkt_aud'), (assocWith, 'C_Adjective')],
        #'C_Wolkenlos': [(assocWith, 'C_Wetterzustand'), (assocWith, 'C_Wolkenlos_aud')], 
        'C_Regen': [(assocWith, 'C_Regen_aud'), (assocWith, 'C_Bewoelkt_aud'), (assocWith, 'C_Nass_aud')],
        'C_Sonne': [(assocWith, 'C_Sonne_aud'), (assocWith, 'C_Wolkenlos_aud'), (assocWith, 'C_Kopfbedeckungen_vis')], 
    
        #'C_Regen': [(assocWith, 'C_Wolkenlos_aud'), 
        'C_SonneKeineWolken': [(assocWith, 'C_Wolkenlos_aud')], 
        'C_GegenteilBewoelkt': [(assocWith, 'C_Wolkenlos_aud')], 
    
    #zuGepaeck
        #'C_Gepaeck': [(assocWith, 'C_Gepaeck_aud'), (assocWith, 'C_Reiseaspekte'), (assocWith, 'C_Gepaeck_vis'), (assocWith, 'C_Category')],
        #Warten
        'C_Koffer': [(assocWith, 'C_Koffer_aud'), (assocWith, 'C_Gepaeck_vis'), (assocWith, 'C_Ziehen_vis')],
        'C_Reisetasche': [(assocWith, 'C_Reisetasche_aud'), (assocWith, 'C_Gepaeck_vis')],
        'C_Rucksack': [(assocWith, 'C_Rucksack_aud'), (assocWith, 'C_Gepaeck_vis')],
        'C_Reise': [(assocWith, 'C_Reise_aud'), (assocWith, 'C_Gepaeck_vis')],
        'C_Bahnhof': [(assocWith, 'C_Bahnhof_aud'), (assocWith, 'C_Gepaeck_vis')],
        'C_Flughafen': [(assocWith, 'C_Gepaeck_vis'), (assocWith, 'C_Flughafen_aud')],
    
        'C_DazuGehoertKofferReisetascheRucksack': [(assocWith, 'C_Gepaeck_vis')],
        #'C_Reise': [(assocWith, 'C_Gepaeck_vis')],
        'C_AufBahnhofFlughafen': [(assocWith, 'C_Gepaeck_vis')],
        
        #'C_Koffer': [(assocWith, 'C_Gepaeck_vis'), (assocWith, 'C_Ziehen_vis')],
        #'C_Reisetasche': [(assocWith, 'C_Gepaeck_vis')],
        #'C_Rucksack': [(assocWith, 'C_Gepaeck_vis')],
    
    #zuSchieben
        'C_Schieben': [(assocWith, 'C_Fortbewegungsart'), (assocWith, 'C_Schieben_vis'), (assocWith, 'C_Verb')],
        #'C_Ziehen'
        'C_Kinderwagen': [(assocWith, 'C_Schieben_vis')],
        'C_Bewegen': [(assocWith, 'C_Schieben_vis'), (assocWith, 'C_Sport_vis'), (assocWith, 'C_Wehen_vis'), (assocWith, 'C_Dirigieren_vis'), (assocWith, 'C_Verbeugen_vis'), (assocWith, 'C_Ziehen_vis')],
    
        #'C_Bewegen': [(assocWith, 'C_Schieben_vis')],
        #'C_Kinderwagen': [(assocWith, 'C_Schieben_vis')],: [(assocWith, 'C_Schieben_vis')],
        'C_GegenteilZiehen': [(assocWith, 'C_Schieben_vis')],
        
        'C_Kinder': [(assocWith, 'C_Schieben_vis'), (assocWith, 'C_Balancieren_vis'), (assocWith, 'C_Troesten_vis'), (assocWith, 'C_Ziehen_vis'), (assocWith, 'C_Schimpfen_vis')],
        #'C_Schlitten': [(assocWith, 'C_Schieben_vis')],
        'C_Schnee': [(assocWith, 'C_Schieben_vis'), (assocWith, 'C_Ziehen_vis'), (assocWith, 'C_Gipfel_vis')],
        
    #zuEinfachKompliziert
        'C_Einfach': [(assocWith,'C_Schwierigkeitsgrad'), (assocWith, 'C_Einfach_aud'), (assocWith, 'C_Adjective')],
        'C_Kompliziert': [(assocWith,'C_Schwierigkeitsgrad'), (assocWith, 'C_Kompliziert_aud')],
        'C_Lang': [ (assocWith, 'C_Lang_aud'), (assocWith, 'C_Kompliziert_aud'), (assocWith, 'C_Mantel_vis')],
        'C_Brauchen': [(assocWith, 'C_Brauchen_aud'), (assocWith, 'C_Kompliziert_aud'), (assocWith, 'C_Abschleppen_vis'), (assocWith, 'C_Stricken_vis')],
        'C_Schnell': [(assocWith, 'C_Einfach_aud'), (assocWith, 'C_Dirigieren_vis')],
        'C_Fertig': [(assocWith, 'C_Einfach_aud'), (assocWith, 'C_Fertig_aud')],
    
        'C_LangBrauchenKompliziert': [(assocWith, 'C_Einfach_aud')],
        'C_SchnellFertig': [(assocWith, 'C_Einfach_aud')],
        'C_GegenteilKompliziert': [(assocWith, 'C_Einfach_aud')],
    
    #zuGewuerze
        'C_Gewuerze': [(assocWith, 'C_Nahrung'), (assocWith, 'C_Gewuerze_vis'), (assocWith, 'C_Gewuerze_aud'), (assocWith, 'C_Category')],
        #Lebensmittel
        'C_Pfeffer': [(assocWith, 'C_Pfeffer_aud'), (assocWith, 'C_Gewuerze_vis')],
        'C_Curry': [(assocWith, 'C_Gewuerze_vis')],
        'C_Petersilie': [(assocWith, 'C_Gewuerze_vis')],
        #'C_Kochen': [(assocWith, 'C_Gewuerze_vis')],
        #'C_Essen': [(assocWith, 'C_Gewuerze_vis')],
        'C_Schmecken': [(assocWith, 'C_Gewuerze_vis')],
        'C_Gut': [(assocWith, 'C_Gewuerze_vis')],
        'C_Kueche': [(assocWith, 'C_Kueche_aud'), (assocWith, 'C_Gewuerze_vis'), (assocWith, 'C_Innen_aud')],
    
        'C_DazuGehoerenPfefferCurryPetersilie': [(assocWith, 'C_Gewuerze_vis')],
        'C_ZumKochenEssenSchmeckenGut': [(assocWith, 'C_Gewuerze_vis')],
        #'C_Kueche': [(assocWith, 'C_Gewuerze_vis')],
        
        #'C_Pfeffer': [(assocWith, 'C_Gewuerze_vis')],
        #'C_Curry': [(assocWith, 'C_Gewuerze_vis')],
        'C_Zimt': [(assocWith, 'C_Gewuerze_vis'), (assocWith, 'C_Zimt_aud')],
    
    #zuBalancieren
        'C_Balancieren': [(assocWith, 'C_Balancieren_aud'), (assocWith, 'C_Turnen'), (assocWith, 'C_Balancieren_vis'), (assocWith, 'C_Verb')],
        #herunterspringen
        'C_Schmal': [(assocWith, 'C_Balancieren_vis')],
        'C_Seil': [(assocWith, 'C_Seil_aud'), (assocWith, 'C_Balancieren_vis')],
        'C_Seiltaenzerin': [(assocWith, 'C_Seiltaenzerin_aud'), (assocWith, 'C_Balancieren_vis')],
        #'C_Gehen': [(assocWith, 'C_Balancieren_vis')],
        #'C_Zirkus': [(assocWith, 'C_Balancieren_vis')],
        #'C_Laufen': [(assocWith, 'C_Balancieren_vis')],
    
        'C_ArtGehenSchmal': [(assocWith, 'C_Balancieren_vis')],
        'C_ImZirkus': [(assocWith, 'C_Balancieren_vis')],
        'C_SeiltaenzerinSeil': [(assocWith, 'C_Balancieren_vis')],
        
    
        #'C_Kinder': [(assocWith, 'C_Balancieren_vis')],
        'C_Balken': [(assocWith, 'C_Balken_aud'), (assocWith, 'C_Balancieren_vis')],
        #'C_Gras': [(assocWith, 'C_Balancieren_vis')],
    
    #zuFederball
        'C_Federball': [(assocWith, 'C_Federball_aud'), (assocWith, 'C_Federballutensilien'), (assocWith, 'C_Federball_vis'), (assocWith, 'C_Nomen')],
        #Schlaeger
        'C_Ball': [(assocWith, 'C_Ball_aud'), (assocWith, 'C_Federball_vis')],
        'C_Schlaeger': [(assocWith, 'C_Federballutensilien'), (assocWith, 'C_Federball_vis')],
        'C_Badminton': [(assocWith, 'C_Badminton_aud'), (assocWith, 'C_Federball_vis')],
        #'C_Spitz': [(assocWith, 'C_Federball_vis')],
        'C_Hut': [(assocWith, 'C_Federball_vis'), (assocWith, 'C_Kopfbedeckungen_vis')],
        'C_Gummikappe': [(assocWith, 'C_Federball_vis')],
    
        'C_ArtBall': [(assocWith, 'C_Federball_vis')],
        'C_SchlaegerBadminton': [(assocWith, 'C_Federball_vis')],
        'C_SpitzerHutGummikappe': [(assocWith, 'C_Federball_vis')],
    
        #'C_Gras': [(assocWith, 'C_Federball_vis')],
        #'C_Weiss': [(assocWith, 'C_Federball_vis')],
        
    
    #warten
        'C_Warten': [(assocWith, 'C_Reiseaspekte'), (assocWith, 'C_Warten_aud'), (assocWith, 'C_Warten_vis'), (assocWith, 'C_Verb')],
        'C_Zeit': [(assocWith, 'C_Warten_vis'), (assocWith, 'C_Zeit_aud')],
        'C_Verbringen': [(assocWith, 'C_Verbringen_aud'), (assocWith, 'C_Warten_vis')],
        'C_Passieren': [(assocWith, 'C_Warten_vis'), (assocWith, 'C_Verbluehen_vis')],
        #'C_Langweilig': [(assocWith, 'C_Warten_vis')],
        'C_Arzt': [(assocWith, 'C_Warten_vis'), (assocWith, 'C_Berufe_vis'), (assocWith, 'C_Arzt_aud')],
        'C_Haltestelle': [(assocWith, 'C_Warten_vis')],
        'C_Rot': [(assocWith, 'C_Rot_aud'), (assocWith, 'C_Warten_vis'), (assocWith, 'C_Wehen_vis'), (assocWith, 'C_Ventilator_vis'), (assocWith, 'C_Armreif_vis')],
        'C_Ampel': [(assocWith, 'C_Warten_vis'), (assocWith, 'C_Ampel_aud')],
    
        'C_ArtZeitVerbringenBisEtwasPassiert': [(assocWith, 'C_Warten_vis')],
        #'C_Langweilig': [(assocWith, 'C_Warten_vis')],
        'C_ArztHaltestelleAmpelRot': [(assocWith, 'C_Warten_vis')],
    
    
        #'C_Menschen': [(assocWith, 'C_Warten_vis')],
        'C_Bahnsteig': [ (assocWith, 'C_Bahnsteig_aud'), (assocWith, 'C_Warten_vis')],
        #'C_Schienen': [(assocWith, 'C_Warten_vis')],
    
    
    #zuGlattundRau
        'C_Glatt': [(assocWith, 'C_Oberflaechenbeschaffenheit'), (assocWith, 'C_Glatt_aud'), (assocWith, 'C_Adjective')],
        'C_Rau': [(assocWith, 'C_Oberflaechenbeschaffenheit'), (assocWith, 'C_Rau_aud')],
        'C_Steine': [(assocWith, 'C_Rau_aud')],
       #'C_Glas': [(assocWith, 'C_Container_vis'), (assocWith, 'C_Glatt_aud')],
    
        'C_SteineRau': [(assocWith, 'C_Glatt_aud')],
        #'C_Glas': [(assocWith, 'C_Glatt_aud')],
        'C_GegenteilRau': [(assocWith, 'C_Glatt_aud')],
    
    #zuInstrumente
        'C_Instrumente': [(assocWith, 'C_Instrumente_aud'), (assocWith, 'C_Musikmoeglichkeit'), (assocWith, 'C_DingeEinerArt'), (assocWith, 'C_Instrumente_vis'), (assocWith, 'C_Orchester_vis'), (assocWith, 'C_Category'), (assocWith, 'C_Dirigieren_vis')],
        'C_Backutensil': [(assocWith, 'C_Kuechensachen'), (assocWith, 'C_MoebelBackGeraete'), (assocWith, 'C_DingeEinerArt')], 
        'C_Gitarre': [(assocWith, 'C_Gitarre_aud'), (assocWith, 'C_Instrumente_vis')],
        'C_Trompete': [(assocWith, 'C_Trompete_aud'), (assocWith, 'C_Instrumente_vis')],
        'C_Klavier': [(assocWith, 'C_Klavier_aud'), (assocWith, 'C_Instrumente_vis')],
        'C_Musik': [(assocWith, 'C_Musik_aud'), (assocWith, 'C_Instrumente_vis'), (assocWith, 'C_Orchester_vis')],
        'C_Machen': [ (assocWith, 'C_Machen_aud'), (assocWith, 'C_Instrumente_vis'), (assocWith, 'C_Abtrocknen_vis'), (assocWith, 'C_Abbrechen_vis'), (assocWith, 'C_Orchester_vis'), (assocWith, 'C_Absatz_vis'), (assocWith, 'C_Reiben_vis'), (assocWith, 'C_Schimpfen_vis')],
        'C_Musikschule': [(assocWith, 'C_Musikschule_aud'), (assocWith, 'C_Instrumente_vis')],
        'C_Spielen': [(assocWith, 'C_Instrumente_vis'), (assocWith, 'C_Orchester_vis'), (assocWith, 'C_Dirigieren_vis')],
        'C_Lernen': [(assocWith, 'C_Lernen_aud'), (assocWith, 'C_Instrumente_vis'), (assocWith, 'C_Gebaeude_vis'), (assocWith, 'C_Berufe_vis')],#
    
        'C_DazuGehoerenGitarreTrompeteKlavier': [(assocWith, 'C_Instrumente_vis')],
        'C_BenutzenZumMusikMachen': [(assocWith, 'C_Instrumente_vis')],
        'C_InDerMusikschuleSpielenLernen': [(assocWith, 'C_Instrumente_vis')],
    
        #'C_Gitarre': [(assocWith, 'C_Instrumente_vis')],
        #'C_Trompete': [(assocWith, 'C_Instrumente_vis')],
        #'C_Klavier': [(assocWith, 'C_Instrumente_vis')],
    
    #zuPyramide
        'C_Pyramide': [(assocWith, 'C_Pyramide_aud'), (assocWith, 'C_Steinerhebung'), (assocWith, 'C_Pyramide_vis'), (assocWith, 'C_Nomen')],
        #Berge
        'C_Spitze': [(assocWith, 'C_Pyramide_vis'), (assocWith, 'C_Fackel_vis')],
        'C_Schraeg': [(assocWith, 'C_Pyramide_vis')],
        'C_Seiten': [(assocWith, 'C_Seiten_aud'), (assocWith, 'C_Pyramide_vis')],
        'C_Aegypten': [(assocWith, 'C_Pyramide_vis'), (assocWith, 'C_Aegypten_aud')],
        'C_Uralt': [(assocWith, 'C_Uralt_aud'), (assocWith, 'C_Pyramide_vis')],
        'C_Grab': [(assocWith, 'C_Pyramide_vis')],
        'C_Pharao': [(assocWith, 'C_Pyramide_vis')],
    
        'C_HatSpitzeSchraegeSeiten': [(assocWith, 'C_Pyramide_vis')],
        #'C_Aegypten': [(assocWith, 'C_Pyramide_vis')],
        'C_UraltGrabVonPharao': [(assocWith, 'C_Pyramide_vis')],
    
    
        'C_Sand': [(assocWith, 'C_Sand_aud'), (assocWith, 'C_Pyramide_vis')],
        #'C_Himmel': [(assocWith, 'C_Pyramide_vis')],
      
    #zudemonstrieren
        'C_Demonstrieren': [(assocWith, 'C_Demonstrieren_aud'), (assocWith, 'C_Menschenzusammenschluesse'), (assocWith, 'C_Menschenaneinanderreihung'), (assocWith, 'C_Demonstrieren_vis'), (assocWith, 'C_Verb')],
        'C_Polonaise': [(assocWith, 'C_Menschenaneinanderreihung')],
        'C_Meinung': [(assocWith, 'C_Meinung_aud'), (assocWith, 'C_Demonstrieren_vis')],
        'C_Sagen': [(assocWith, 'C_Sagen_aud'), (assocWith, 'C_Demonstrieren_vis'), (assocWith, 'C_Feige_aud'), (assocWith, 'C_Troesten_vis'), (assocWith, 'C_Schimpfen_vis')],
        'C_Beschweren': [(assocWith, 'C_Beschweren_aud'), (assocWith, 'C_Demonstrieren_vis')],
        #'C_Laufen': [(assocWith, 'C_Demonstrieren_vis')],
        'C_Menschen': [(assocWith, 'C_Menschen_aud'), (assocWith, 'C_Demonstrieren_vis'), (assocWith, 'C_Bruellen_vis'), (assocWith, 'C_Warten_vis'), (assocWith, 'C_Orchester_vis')],
        'C_Plakate': [(assocWith, 'C_Demonstrieren_vis')],
        'C_Rufen': [(assocWith, 'C_Rufen_aud'), (assocWith, 'C_Demonstrieren_vis')],
        'C_Laut': [(assocWith, 'C_Laut_aud'), (assocWith, 'C_Demonstrieren_vis'), (assocWith, 'C_Bruellen_vis')],
        'C_Polizei': [(assocWith, 'C_Demonstrieren_vis')],
        'C_Ordnung': [(assocWith, 'C_Ordnung_aud'), (assocWith, 'C_Demonstrieren_vis')],
        'C_Sorgen': [(assocWith, 'C_Sorgen_aud'), (assocWith, 'C_Demonstrieren_vis')],
    
        'C_ArtMeinungSagenBeschweren': [(assocWith, 'C_Demonstrieren_vis')],
        'C_LaufenMenschenPlakateRufen': [(assocWith, 'C_Demonstrieren_vis')],
        'C_LautPolizeiSorgtFuerOrdnung': [(assocWith, 'C_Demonstrieren_vis')],
    
        #'C_Menschen': [(assocWith, 'C_Demonstrieren_vis'), (assocWith, 'C_Bruellen_vis'), (assocWith, 'C_Warten_vis')],
        #'C_Plakate': [(assocWith, 'C_Demonstrieren_vis')],
    
    #zuBunt/Einfarbig
        'C_Bunt': [(assocWith, 'C_Farbzustand'), (assocWith, 'C_Bunt_aud'), (assocWith, 'C_Adjective')],
        #'C_Einfarbig': [(assocWith, 'C_Farbzustand'), (assocWith, 'C_Einfarbig_aud')],
        'C_Viele': [(assocWith, 'C_Viele_aud'), (assocWith, 'C_Bunt_aud')],
        'C_Eine': [(assocWith, 'C_Eine_aud'), (assocWith, 'C_Einfarbig_aud')],
        'C_Farbe': [(assocWith, 'C_Farbe_aud'), (assocWith, 'C_Bunt_aud'), (assocWith, 'C_Einfarbig_aud')],
    
        'C_VieleFarbenBunt': [(assocWith, 'C_Einfarbig_aud')],
        'C_EineFarbe': [(assocWith, 'C_Einfarbig_aud')],
        'C_GegenteilBunt': [(assocWith, 'C_Einfarbig_aud')],
        
    
    #zuAbtrocknen
        'C_Abtrocknen': [(assocWith, 'C_Geschirrreinigung'), (assocWith, 'C_Abtrocknen_vis'), (assocWith, 'C_Verb'), (assocWith, 'C_Abtrocknen_aud')],
        'C_Spuelen': [(assocWith, 'C_Geschirrreinigung')],
        # 'C_Machen': [(assocWith, 'C_Abtrocknen_vis')],
        'C_Nachdem': [(assocWith, 'C_Nachdem_aud'), (assocWith, 'C_Abtrocknen_vis')],
        'C_Sauber': [(assocWith, 'C_Sauber_aud'), (assocWith, 'C_Abtrocknen_vis')],
        'C_Sachen': [(assocWith, 'C_Sachen_aud'), (assocWith, 'C_Abtrocknen_vis'), (assocWith, 'C_Geschirr_vis'), (assocWith, 'C_Schmuck_vis')],
        #'C_Nass': [(assocWith, 'C_Abtrocknen_vis')],
        'C_Handtuch': [(assocWith, 'C_Abtrocknen_vis')],
    
        'C_NachdemSauber': [(assocWith, 'C_Abtrocknen_vis')],
        'C_SachenNass': [(assocWith, 'C_Abtrocknen_vis')],
        #'C_Handtuch': [(assocWith, 'C_Abtrocknen_vis')],
    
        #'C_Handtuch': [(assocWith, 'C_Abtrocknen_vis')],
        #'C_Teller': [(assocWith, 'C_Abtrocknen_vis')],
        #'C_Arm': [(assocWith, 'C_Abtrocknen_vis')],
    
        
    #zuFeige/Mutig
        'C_Feige': [(assocWith, 'C_Risikobereitschaft'), (assocWith, 'C_Feige_aud'), (assocWith, 'C_Adjective')],
        'C_Mutig': [(assocWith, 'C_Risikobereitschaft'), (assocWith, 'C_Mutig_aud')],
        'C_Trauen': [(assocWith, 'C_Trauen_aud'), (assocWith, 'C_Feige_aud'), (assocWith, 'C_Mutig_aud')],
        'C_Wahrheit': [(assocWith, 'C_Wahrheit_aud'), (assocWith, 'C_Feige_aud')],
        'C_Sagen': [(assocWith, 'C_Feige_aud')],
        #'C_Hoch': [(assocWith, 'C_Mutig_aud')],
        'C_Herunterspringen': [(assocWith, 'C_Turnen'), (assocWith, 'C_Mutig_aud')],
        
        'C_NichtTrauenWahrheitSagenFeige': [(assocWith, 'C_Mutig_aud')],
        'C_HochHerunterspringen': [(assocWith, 'C_Mutig_aud')],
        'C_GegenteilFeige': [(assocWith, 'C_Mutig_aud')],
    
    #zuKopfbedeckungen
        #'C_Kopfbedeckungen': [(assocWith, 'C_Kopfbedeckungen_aud'), (assocWith, 'C_KopfStirnBekleidung'), (assocWith, 'C_Kopfbedeckungen_vis'), (assocWith, 'C_Category')],
        'C_Stirnband': [(assocWith, 'C_KopfStirnBekleidung')],
        'C_Muetze': [(assocWith, 'C_Muetze_aud'), (assocWith, 'C_Kopfbedeckungen_vis')],
        'C_Helm': [(assocWith, 'C_Helm_aud'), (assocWith, 'C_Kopfbedeckungen_vis')],
        'C_Schuetzen': [(assocWith, 'C_Kopfbedeckungen_vis')],
        'C_Kaelte': [(assocWith, 'C_Kopfbedeckungen_vis')],
        'C_Stoff': [(assocWith, 'C_Kopfbedeckungen_vis'), (assocWith, 'C_Schleier_vis'), (assocWith, 'C_Absatz_vis')],
        'C_Wolle': [ (assocWith, 'C_Wolle_aud'), (assocWith, 'C_Kopfbedeckungen_vis'), (assocWith, 'C_Stricken_vis')],
        #'C_Kunststoff': [(assocWith, 'C_Kopfbedeckungen_vis')],
        #'C_Hut': [(assocWith, 'C_Kopfbedeckungen_vis')],
        #'C_Sonne': [(assocWith, 'C_Kopfbedeckungen_vis')],
    
        'C_DazuGehoerenHutMuetzeHelm': [(assocWith, 'C_Kopfbedeckungen_vis')],
        'C_SchuetzenKaelteSonne': [(assocWith, 'C_Kopfbedeckungen_vis')],
        'C_StoffWolleKunststoff': [(assocWith, 'C_Kopfbedeckungen_vis')],
    
        #'C_Muetze': [(assocWith, 'C_Kopfbedeckungen_vis')],
        #'C_Helm': [(assocWith, 'C_Kopfbedeckungen_vis')],
        #'C_Hut': [(assocWith, 'C_Kopfbedeckungen_vis')],
        'C_Strohhut': [(assocWith, 'C_Kopfbedeckungen_vis')],
        
    #Fremd/vertraut
        'C_Fremd': [(assocWith, 'C_Bekanntheitsgrad'), (assocWith, 'C_Fremd_aud'), (assocWith, 'C_Adjective')],
        #'C_Vertraut': [(assocWith, 'C_Bekanntheitsgrad'), (assocWith, 'C_Vertraut_aud')],
        #'C_Neu': [(assocWith, 'C_Fremd_aud')],
        'C_Kind': [(assocWith, 'C_Fremd_aud'), (assocWith, 'C_Hocker_vis'), (assocWith,'C_Gelaender_vis')],
        'C_Nachbarschaft': [(assocWith, 'C_Nachbarschaft_aud'), (assocWith, 'C_Fremd_aud')],
        'C_Eltern': [(assocWith, 'C_Eltern_aud'), (assocWith, 'C_Vertraut_aud')],
    
        'C_NeuesKindNachbarschaftFremd': [(assocWith, 'C_Vertraut_aud')],
        #'C_Eltern': [(assocWith, 'C_Vertraut_aud')],
        'C_GegenteilFremd': [(assocWith, 'C_Vertraut_aud')],
    
    #zuGEschirr
        'C_Geschirr': [(assocWith, 'C_Gedeck'), (assocWith, 'C_TrinkEssGefaesse'), (assocWith, 'C_Geschirr_vis'), (assocWith, 'C_Category')],
        #'C_Glas'
        'C_Teller': [(assocWith, 'C_Geschirr_vis'), (assocWith, 'C_Abtrocknen_vis')],
        'C_Tasse': [(assocWith, 'C_Geschirr_vis'), (assocWith, 'C_Henkel_vis')],
        'C_Schuessel': [(assocWith, 'C_Geschirr_vis')],
        'C_Trinken': [(assocWith, 'C_Trinken_aud'), (assocWith, 'C_Geschirr_vis'), (assocWith, 'C_Lebensmittel_vis'), (assocWith, 'C_Nahrungsaufnahme')],
        'C_Tischdecken': [(assocWith, 'C_Geschirr_vis')],
        'C_Tisch': [(assocWith, 'C_Geschirr_vis'), (assocWith, 'C_Nah_aud'), (assocWith, 'C_Moebel_vis')],
        'C_Stellen': [(assocWith, 'C_Geschirr_vis')],
        #'C_Essen': [(assocWith, 'C_Fressen_vis'), (assocWith, 'C_Gewuerze_vis'), (assocWith, 'C_Geschirr_vis')],
        #'C_Sachen': [(assocWith, 'C_Abtrocknen_vis'), ('assocWith, 'C_Geschirr_vis')],
    
        'C_DazuGehoerenTellerTasseSchuessel': [(assocWith, 'C_Geschirr_vis')],
        'C_EssenDrauflegenTrinkenEinfuellen': [(assocWith, 'C_Geschirr_vis')],
        'C_SachenBeimTischdeckenAufDenTischStellen': [(assocWith, 'C_Geschirr_vis')],
    
    
        #'C_Teller': [(assocWith, 'C_Geschirr_vis'), (assocWith, 'C_Abtrocknen_vis')],
        #'C_Tasse': [(assocWith, 'C_Geschirr_vis'), (assocWith, 'C_Henkel_vis')],
        #'C_Schuessel': [(assocWith, 'C_Geschirr_vis')],
    
    #zuKompass
        'C_Kompass': [(assocWith, 'C_Kompass_aud'), (assocWith, 'C_Weltorientierung'), (assocWith, 'C_Kompass_vis'), (assocWith, 'C_Nomen')],
        'C_Weltkarte': [(assocWith, 'C_Weltorientierung')],
        'C_Orientierung': [(assocWith, 'C_Orientierung_aud'), (assocWith, 'C_Kompass_vis')],
        'C_Zeiger': [(assocWith, 'C_Kompass_vis'), (assocWith, 'C_Zeiger_aud')],
        'C_Richtung': [(assocWith, 'C_Richtung_aud'), (assocWith, 'C_Kompass_vis')],
        'C_Nordpol': [(assocWith, 'C_Nordpol_aud'), (assocWith, 'C_Kompass_vis')],
        'C_Ablesen': [(assocWith, 'C_Kompass_vis'), (assocWith, 'C_Ablesen_aud')],
        'C_Norden': [(assocWith, 'C_Norden_aud'), (assocWith, 'C_Kompass_vis')],
        'C_Sueden': [(assocWith, 'C_Sueden_aud'), (assocWith, 'C_Kompass_vis')],
        'C_Osten': [(assocWith, 'C_Osten_aud'), (assocWith, 'C_Kompass_vis')],
        'C_Westen': [(assocWith, 'C_Kompass_vis'), (assocWith, 'C_Westen_aud')],
        #'C_Zeigen': [(assocWith, 'C_Zeigen_vis'), (assocWith, 'C_Kompass_vis')], 
        #'C_Hilfsmittel': [(assocWith, 'C_Kruecke_vis'), (assocWith, 'C_Kompass_vis')], 
    
        'C_HilfsmittelOrientierung': [(assocWith, 'C_Kompass_vis')],
        'C_ZeigerRichtungNordpol': [(assocWith, 'C_Kompass_vis')],
        'C_AblesenNordenSuedenOstenWesten': [(assocWith, 'C_Kompass_vis')],
        
        'C_Karte': [(assocWith, 'C_Kompass_vis')],
        #'C_Zeiger': [(assocWith, 'C_Kompass_vis')],
        'C_Buchstaben': [(assocWith, 'C_Kompass_vis')],
      
    #zuEllenbogen
        'C_Ellenbogen': [ (assocWith, 'C_Ellenbogen_aud'), (assocWith, 'C_Koerperteil'), (assocWith, 'C_Ellenbogen_vis'), (assocWith, 'C_Nomen')],
        #'C_Ferse'
        'C_Koerperteil': [(assocWith, 'C_Koerperteil_aud'), (assocWith, 'C_Ellenbogen_vis'), (assocWith, 'C_Ferse_vis')],
        'C_Gelenk': [(assocWith, 'C_Gelenk_aud'), (assocWith, 'C_Ellenbogen_vis')],
        'C_Knochen': [(assocWith, 'C_Knochen_aud'), (assocWith, 'C_Ellenbogen_vis'), (assocWith, 'C_Ferse_vis')],
        'C_Zwischen': [(assocWith, 'C_Ellenbogen_vis'), (assocWith, 'C_Zwischen_aud')],
        'C_Unterarm': [(assocWith, 'C_Unterarm_aud'), (assocWith, 'C_Ellenbogen_vis'), (assocWith, 'C_Armreif_vis')],
        'C_Oberarm': [(assocWith, 'C_Ellenbogen_vis')],
    
        'C_BestimmtesKoerperteil': [(assocWith, 'C_Ellenbogen_vis')],
        'C_GelenkKnochen': [(assocWith, 'C_Ellenbogen_vis')],
        'C_ZwischenUnterarmOberarm': [(assocWith, 'C_Ellenbogen_vis')],
    
    
        #'C_Frau': [(assocWith, 'C_Ellenbogen_vis')],
        #'C_Arm': [(assocWith, 'C_Ellenbogen_vis')],
        #'C_Wand': [(assocWith, 'C_Ellenbogen_vis')],
        
    #zuSport
        'C_Sport': [(assocWith, 'C_Sport_aud'), (assocWith, 'C_Gemeinschaft'), (assocWith, 'C_Sport_vis'), (assocWith, 'C_Category')],
        #Berufe : [(assocWith, 'C_Gemeinschaft')],
        'C_Fussball': [(assocWith, 'C_Sport_vis'), (assocWith, 'C_Fussball_aud')],
        'C_Schwimmen': [(assocWith, 'C_Sport_vis')],
        'C_Radfahren': [(assocWith, 'C_Radfahren_aud'), (assocWith, 'C_Sport_vis')],
        'C_Zusammen': [(assocWith, 'C_Sport_vis'), (assocWith, 'C_Zusammen_aud')],
        'C_Allein': [(assocWith, 'C_Allein_aud'), (assocWith, 'C_Sport_vis'), (assocWith, 'C_Langweilig_aud')],
         #'C_Bewegen': [(assocWith, 'C_Schieben_vis'), (assocWith, 'C_Sport_vis')], 
    
        'C_DazuGehoerenFussballSchwimmenRadfahren': [(assocWith, 'C_Sport_vis')],
        'C_VielBewegen': [(assocWith, 'C_Sport_vis')],
        'C_ZusammenAllein': [(assocWith, 'C_Sport_vis')],
    
    
        #'C_Laufen': [(assocWith, 'C_Sport_vis')],
        #'C_Fussball': [(assocWith, 'C_Sport_vis')],
        'C_Handball': [(assocWith, 'C_Sport_vis')],
        'C_Rudern': [(assocWith, 'C_Rudern_aud'), (assocWith, 'C_Sport_vis')],
    
    #zuKuechengeraete
        'C_Kuechengeraete': [(assocWith, 'C_Kuechengeraete_aud'), (assocWith, 'C_Haushaltsgegenstaende'), (assocWith, 'C_Kuechengeraete_vis'), (assocWith, 'C_Category')],
        'C_Putzmittel': [(assocWith, 'C_Haushaltsgegenstaende')],
        'C_Mixer': [(assocWith, 'C_Mixer_aud'), (assocWith, 'C_Kuechengeraete_vis')], 
        'C_Eierkocher': [(assocWith, 'C_Eierkocher_aud'), (assocWith, 'C_Kuechengeraete_vis')], 
        'C_Ruehrmaschine': [(assocWith, 'C_Ruehrmaschine_aud'), (assocWith, 'C_Kuechengeraete_vis')], 
        #'C_Maschine': [(assocWith, 'C_Kuechengeraete_vis')], 
        'C_Nahrungsmittel': [(assocWith, 'C_Nahrungsmittel_aud'),  (assocWith, 'C_Kuechengeraete_vis')], 
        'C_Verarbeiten': [(assocWith, 'C_Verarbeiten_aud'), (assocWith, 'C_Kuechengeraete_vis')], 
        'C_Strom': [(assocWith, 'C_Kuechengeraete_vis')], 
    
        'C_DazuGehoerenMixerEierbecherRuehrmaschine': [(assocWith, 'C_Kuechengeraete_vis')], 
        'C_MaschineNahrungsmittelVerarbeiten': [(assocWith, 'C_Kuechengeraete_vis')], 
        #'C_Strom': [(assocWith, 'C_Kuechengeraete_vis')], 
      
    
        #'C_Mixer': [(assocWith, 'C_Kuechengeraete_vis')], 
        'C_Wasserkocher': [(assocWith, 'C_Wasserkocher_aud'), (assocWith, 'C_Kuechengeraete_vis')], 
        'C_Toaster': [(assocWith, 'C_Kuechengeraete_vis')],
        'C_Orangenpresse': [(assocWith, 'C_Orangenpresse_aud'), (assocWith, 'C_Kuechengeraete_vis')],
        
        
    #zufroehlich/Traurig
        'C_Froehlich': [(assocWith, 'C_Gemuetszustand'), (assocWith, 'C_Froehlich_aud'), (assocWith, 'C_Feste_vis'), (assocWith, 'C_Adjective')],
        'C_Traurig': [(assocWith, 'C_Gemuetszustand'), (assocWith, 'C_Zuwendung'), (assocWith, 'C_Traurig_aud'), (assocWith, 'C_Troesten_vis')],                                                 
        'C_Lachen': [(assocWith, 'C_Froehlich_aud'), (assocWith, 'C_Lachen_aud')],
        'C_Weinen': [(assocWith, 'C_Weinen_aud'), (assocWith, 'C_Traurig_aud')], 
    
        'C_LachenFroehlich': [(assocWith, 'C_Traurig_aud')], 
        #'C_Weinen': [(assocWith, 'C_Traurig_aud')], 
        'C_GegenteilFroehlich': [(assocWith, 'C_Traurig_aud')], 
    

    #zuFeste
        'C_Feste': [(assocWith, 'C_Feste_aud'), (assocWith, 'C_Menschenzusammenschluesse'), (assocWith, 'C_Feste_vis'), (assocWith, 'C_Category')], 
        #demonstrieren
        'C_Geburtstag': [(assocWith, 'C_Feste_vis'), (assocWith, 'C_Geburtstag_aud')], 
        'C_Hochzeit': [(assocWith, 'C_Hochzeit_aud'), (assocWith, 'C_Feste_vis'), (assocWith, 'C_Schleier_vis')], 
        'C_Weihnachten': [(assocWith, 'C_Weihnachten_aud'), (assocWith, 'C_Feste_vis')], 
        'C_Besonders': [(assocWith, 'C_Besonders_aud'), (assocWith, 'C_Feste_vis')], 
        'C_Tag': [(assocWith, 'C_Feste_vis')], 
        'C_Lecker': [(assocWith, 'C_Lecker_aud'), (assocWith, 'C_Feste_vis')], 
        #'C_Froehlich': [(assocWith, 'C_Froehlich_aud'), (assocWith, 'C_Feste_vis')],  
        # 'C_Essen': [(assocWith, 'C_Fressen_vis'), (assocWith, 'C_Gewuerze_vis'), (assocWith, 'C_Geschirr_vis'), (assocWith, 'C_Feste_vis')],                                                                                     
        
        'C_DazuGehoerenGeburtstagHochzeitWeihnachten': [(assocWith, 'C_Feste_vis')], 
        'C_BesondersTag': [(assocWith, 'C_Feste_vis')], 
        'C_FroehlichLeckerEssen': [(assocWith, 'C_Feste_vis')], 
    
        #'C_Geburtstag': [(assocWith, 'C_Feste_vis')], 
        #'C_Hochzeit': [(assocWith, 'C_Feste_vis'), (assocWith, 'C_Schleier_vis')], 
        #'C_Weihnachten': [(assocWith, 'C_Feste_vis')], 
        'C_Karneval': [(assocWith, 'C_Feste_vis')], 
    
        #Schmuck
        'C_Schmuck': [(assocWith, 'C_Frauensachen'), (assocWith, 'C_Ziergegenstand'), (assocWith, 'C_Schmuck_vis'), (assocWith, 'C_Armreif_vis'), (assocWith, 'C_Category')],
        #Kosmetik
        'C_Halskette': [(assocWith, 'C_Schmuck_vis')],
        'C_Ohrring': [(assocWith, 'C_Ohrring_aud'), (assocWith, 'C_Schmuck_vis')],
        'C_Armband': [(assocWith, 'C_Schmuck_vis'),  (assocWith, 'C_Armband_aud')],
        'C_Anziehen': [(assocWith, 'C_Schmuck_vis'), (assocWith, 'C_Anziehen_aud')],
        'C_Gold': [(assocWith, 'C_Schmuck_vis')],
        'C_Silber': [(assocWith, 'C_Silber_aud'), (assocWith, 'C_Schmuck_vis'), (assocWith, 'C_Besteck_vis'), (assocWith, 'C_Schnalle_vis')],
        #'C_Sachen': [(assocWith, 'C_Abtrocknen_vis'), ('assocWith, 'C_Geschirr_vis'), (assocWith, 'C_Schmuck_vis')], 
        #'C_Schoener': [(assocWith, 'C_Schoener_aud'), (assocWith, 'C_Kosmetik_vis'), (assocWith, 'C_Schmuck_vis')],   
        #'C_Aussehen': [(assocWith, 'C_Kosmetik_vis'), (assocWith, 'C_Schmuck_vis')], 
    
        'C_DazuGehoerenHalsketteOhrringArmband': [(assocWith, 'C_Schmuck_vis')],
        'C_SachenZumAnziehenSchoenerAussehen': [(assocWith, 'C_Schmuck_vis')],
        'C_GoldSilber': [(assocWith, 'C_Schmuck_vis')],
        
    
        #'C_Halskette': [(assocWith, 'C_Schmuck_vis')],
        #'C_Ohrring': [(assocWith, 'C_Schmuck_vis')],
        #'C_Armband': [(assocWith, 'C_Schmuck_vis')],
    
    #Gelaender
        'C_Gelaender': [(assocWith,'C_Absperrung'), (assocWith,'C_Gelaender_vis'), (assocWith, 'C_Gelaender_aud'), (assocWith, 'C_Nomen')], 
        'C_Zaun': [(assocWith,'C_Absperrung')], 
        'C_Balkon': [(assocWith, 'C_Balkon_aud'), (assocWith,'C_Gelaender_vis')], 
        'C_Treppe': [(assocWith, 'C_Treppe_aud'), (assocWith,'C_Gelaender_vis')], 
        'C_Festhalten': [(assocWith,'C_Gelaender_vis'), (assocWith, 'C_Festhalten_aud')], 
        'C_Fallen': [(assocWith,'C_Gelaender_vis'), (assocWith, 'C_Fallen_aud')], 
        'C_Stabil': [(assocWith,'C_Gelaender_vis')], 
        #'C_Hilfsmittel': [(assocWith,'C_Gelaender_vis')], 
        #'C_Metall': [(assocWith,'C_Gelaender_vis')], 
        #'C_Holz': [(assocWith,'C_Gelaender_vis')], 
    
        'C_TreppeBalkon': [(assocWith,'C_Gelaender_vis')], 
        'C_HilfsmittelFesthaltenFallen': [(assocWith,'C_Gelaender_vis')], 
        'C_StabilMetallHolz': [(assocWith,'C_Gelaender_vis')], 
    
       
    
        #'C_Kind': [(assocWith,'C_Gelaender_vis')],
        #'C_Treppe': [(assocWith,'C_Gelaender_vis')],
        'C_Runtergehen': [(assocWith, 'C_Runtergehen_aud'), (assocWith,'C_Gelaender_vis')],
        
    #abbrechen
        'C_Abbrechen': [(assocWith, 'C_Abtrennen'), (assocWith, 'C_Abbrechen_vis'), (assocWith, 'C_Verb'), (assocWith, 'C_Abbrechen_aud')],                                             
        'C_Abmachen': [(assocWith, 'C_Abbrechen_vis'), (assocWith, 'C_Abmachen_aud')], 
        'C_Teil': [(assocWith, 'C_Abbrechen_vis'), (assocWith, 'C_Klinge_vis'), (assocWith, 'C_Absatz_vis'), (assocWith, 'C_Gipfel_vis')], 
        'C_Ast': [(assocWith, 'C_Abbrechen_vis'), (assocWith, 'C_Ast_aud')],
        'C_Schokolade': [(assocWith, 'C_Abbrechen_vis')], 
        'C_Knirschen': [(assocWith, 'C_Knirschen_aud'), (assocWith, 'C_Abbrechen_vis')], 
        'C_Knacken': [(assocWith, 'C_Knacken_aud'), (assocWith, 'C_Abbrechen_vis')],
        #'C_Machen': [(assocWith, 'C_Abbrechen_vis')], 
    
        'C_ArtTeilAbmachen': [(assocWith, 'C_Abbrechen_vis')],
        'C_AstSchokolade': [(assocWith, 'C_Abbrechen_vis')],
        'C_KnackenKnirschen': [(assocWith, 'C_Abbrechen_vis')],
        
    
        #'C_Stift': [(assocWith, 'C_Abbrechen_vis')], 
        #'C_Hand': [(assocWith, 'C_Abbrechen_vis')],
        #'C_Papier': [(assocWith, 'C_Abbrechen_vis')],
    
        
    #nah/Fern
        'C_Nah': [(assocWith, 'C_Abstand'), (assocWith, 'C_Nah_aud'), (assocWith, 'C_Adjective')],
        'C_Fern': [(assocWith, 'C_Abstand'), (assocWith, 'C_Fern_aud')],                                               
        'C_Mond': [(assocWith, 'C_Mond_aud'), (assocWith, 'C_Fern_aud')],
        #'C_Tisch': [(assocWith, 'C_Geschirr_vis'), (assocWith, 'C_Nah_aud')], 
    
        'C_MondFern': [(assocWith, 'C_Nah_aud')],
        #'C_Tisch': [(assocWith, 'C_Nah_aud')],
        'C_GegenteilFern': [(assocWith, 'C_Nah_aud')],
    
    #Werkzeuge
        'C_Werkzeuge': [(assocWith, 'C_MoebelBackGeraete'), (assocWith, 'C_Werkzeuge_vis'), (assocWith, 'C_Werkzeuge_aud'), (assocWith, 'C_Category')], 
        #Backutensilien
        'C_Hammer': [(assocWith, 'C_Werkzeuge_vis')], 
        'C_Zange': [(assocWith, 'C_Werkzeuge_vis'),  (assocWith, 'C_Zange_aud')], 
        'C_Schraubendreher': [(assocWith, 'C_Werkzeuge_vis')], 
        'C_Reparieren': [(assocWith, 'C_Reparieren_aud'), (assocWith, 'C_Werkzeuge_vis')], 
        #'C_Metall': [(assocWith, 'C_Werkzeuge_vis')], 
        #'C_Bauen': [(assocWith, 'C_Werkzeuge_vis')],
    
        'C_DazuGehoerenHammerZangeSchraubendreher': [(assocWith, 'C_Werkzeuge_vis')],
        'C_BauenReparieren': [(assocWith, 'C_Werkzeuge_vis')],
        'C_AusMetall': [(assocWith, 'C_Werkzeuge_vis')],
        
        #'C_Hammer': [(assocWith, 'C_Werkzeuge_vis')], 
        #'C_Zange': [(assocWith, 'C_Werkzeuge_vis')], 
        #'C_Schraubendreher': [(assocWith, 'C_Werkzeuge_vis')], 
    
    #verblühen
        'C_Verbluehen': [(assocWith, 'C_Verbluehen_aud'), (assocWith, 'C_Blumenzustand'), (assocWith, 'C_Verbluehen_vis'), (assocWith, 'C_Verb')],  
        #bluehen
        'C_Vertrocknen': [(assocWith, 'C_Vertrocknen_aud'), (assocWith, 'C_Verbluehen_vis')], 
        'C_Blueten': [(assocWith, 'C_Blumenalter'), (assocWith, 'C_Verbluehen_vis'), (assocWith, 'C_Knospe_vis')], 
        'C_Abfallen': [(assocWith, 'C_Verbluehen_vis'), (assocWith, 'C_Abfallen_aud')], 
        'C_Rosen': [(assocWith, 'C_Rosen_aud'), (assocWith, 'C_Verbluehen_vis')], 
        'C_Tulpen': [(assocWith, 'C_Verbluehen_vis')], 
        'C_Vase': [(assocWith, 'C_Vase_aud'), (assocWith, 'C_Verbluehen_vis')], 
        'C_Oft': [ (assocWith, 'C_Oft_aud'), (assocWith, 'C_Verbluehen_vis')], 
        #'C_Alt': [(assocWith, 'C_Verbluehen_vis')], 
        #'C_Blumen': [(assocWith, 'C_Verbluehen_vis')], 
        #'C_Passieren': [(assocWith, 'C_Verbluehen_vis')], 
    
        'C_PflanzenAlt': [(assocWith, 'C_Verbluehen_vis')], 
        'C_VertrocknenBluetenAbfallen': [(assocWith, 'C_Verbluehen_vis')], 
        'C_RosenTulpenBlumenInVasenPassierenOft': [(assocWith, 'C_Verbluehen_vis')], 
        
  
        
        #'C_Rosen': [(assocWith, 'C_Verbluehen_vis')], 
        #'C_Blaetter': [(assocWith, 'C_Verbluehen_vis')], 
        #'C_Gras': [(assocWith, 'C_Verbluehen_vis')],
    
    #Satellit
        #'C_Satellit': [(assocWith, 'C_Satellit_aud'), (assocWith, 'C_Flugmobil'), (assocWith, 'C_Satellit_vis'), (assocWith, 'C_Nomen')],
        #Flugzeug
        'C_Flugkoerper': [(assocWith, 'C_Satellit_vis'), (assocWith, 'C_Flugkoerper_aud')], 
        'C_Schweben': [(assocWith, 'C_Satellit_vis')], 
        'C_Weltall': [(assocWith, 'C_Weltall_aud'), (assocWith, 'C_Satellit_vis')], 
        'C_Senden': [(assocWith, 'C_Senden_aud'), (assocWith, 'C_Satellit_vis')], 
        'C_Informationen': [(assocWith, 'C_Informationen_aud'), (assocWith, 'C_Satellit_vis')], 
        'C_Erde': [(assocWith, 'C_Erde_aud'), (assocWith, 'C_Satellit_vis')],
    
        'C_ArtFlugkoerper': [(assocWith, 'C_Satellit_vis')],
        #'C_Weltall': [(assocWith, 'C_Satellit_vis')],
        'C_SendenInformationenAnErde': [(assocWith, 'C_Satellit_vis')],
    
        #'C_Weltall': [(assocWith, 'C_Satellit_vis')], 
        #'C_Erde': [(assocWith, 'C_Satellit_vis')],
        'C_Sonde': [(assocWith, 'C_Sonde_aud'), (assocWith, 'C_Satellit_vis')],
        
    #Orchester
        #'C_Orchester': [(assocWith, 'C_Orchester_aud'), (assocWith, 'C_Musikgemeinschaft'), (assocWith, 'C_Musikmoeglichkeit'), (assocWith, 'C_Orchester_vis'), (assocWith, 'C_Dirigieren_vis'), (assocWith, 'C_Nomen')], 
        #Instrumente
        'C_Dirigent': [(assocWith, 'C_Dirigent_aud'), (assocWith, 'C_Orchester_vis')], 
        'C_Musiker': [(assocWith, 'C_Musiker_aud'), (assocWith, 'C_Orchester_vis'), (assocWith, 'C_Dirigieren_vis')], 
        'C_Konzerte': [(assocWith, 'C_Konzerte_aud'), (assocWith, 'C_Orchester_vis')], 
        'C_Theater': [(assocWith, 'C_Orchester_vis')], 
        'C_Oper': [(assocWith, 'C_Oper_aud'), (assocWith, 'C_Orchester_vis')], 
        #'C_Instrumente'
        #'C_Musik'
        #'C_Machen'
        #'C_Spielen' 
    
        'C_DazuGehoerenDirigentMusikerInstrumente': [(assocWith, 'C_Orchester_vis')], 
        'C_MusikMachen': [(assocWith, 'C_Orchester_vis')], 
        'C_KonzerteTheaterOper': [(assocWith, 'C_Orchester_vis')], 
    
        #'C_Menschen': [(assocWith, 'C_Orchester_vis')], 
        #'C_Instrumente': [(assocWith, 'C_Orchester_vis')], 
        'C_Notenstaender': [(assocWith, 'C_Notenstaender_aud'), (assocWith, 'C_Orchester_vis')],
    
    #Langweilig/interessant
        'C_Langweilig': [(assocWith, 'C_Reizzustand'), (assocWith, 'C_Langweilig_aud'), (assocWith, 'C_Warten_vis'), (assocWith, 'C_Adjective')],
        'C_Interessant': [(assocWith, 'C_Reizzustand'), (assocWith, 'C_Interessant_aud')],                                                   
        'C_Spiel': [(assocWith, 'C_Interessant_aud')],
        #'C_Neu'
        'C_Spielzeug': [(assocWith, 'C_Langweilig_aud')],
        #'C_Allein' 
    
        'C_SpielenFreundeInteressant': [(assocWith, 'C_Langweilig_aud')],
        'C_AlleinSpielenKeinSpielzeug': [(assocWith, 'C_Langweilig_aud')],
        'C_GegenteilInteressant': [(assocWith, 'C_Langweilig_aud')],
    
    
    #Knospe
        'C_Knospe': [(assocWith, 'C_Knospe_aud'), (assocWith, 'C_Blumenalter'), (assocWith, 'C_Knospe_vis'), (assocWith, 'C_Nomen')], 
        #'C_Bluehte': [(assocWith, 'C_Blumenalter')],
        'C_Pflanzenteil': [(assocWith, 'C_Pflanzenteil_aud'), (assocWith, 'C_Knospe_vis')], 
        'C_Geschuetzt': [(assocWith, 'C_Knospe_vis'), (assocWith, 'C_Geschuetzt_aud')], 
        'C_Aufbrechen': [(assocWith, 'C_Aufbrechen_aud'), (assocWith, 'C_Knospe_vis')], 
        'C_Anfangen': [(assocWith, 'C_Knospe_vis'), (assocWith, 'C_Anfangen_aud')], 
        'C_Bluehen': [(assocWith, 'C_Blumenzustand'), (assocWith, 'C_Knospe_vis')], 
        #'C_Wachsen'
        #'C_Blueten'
        #'C_Blaetter' 
    
        #'C_Pflanzenteil': [(assocWith, 'C_Knospe_vis')], 
        'C_WachsenGeschuetztBluetenBlaetter': [(assocWith, 'C_Knospe_vis')], 
        'C_AufbrechenAnfangenBluehen': [(assocWith, 'C_Knospe_vis')], 
    
    
        #'C_Gruen': [(assocWith, 'C_Knospe_vis')], 
        #'C_Blaetter': [(assocWith, 'C_Knospe_vis')], 
      
    #zuBEsteck
        'C_Besteck': [(assocWith, 'C_Besteck_aud'), (assocWith, 'C_Gedeck'), (assocWith, 'C_Besteck_vis'), (assocWith, 'C_Category')], 
        #GEschirr
        'C_Gabel': [(assocWith, 'C_Besteck_vis')], 
        'C_Loeffel': [(assocWith, 'C_Besteck_vis'), (assocWith, 'C_Loeffel_aud')], 
        'C_Hand': [(assocWith, 'C_Besteck_vis'), (assocWith, 'C_Fackel_vis'), (assocWith, 'C_Abbrechen_vis'), (assocWith, 'C_Reiben_vis'), (assocWith, 'C_Armreif_vis')], 
        #'C_Messer'
        #'C_Essen'
        #'C_Silber'
        #'C_Metall'
    
        'C_DazuGehoerenMesserGabelLoeffel': [(assocWith, 'C_Besteck_vis')],
        'C_ZumEssenInDieHand': [(assocWith, 'C_Besteck_vis')],
        'C_SilberMetall': [(assocWith, 'C_Besteck_vis')],
        
        
        #'C_Gabel': [(assocWith, 'C_Besteck_vis')], 
        #'C_Loeffel': [(assocWith, 'C_Besteck_vis')]
        #'C_Messer': [(assocWith, 'C_Besteck_vis')]
                                                          
    #Ferse
        'C_Ferse': [(assocWith, 'C_Ferse_aud'), (assocWith, 'C_Hacken'), (assocWith, 'C_Koerperteil'), (assocWith, 'C_Ferse_vis'), (assocWith, 'C_Absatz_vis'), (assocWith, 'C_Nomen')],                                               
        'C_Hinten': [(assocWith, 'C_Ferse_vis')], 
        'C_Fuss': [(assocWith, 'C_Fuss_aud'), (assocWith, 'C_Ferse_vis'), (assocWith, 'C_Wiegen_vis')], 
        #'C_Koerperteil'
        #'C_Knochen'
    
        #'C_Koerperteil': [(assocWith, 'C_Ferse_vis')],
        #'C_Knochen': [(assocWith, 'C_Ferse_vis')],
        'C_HintenTeilFuss': [(assocWith, 'C_Ferse_vis')],
    
        'C_Zehen': [(assocWith, 'C_Ferse_vis'), (assocWith, 'C_Zehen_aud')], 
        #'C_Fuss': [(assocWith, 'C_Ferse_vis')], 
        #'C_Bein': [(assocWith, 'C_Ferse_vis')], 
        
        
    #wehen
        'C_Wehen': [(assocWith, 'C_Windstoss'), (assocWith, 'C_Wehen_aud'), (assocWith, 'C_Wehen_vis'), (assocWith, 'C_Verb')], 
        'C_Foehnen': [(assocWith, 'C_Windstoss')], 
        'C_Haare': [(assocWith, 'C_Wehen_vis')], 
        'C_Flagge': [(assocWith, 'C_Flagge_aud'), (assocWith, 'C_Symbol'), (assocWith, 'C_Wehen_vis')], 
        'C_Wind': [(assocWith, 'C_Wind_aud'), (assocWith, 'C_Wehen_vis'), (assocWith, 'C_Ventilator_vis')], 
        #'C_Bewegen' 
        
        'C_ArtBewegung': [(assocWith, 'C_Wehen_vis')],
        'C_HaareFlagge': [(assocWith, 'C_Wehen_vis')],
        'C_VerursachtDurchWind': [(assocWith, 'C_Wehen_vis')],
    
    
        #'C_Flagge': [(assocWith, 'C_Wehen_vis')], 
        #'C_Himmel: [(assocWith, 'C_Wehen_vis')], 
        #'C_Rot': [(assocWith, 'C_Wehen_vis')],
    
    #Mantel
        #'C_Mantel': [(assocWith, 'C_Mantel_aud'), (assocWith, 'C_Winteroberbekleidung'), (assocWith, 'C_Mantel_vis'), (assocWith, 'C_Nomen')],
        #Jacke
        'C_Kleidungsstueck': [(assocWith, 'C_Kleidungsstueck_aud'), (assocWith, 'C_Mantel_vis')], 
        'C_Jacke': [(assocWith, 'C_Jacke_aud'), (assocWith, 'C_Winteroberbekleidung'), (assocWith, 'C_Mantel_vis')], 
        #'C_Lang': [(assocWith, 'C_Mantel_vis')], 
        'C_Tragen': [(assocWith, 'C_Tragen_aud'), (assocWith, 'C_Mantel_vis'), (assocWith, 'C_Armreif_vis'), (assocWith, 'C_Altmodisch_aud')], 
        'C_Winter': [(assocWith, 'C_Winter_aud'), (assocWith, 'C_Mantel_vis'), (assocWith, 'C_Jahreszeiten_vis')], 
        'C_Kalt': [(assocWith, 'C_Mantel_vis')], 
    
        #'C_Kleidungsstück': [(assocWith, 'C_Mantel_vis')],
        'C_LangeJacke': [(assocWith, 'C_Mantel_vis')],
        'C_TragenWinterKalt': [(assocWith, 'C_Mantel_vis')],
    
    
        'C_Braun': [(assocWith, 'C_Braun_aud'), (assocWith, 'C_Mantel_vis')], 
        'C_Buegel': [(assocWith, 'C_Mantel_vis')], 
        'C_Kragen': [(assocWith, 'C_Mantel_vis'), (assocWith, 'C_Kragen_aud')], 
    
    #tief/hoch
        'C_Tief': [(assocWith, 'C_Hoehenzustand'), (assocWith, 'C_Tief_aud'), (assocWith, 'C_Adjective')],
        'C_Hoch': [(assocWith, 'C_Hoehenzustand'), (assocWith, 'C_Hoch_aud'), (assocWith, 'C_Mutig_aud'), (assocWith, 'C_Gipfel_vis')],
        'C_Tal': [(assocWith, 'C_Tief_aud')],
        'C_Berge': [(assocWith, 'C_Berge_aud'), (assocWith, 'C_Steinerhebung'), (assocWith, 'C_Hoch_aud')],
     
        'C_TalTief': [(assocWith, 'C_Hoch_aud')],
        #'C_Berge': [(assocWith, 'C_Hoch_aud')],
        'C_GegenteilTief': [(assocWith, 'C_Hoch_aud')],
    
    #Baufahrzeuge
        #'C_Baufahrzeuge': [(assocWith, 'C_Baufahrzeuge_aud'), (assocWith, 'C_Transportmittel'), (assocWith, 'C_Baufahrzeuge_vis'), (assocWith, 'C_Category')],                                              
        'C_Bagger': [(assocWith, 'C_Bagger_aud'), (assocWith, 'C_Baufahrzeuge_vis')],
        'C_Kran': [(assocWith, 'C_Baufahrzeuge_vis'), (assocWith, 'C_Kran_aud')],
        'C_Kipper': [(assocWith, 'C_Baufahrzeuge_vis')],
        'C_Fahrzeuge': [(assocWith, 'C_Fahrzeuge_aud'), (assocWith, 'C_Transportmittel'), (assocWith, 'C_Baufahrzeuge_vis')],
        'C_Straße': [(assocWith, 'C_Baufahrzeuge_vis')],
        #'C_Neu'   
    
        'C_DazuGehoerenBaggerKranKipper': [(assocWith, 'C_Baufahrzeuge_vis')],
        #'C_Fahrzeuge': [(assocWith, 'C_Baufahrzeuge_vis')],
        'C_StraßeNeuMachen': [(assocWith, 'C_Baufahrzeuge_vis')],
    
    
        #'C_Bagger': [(assocWith, 'C_Baufahrzeuge_vis')],
        'C_Walze': [(assocWith, 'C_Walze_aud'), (assocWith, 'C_Baufahrzeuge_vis')],
        'C_Trecker': [(assocWith, 'C_Trecker_aud'), (assocWith, 'C_Baufahrzeuge_vis')],
        
    #Ventilator
        'C_Ventilator': [(assocWith, 'C_Ventilator_aud'), (assocWith, 'C_Drehteil'), (assocWith, 'C_Ventilator_vis'), (assocWith, 'C_Nomen')],
        'C_Windraedchen': [(assocWith, 'C_Drehteil')],
        'C_Elektrisch': [(assocWith, 'C_Ventilator_vis')], 
        'C_Geraet': [(assocWith, 'C_Ventilator_vis'), (assocWith, 'C_Geraet_aud')], 
        'C_Erzeugen': [(assocWith, 'C_Ventilator_vis')], 
        'C_Sommer': [(assocWith, 'C_Sommer_aud'), (assocWith, 'C_Ventilator_vis'), (assocWith, 'C_Jahreszeiten_vis')], 
        'C_Warm': [(assocWith, 'C_Warm_aud'), (assocWith, 'C_Ventilator_vis')], 
        #'C_Wind': [(assocWith, 'C_Ventilator_vis')], 
    
        'C_ElektischGeraet': [(assocWith, 'C_Ventilator_vis')],
        'C_WindErzeugen': [(assocWith, 'C_Ventilator_vis')],
        'C_SommerWarm': [(assocWith, 'C_Ventilator_vis')],
    
        #'C_Rot': [(assocWith, 'C_Ventilator_vis')], 
        'C_Kabel': [(assocWith, 'C_Ventilator_vis')], 
       # 'C_Knoepfe': [(assocWith, 'C_Ventilator_vis')], 
        
        #wiegen                                              
        'C_Wiegen': [(assocWith, 'C_Wiegen_aud'), (assocWith, 'C_Zaehlen'), (assocWith, 'C_Wiegen_vis')],                                               
        'C_Messen': [ (assocWith, 'C_Messen_aud'), (assocWith, 'C_Zaehlen'), (assocWith, 'C_Wiegen_vis')], 
        'C_Schwer': [(assocWith, 'C_Wiegen_vis')], 
        #'C_Gemuese': [(assocWith, 'C_Wiegen_vis')], 
        'C_Preis': [(assocWith, 'C_Wiegen_vis')], 
    
        'C_ArtMessen': [(assocWith, 'C_Wiegen_vis')], 
        'C_MessenWieSchwer': [(assocWith, 'C_Wiegen_vis')], 
        'C_GemuesePreis': [(assocWith, 'C_Wiegen_vis')], 
        
    
        #'C_Beine': [(assocWith, 'C_Wiegen_vis')], 
        #'C_Fuss': [(assocWith, 'C_Wiegen_vis')], 
        #'C_Zahlen': [(assocWith, 'C_Wiegen_vis')], 
    
    #LEbensmittel
        #'C_Lebensmittel': [(assocWith, 'C_Lebensmittel_aud'), (assocWith, 'C_Kuechensachen'), (assocWith, 'C_Nahrung'), (assocWith, 'C_Lebensmittel_vis'), (assocWith, 'C_Reiben_vis'), (assocWith, 'C_Category')],
        #'C_Backutensilien'
        'C_Kaese': [(assocWith, 'C_Lebensmittel_vis')],
        'C_Saft': [(assocWith, 'C_Saft_aud'), (assocWith, 'C_Lebensmittel_vis')],
        'C_Kuehlschrank': [(assocWith, 'C_Kuehlschrank_aud'), (assocWith, 'C_Lebensmittel_vis')],
        #'C_Brot': [(assocWith, 'C_Lebensmittel_vis')],
        #'C_Essen': [(assocWith, 'C_Lebensmittel_vis')],
        #'C_Trinken' : [(assocWith, 'C_Lebensmittel_vis')],
    
        'C_DazuGehoerenBrotKaeseSaft': [(assocWith, 'C_Lebensmittel_vis')],
        'C_SachenZumEssenTrinken': [(assocWith, 'C_Lebensmittel_vis')],
        #'C_Kuehlschrank': [(assocWith, 'C_Lebensmittel_vis')],
    
    
        'C_Milch': [(assocWith, 'C_Milch_aud'), (assocWith, 'C_Lebensmittel_vis')],
        'C_Erdbeeren': [(assocWith, 'C_Erdbeeren_aud'), (assocWith, 'C_Lebensmittel_vis')],
        'C_Schinken': [(assocWith, 'C_Lebensmittel_vis')],
    
    #zudirigieren
        #'C_Dirigieren': [(assocWith, 'C_Dirigieren_aud'), (assocWith, 'C_Musikgemeinschaft'), (assocWith, 'C_Dirigieren_vis'), (assocWith, 'C_Verb')], 
        #Orchester
        'C_Arm': [(assocWith, 'C_Dirigieren_vis'), (assocWith, 'C_Troesten_vis'), (assocWith, 'C_Zeigen_vis'), (assocWith, 'C_Abtrocknen_vis'), (assocWith,'C_Ellenbogen_vis'), (assocWith, 'C_Armreif_vis'), (assocWith, 'C_Arm_aud')], 
        'C_Chor': [(assocWith, 'C_Dirigieren_vis')], 
        'C_Leiten': [(assocWith, 'C_Leiten_aud'), (assocWith, 'C_Dirigieren_vis')],
        'C_Langsam': [(assocWith, 'C_Langsam_aud'), (assocWith, 'C_Dirigieren_vis')],                                              
        #'C_Bewegen'
        #'C_Orchester'
        #'C_Musiker'
        #'C_Schnell'
        #'C_Spielen' 
    
        'C_ArtArmBewegen': [(assocWith, 'C_Dirigieren_vis')],
        'C_OrchesterChorLeiten': [(assocWith, 'C_Dirigieren_vis')],
        'C_MusikerSchnellLangsamSpielen': [(assocWith, 'C_Dirigieren_vis')],
    
        
    
        #'C_Mann': [(assocWith, 'C_Dirigieren_vis')], 
        #'C_Stock': [(assocWith, 'C_Dirigieren_vis')],
        #'C_Instrumente': [(assocWith, 'C_Dirigieren_vis')], 
    
    #zuSchleier
        'C_Schleier': [(assocWith, 'C_Schleier_aud'), (assocWith, 'C_Hauptbedeckung'), (assocWith, 'C_Schleier_vis'), (assocWith, 'C_Nomen')],
        'C_Kopftuch': [(assocWith, 'C_Hauptbedeckung')],
        'C_Kopfbekleidung': [(assocWith, 'C_Kopfbekleidung_aud'), (assocWith, 'C_Schleier_vis')],
        'C_Gesichtsbekleidung': [(assocWith, 'C_Schleier_vis'), (assocWith, 'C_Gesichtsbekleidung_aud')],
        'C_Weiss': [ (assocWith, 'C_Weiss_aud'), (assocWith, 'C_Schleier_vis'), (assocWith, 'C_Federball_vis')],
        'C_Durchsichtig': [(assocWith, 'C_Schleier_vis')],
        #'C_Frauen'
        #'C_Hochzeit'
        #'C_Stoff' 
    
        'C_ArtKopfBekleidungGesichtsbekleidung': [(assocWith, 'C_Schleier_vis')],
        'C_FrauenHochzeit': [(assocWith, 'C_Schleier_vis')],
        'C_WeissDurchsichtigStoff': [(assocWith, 'C_Schleier_vis')],
    
    
        
        'C_Brautpaar': [(assocWith, 'C_Brautpaar_aud'), (assocWith, 'C_Schleier_vis')],
        'C_Tanzen': [(assocWith, 'C_Schleier_vis')],
        #'C_Weiss': [(assocWith, 'C_Schleier_vis')],
        
    #zuRiegel
        #'C_Riegel': [(assocWith, 'C_Riegel_aud'), (assocWith, 'C_Verschliessen'), (assocWith, 'C_Verschliessung'), (assocWith, 'C_Riegel_vis'), (assocWith, 'C_Nomen')],                                           
        'C_Verschluss': [(assocWith, 'C_Verschluss_aud'), (assocWith, 'C_Riegel_vis'), (assocWith, 'C_Schnalle_vis')], 
        'C_Tuer': [(assocWith, 'C_Riegel_vis')], 
        'C_Tor': [(assocWith, 'C_Riegel_vis')], 
        'C_Finden': [(assocWith, 'C_Riegel_vis'), (assocWith, 'C_Finden_aud')], 
        'C_Metallteil': [ (assocWith, 'C_Metallteil_aud'), (assocWith, 'C_Riegel_vis')], 
        'C_Verschieben': [(assocWith, 'C_Verschieben_aud'), (assocWith, 'C_Riegel_vis')], 
        'C_Aufgehen': [ (assocWith, 'C_Aufgehen_aud'), (assocWith, 'C_Riegel_vis')],
    
        'C_ArtVerschluss': [(assocWith, 'C_Riegel_vis')],
        'C_TuerTor': [(assocWith, 'C_Riegel_vis')],
        'C_MetallteilVerschiebenTuerNichtAufgehen': [(assocWith, 'C_Riegel_vis')],
        
    
        #'C_Holz': [(assocWith, 'C_Riegel_vis')], 
        'C_Schrauben': [(assocWith, 'C_Riegel_vis')], 
        'C_Gitter': [(assocWith, 'C_Gitter_aud'), (assocWith, 'C_Riegel_vis')],
    
    #innenAußen
        'C_Innen': [(assocWith, 'C_Raeumlichkeit'), (assocWith, 'C_Innen_aud'), (assocWith, 'C_Adjective')],
        'C_Aussen': [(assocWith, 'C_Raeumlichkeit'), (assocWith, 'C_Aussen_aud')],
        #Kueche
        #Garten
    
        'C_GartenAußen': [(assocWith, 'C_Innen_aud')],
        #'C_Kueche': [(assocWith, 'C_Innen_aud')],
        'C_GegenteilAussen': [(assocWith, 'C_Innen_aud')],
    
   
    
    #zuJahreszeiten
        'C_Jahreszeiten': [(assocWith, 'C_Jahreszeiten_aud'), (assocWith, 'C_Baumzustand'), (assocWith, 'C_Jahreszeiten_vis'), (assocWith, 'C_Category')], 
        'C_Baumrinde': [(assocWith, 'C_Baumzustand')], 
        'C_Fruehling': [(assocWith, 'C_Jahreszeiten_vis'), (assocWith, 'C_Fruehling_aud')], 
        'C_Herbst': [(assocWith, 'C_Jahreszeiten_vis')], 
        'C_Gleich': [(assocWith, 'C_Gleich_aud'), (assocWith, 'C_Jahreszeiten_vis')], 
        'C_Reihenfolge': [(assocWith, 'C_Reihenfolge_aud'), (assocWith, 'C_Jahreszeiten_vis')], 
        'C_Wetter': [(assocWith, 'C_Wetter_aud'), (assocWith, 'C_Jahreszeiten_vis')], 
        'C_Wechseln': [(assocWith, 'C_Wechseln_aud'), (assocWith, 'C_Jahreszeiten_vis')], 
        #'C_Winter': [(assocWith, 'C_Jahreszeiten_vis')], 
        
        'C_DazuGehoerenFruehlingSommerHerbstWinter': [(assocWith, 'C_Jahreszeiten_vis')],
        'C_GleicheReihenfolge': [(assocWith, 'C_Jahreszeiten_vis')],
        'C_WetterWechseln': [(assocWith, 'C_Jahreszeiten_vis')],
    
    
        #'C_Fruehling': [(assocWith, 'C_Jahreszeiten_vis')], 
        #'C_Sommer': [(assocWith, 'C_Jahreszeiten_vis')], 
        #'C_Herbst': [(assocWith, 'C_Jahreszeiten_vis')], 
        #'C_Winter': [(assocWith, 'C_Jahreszeiten_vis')],
        
    #zuFackel
        'C_Fackel': [(assocWith, 'C_Fackel_aud'), (assocWith, 'C_Feuer'), (assocWith, 'C_Fackel_vis'), (assocWith, 'C_Nomen')],
        'C_Kerze': [(assocWith, 'C_Feuer')],
        'C_Nachts': [(assocWith, 'C_Nachts_aud'), (assocWith, 'C_Fackel_vis')],
        'C_Draußen': [(assocWith, 'C_Fackel_vis')],
        'C_Beleuchtung': [ (assocWith, 'C_Beleuchtung_aud'), (assocWith, 'C_Fackel_vis')],
        'C_Halten': [(assocWith, 'C_Fackel_vis')],
        'C_Stab': [(assocWith, 'C_Fackel_vis')],
        'C_Brennen': [(assocWith, 'C_Brennen_aud'), (assocWith, 'C_Fackel_vis')],
        'C_Flammen': [(assocWith, 'C_Fackel_vis'), (assocWith, 'C_Flammen_aud')],
        'C_Dunkelheit': [(assocWith, 'C_Fackel_vis')],
        'C_Hell': [ (assocWith, 'C_Hell_aud'), (assocWith, 'C_Fackel_vis')],
        #'C_Hand': [(assocWith, 'C_Fackel_vis')],
        #'C_Spitze'  : [(assocWith, 'C_Fackel_vis')],
    
        'C_NachtsDraussenBeleuchtung': [(assocWith, 'C_Fackel_vis')],
        'C_StabHandHalterung': [(assocWith, 'C_Fackel_vis')],
        'C_SpitzeBrenntFlammeDunkelheitHell': [(assocWith, 'C_Fackel_vis')],
    
    
        #'C_Himmel': [(assocWith, 'C_Fackel_vis')],
        #'C_Stab': [(assocWith, 'C_Fackel_vis')],
        #'C_Flammen': [(assocWith, 'C_Fackel_vis')],
    
    #troesten
        'C_Troesten': [(assocWith, 'C_Troesten_aud'), (assocWith, 'C_Zuwendung'), (assocWith, 'C_Troesten_vis'), (assocWith, 'C_Verb')],
        #traurig
        'C_Beruhigen': [(assocWith, 'C_Beruhigen_aud'), (assocWith, 'C_Troesten_vis')],
        'C_Verletzt': [(assocWith, 'C_Verletzt_aud'), (assocWith, 'C_Troesten_vis')],
        'C_Nehmen': [(assocWith, 'C_Nehmen_aud'), (assocWith, 'C_Troesten_vis')],
        #'C_Traurig': [(assocWith, 'C_Troesten_vis')],
        #'C_Arm': [(assocWith, 'C_Troesten_vis')],
        #'C_Sagen': [(assocWith, 'C_Troesten_vis')],
        #'C_Lieb': [(assocWith, 'C_Troesten_vis')],   
    
        'C_ArtBeruhigen': [(assocWith, 'C_Troesten_vis')],
        'C_WeinenTraurigVerletzt': [(assocWith, 'C_Troesten_vis')],
        'C_ArmNehmenLiebesSagen': [(assocWith, 'C_Troesten_vis')],
    
        
        #'C_Kinder': [(assocWith, 'C_Troesten_vis')],
        'C_Pflaster': [(assocWith, 'C_Pflaster_aud'), (assocWith, 'C_Troesten_vis')],
        'C_Umarmen': [(assocWith, 'C_Umarmen_aud'), (assocWith, 'C_Troesten_vis')], 
        
    #zuInsekten
        'C_Insekten': [(assocWith, 'C_Insekten_aud'), (assocWith, 'C_Lebewesen'), (assocWith, 'C_Insekten_vis'), (assocWith, 'C_Category')],
        #Tiere 
        'C_Biene': [(assocWith, 'C_Insekten_vis')],
        'C_Schmetterling': [(assocWith, 'C_Insekten_vis')],
        'C_Kaefer': [(assocWith, 'C_Insekten_vis')],
        'C_Klein': [(assocWith, 'C_Klein_aud'), (assocWith, 'C_Insekten_vis')],
        #'C_Beine': [(assocWith, 'C_Insekten_vis')],
        'C_Sechs': [(assocWith, 'C_Sechs_aud'), (assocWith, 'C_Insekten_vis')],
        'C_Kopf': [(assocWith, 'C_Kopf_aud'), (assocWith, 'C_Insekten_vis'), (assocWith, 'C_Verbeugen_vis')],
        #'C_Tier': [(assocWith, 'C_Insekten_vis')], 
    
        'C_DazuGehoerenKaeferBieneSchmetterling': [(assocWith, 'C_Insekten_vis')],
        #'C_Tier': [(assocWith, 'C_Insekten_vis')],
        'C_KleinSechsBeineKopf': [(assocWith, 'C_Insekten_vis')],
    
       
        #'C_Biene': [(assocWith, 'C_Insekten_vis')],
        #'C_Schmetterling': [(assocWith, 'C_Insekten_vis')],
        #'C_Kaefer': [(assocWith, 'C_Insekten_vis')],
        'C_Heuschrecke': [(assocWith, 'C_Insekten_vis')],
    
    #Moebel
        'C_Moebel': [(assocWith, 'C_Einrichtung'), (assocWith, 'C_Moebel_vis'), (assocWith, 'C_Category')],
        'C_Lampe': [(assocWith, 'C_Einrichtung')],
        'C_Schrank': [(assocWith, 'C_Moebel_vis')],
        'C_Stuhl': [(assocWith, 'C_Moebel_vis'), (assocWith, 'C_Sitzgelegenheit'), (assocWith, 'C_Stuhl_aud')],
        'C_Wohnung': [(assocWith, 'C_Wohnung_aud'), (assocWith, 'C_Moebel_vis')],
        #'C_Tisch': [(assocWith, 'C_Moebel_vis')],
        #'C_Haus': [(assocWith, 'C_Moebel_vis')],
        #'C_Holz': [(assocWith, 'C_Moebel_vis')], 
    
        'C_DazuGehoerenSchrankStuhlTisch': [(assocWith, 'C_Moebel_vis')],
        'C_WohnungHaus': [(assocWith, 'C_Moebel_vis')],
        #'C_Holz': [(assocWith, 'C_Moebel_vis')],
    
        'C_Bett': [(assocWith, 'C_Einrichtung')],
        #'C_Schrank': [(assocWith, 'C_Moebel_vis')],
        #'C_Stuhl': [(assocWith, 'C_Moebel_vis'), (assocWith, 'C_Sitzgelegenheit')],
        'C_Sofa': [ (assocWith, 'C_Sofa_aud'), (assocWith, 'C_Moebel_vis')],
    
    #schoen/haesslich
        'C_Schoen': [(assocWith, 'C_Erscheinung'), (assocWith, 'C_Schoen_aud'), (assocWith, 'C_Adjective')],
        'C_Haesslich': [(assocWith, 'C_Erscheinung'), (assocWith, 'C_Haesslich_aud')],                                              
        'C_Prinzessin': [(assocWith, 'C_Schoen_aud')],
        'C_Monster': [(assocWith, 'C_Monster_aud'), (assocWith, 'C_Haesslich_aud')],
    
        'C_PrinzessinSchoen': [(assocWith, 'C_Haesslich_aud')],
        #'C_Monster': [(assocWith, 'C_Haesslich_aud')],
        'C_GegenteilSchoen': [(assocWith, 'C_Haesslich_aud')],
    
    #Wappen
        'C_Wappen': [(assocWith, 'C_Symbol'), (assocWith, 'C_Wappen_aud'), (assocWith, 'C_Wappen_vis'), (assocWith, 'C_Nomen')],
        #Flagge
       #'C_Zeichen': [(assocWith, 'C_Wappen_vis'), (assocWith, 'C_Zeichen_aud')],
        'C_Land': [(assocWith, 'C_Wappen_vis'), (assocWith, 'C_Land_aud')],
        'C_Koenig': [(assocWith, 'C_Koenig_aud'), (assocWith, 'C_Wappen_vis')],
        'C_Fahne': [(assocWith, 'C_Wappen_vis'), (assocWith, 'C_Fahne_aud')],
        'C_Geldstueck': [(assocWith, 'C_Geldstueck_aud'), (assocWith, 'C_Wappen_vis')],
        'C_Herkunft': [(assocWith, 'C_Wappen_vis')],
    
        'C_ZeichenLandKoenig': [(assocWith, 'C_Wappen_vis')],
        'C_FahneGeldstueck': [(assocWith, 'C_Wappen_vis')],
        'C_LandGeldstueckHerkunft': [(assocWith, 'C_Wappen_vis')],
    
        'C_Muster': [ (assocWith, 'C_Muster_aud'), (assocWith, 'C_Wappen_vis')],
        'C_Krone': [(assocWith, 'C_Wappen_vis'), (assocWith, 'C_Krone_aud')], ####Achtung an 4. Stelle
        #'C_Tier': [(assocWith, 'C_Wappen_vis')],
    
    #suess/sauer
        'C_Suess': [(assocWith, 'C_Geschmacksrichtung'), (assocWith, 'C_Suess_aud'), (assocWith, 'C_Adjective')],
        'C_Sauer': [(assocWith, 'C_Geschmacksrichtung'), (assocWith, 'C_Sauer_aud')], 
        'C_Zucker': [(assocWith, 'C_Suess_aud'), (assocWith, 'C_Zucker_aud')],
        'C_Zitrone': [(assocWith, 'C_Sauer_aud'), (assocWith, 'C_Zitrone_aud')], 
        
        'C_ZuckerSuess': [(assocWith, 'C_Sauer_aud')], 
        'C_Zitrone':[(assocWith, 'C_Sauer_aud')],
        'C_GegenteilSuess':[(assocWith, 'C_Sauer_aud')],
    
    #Gebaeude
        #'C_Gebaeude': [(assocWith, 'C_Gebaeude_aud'), (assocWith, 'C_Bauwerk'), (assocWith, 'C_Gebaeude_vis'), (assocWith, 'C_Category')],
        'C_Bruecke': [(assocWith, 'C_Bauwerk')],
        #'C_Lernen': [(assocWith, 'C_Gebaeude_vis')],
        'C_Wohnhaus': [(assocWith, 'C_Wohnhaus_aud'), (assocWith, 'C_Gebaeude_vis')],
        'C_Schloss': [(assocWith, 'C_Verschliessen'), (assocWith, 'C_Gebaeude_vis')],
        'C_Schule': [(assocWith, 'C_Schule_aud'), (assocWith, 'C_Gebaeude_vis'), (assocWith, 'C_Berufe_vis')],
        'C_Dach': [(assocWith, 'C_Gebaeude_vis')],
        'C_Waende': [(assocWith, 'C_Gebaeude_vis'), (assocWith, 'C_Waende_aud')],
        'C_Wohnen': [(assocWith, 'C_Wohnen_aud'), (assocWith, 'C_Gebaeude_vis')],
        'C_Arbeiten': [(assocWith, 'C_Gebaeude_vis'), (assocWith, 'C_Berufe_vis'), (assocWith, 'C_Arbeiten_aud')],
        
        'C_DazuGehoerenWohnhausSchlossSchule': [(assocWith, 'C_Gebaeude_vis')],
        'C_DachWaende': [(assocWith, 'C_Gebaeude_vis')],
        'C_WohnenArbeiten': [(assocWith, 'C_Gebaeude_vis')],
    
        'C_Halle': [(assocWith, 'C_Gebaeude_vis')],
        #'C_Schloss': [(assocWith, 'C_Gebaeude_vis')],
        #'C_Wohnhaus': [(assocWith, 'C_Gebaeude_vis')],
        'C_Kirche': [(assocWith, 'C_Gebaeude_vis')],
    
    #zuKlinge
        #'C_Klinge': [(assocWith, 'C_Klinge_aud'), (assocWith, 'C_Messerverarbeitung'), (assocWith, 'C_Klinge_vis'), (assocWith, 'C_Nomen')],
        #schaelen
        'C_Scharf': [(assocWith, 'C_Klinge_vis'), (assocWith, 'C_Scharf_aud')],
        'C_Teil': [(assocWith, 'C_Klinge_vis')], 
        'C_Messer': [(assocWith, 'C_Klinge_vis')],
        'C_Metall': [(assocWith, 'C_Klinge_vis')],
        'C_Schneiden': [(assocWith, 'C_Klinge_vis')], 
    
        'C_TeilMesser': [(assocWith, 'C_Klinge_vis')],
        'C_ScharfMetall': [(assocWith, 'C_Klinge_vis')],
        #'C_Schneiden': [(assocWith, 'C_Klinge_vis')],
    
        #'C_Messer': [(assocWith, 'C_Klinge_vis')],
        #'C_Metall': [(assocWith, 'C_Klinge_vis')],
        #'C_Griff': [(assocWith, 'C_Klinge_vis')], 
    
        
    #zuVerbeugen
        'C_Verbeugen': [(assocWith, 'C_Verbeugen_aud'), (assocWith, 'C_Geste'), (assocWith, 'C_Verb')],
        'C_Begruessen': [(assocWith, 'C_Geste')],
        #'C_Kopf'
        #'C_Bewegen'
        'C_Koerperbewegung': [(assocWith, 'C_Koerperbewegung_aud'), (assocWith, 'C_Verbeugen_vis')],
        'C_Oberkoerper': [(assocWith, 'C_Verbeugen_vis')],
        'C_Vorne': [(assocWith, 'C_Vorne_aud'), (assocWith, 'C_Verbeugen_vis'), (assocWith, 'C_Abschleppen_vis')],
        'C_Unten': [(assocWith, 'C_Unten_aud'), (assocWith, 'C_Verbeugen_vis'), (assocWith, 'C_Absatz_vis')],
        'C_Kuenstler': [(assocWith, 'C_Kuenstler_aud'), (assocWith, 'C_Verbeugen_vis')],
        'C_Ende': [(assocWith, 'C_Ende_aud'), (assocWith, 'C_Verbeugen_vis')],
        'C_Vorstellung': [(assocWith, 'C_Vorstellung_aud'), (assocWith, 'C_Verbeugen_vis')],
    
        'C_ArtKoerperbewegung': [(assocWith, 'C_Verbeugen_vis')],
        'C_KopfOberkoerperVorneUnten': [(assocWith, 'C_Verbeugen_vis')],
        'C_KuenstlerEndeAuffuehrung': [(assocWith, 'C_Verbeugen_vis')],
    
        #'C_Menschen': [(assocWith, 'C_Verbeugen_vis')],
        'C_Buehne': [(assocWith, 'C_Verbeugen_vis')],
        'C_Applaus': [(assocWith, 'C_Verbeugen_vis'), (assocWith, 'C_Applaus_aud')],
         
   #Zeichen
        'C_Zeichen': [(assocWith, 'C_Schrift'), (assocWith, 'C_Zeichen_vis'), (assocWith, 'C_Wappen_vis'), (assocWith, 'C_Category')], 
        'C_Zahlen': [(assocWith, 'C_Schrift'), (assocWith, 'C_Wiegen_vis')], 
        'C_Bilder': [(assocWith, 'C_Zeichen_vis')], 
        'C_Hinweis': [(assocWith, 'C_Zeichen_vis')],
        'C_Flugzeug': [(assocWith, 'C_Flugzeug_aud'), (assocWith, 'C_Flugmobil'), (assocWith, 'C_Zeichen_vis')],
        'C_Weg': [(assocWith, 'C_Weg_aud'), (assocWith, 'C_Zeichen_vis')],
        #'C_Flughafen': [(assocWith, 'C_Zeichen_vis')],
        #'C_Zeigen': [(assocWith, 'C_Zeichen_vis')], 
    
        'C_BestimmteBilder': [(assocWith, 'C_Zeichen_vis')],
        #'C_Hinweis': [(assocWith, 'C_Zeichen_vis')],
        'C_FlugzeugWegFlughafen': [(assocWith, 'C_Zeichen_vis')],
    
        #'C_Stift': [(assocWith, 'C_Zeichen_vis')],
        'C_Schere': [(assocWith, 'C_Zeichen_vis'), (assocWith, 'C_Schere_aud')],
        'C_Telefon': [(assocWith, 'C_Zeichen_vis')],
        
    #Absatz
        'C_Absatz': [(assocWith, 'C_Absatz_aud'), (assocWith, 'C_Hacken'), (assocWith, 'C_Absatz_vis'), (assocWith, 'C_Nomen'), (assocWith, 'C_Absatz_aud')],
        #'C_Ferse'
        'C_Schuh': [(assocWith, 'C_Absatz_vis')],
        'C_Groeßer': [(assocWith, 'C_Absatz_vis')],
        #'C_Teil': [(assocWith, 'C_Absatz_vis')],
        #'C_Unten': [(assocWith, 'C_Absatz_vis')],
        #'C_Ferse': [(assocWith, 'C_Absatz_vis')],
        #'C_Machen': [(assocWith, 'C_Absatz_vis')], 
    
        'C_TeilSchuh': [(assocWith, 'C_Absatz_vis')],
        'C_SchuhUntenFerse': [(assocWith, 'C_Absatz_vis')],
        'C_MachenGroesser': [(assocWith, 'C_Absatz_vis')],
        
        
    
        #'C_Schuh': [(assocWith, 'C_Absatz_vis')],
        'C_Leder': [(assocWith, 'C_Leder_aud'), (assocWith, 'C_Absatz_vis')],
        #'C_Stoff': [(assocWith, 'C_Absatz_vis')],
    
    
    #Reiben
        #'C_Reiben': [(assocWith, 'C_Reiben_aud'), (assocWith, 'C_Gemueseverarbeitung'), (assocWith, 'C_Reiben_vis'), (assocWith, 'C_Verb')],
        #schaelen
        'C_Zerkleinern': [(assocWith, 'C_Reiben_vis'), (assocWith, 'C_Zerkleinern_aud')],
        'C_Gurke': [(assocWith, 'C_Reiben_vis'), (assocWith, 'C_Gemuese_vis')],
        'C_Parmesankaese': [(assocWith, 'C_Reiben_vis')],
        'C_Kartoffeln': [(assocWith, 'C_Reiben_vis'), (assocWith, 'C_Schaelen_vis')],
        #'C_Machen': [(assocWith, 'C_Reiben_vis')],
        #'C_Lebensmittel': [(assocWith, 'C_Reiben_vis')], 
    
        'C_ArtZerkleinern': [(assocWith, 'C_Reiben_vis')],
        'C_MachenMitLebensmitteln': [(assocWith, 'C_Reiben_vis')],
        'C_GurkeParmesankaeseKartoffelnZerkleinern': [(assocWith, 'C_Reiben_vis')],
    
    
        #'C_Gurke': [(assocWith, 'C_Reiben_vis')],
        'C_Reibe': [(assocWith, 'C_Reibe_aud'), (assocWith, 'C_Reiben_vis')],
        #'C_Hand': [(assocWith, 'C_Reiben_vis')],
    
    #zufrieden/unzufrieden
        'C_Zufrieden': [(assocWith, 'C_Wohlfuehlzustand'), (assocWith, 'C_Zufrieden_aud'), (assocWith, 'C_Adjective')],
        'C_Unzufrieden': [(assocWith, 'C_Wohlfuehlzustand'), (assocWith, 'C_Unzufrieden_aud')],                                              
        'C_Schwierig': [(assocWith, 'C_Zufrieden_aud')],
        'C_Schaffen': [(assocWith, 'C_Zufrieden_aud'), (assocWith, 'C_Schaffen_aud')],
        'C_Misserfolg': [(assocWith, 'C_Misserfolg_aud'), (assocWith, 'C_Unzufrieden_aud')],
    
        'C_SchwierigSchaffenZufrieden': [(assocWith, 'C_Unzufrieden_aud')],
        'C_NichtSchaffen': [(assocWith, 'C_Unzufrieden_aud')],
        'C_GegenteilZufrieden': [(assocWith, 'C_Unzufrieden_aud')],
    
    #zuArmreif
        'C_Armreif': [(assocWith, 'C_Armreif_aud'), (assocWith, 'C_Ziergegenstand'), (assocWith, 'C_Armreif_vis'), (assocWith, 'C_Nomen')],
        #'C_Schmuck'
        #'C_Schmuck' : [(assocWith, 'C_Armreif_vis')],
        #'C_Tragen': [(assocWith, 'C_Armreif_vis')],
        #'C_Unterarm': [(assocWith, 'C_Armreif_vis')],
        'C_Gross': [(assocWith, 'C_Armreif_vis'), (assocWith, 'C_Stricken_vis')],
        'C_Ring': [(assocWith, 'C_Ring_aud'), (assocWith, 'C_Armreif_vis')],
    
        'C_ArtSchmuck': [(assocWith, 'C_Armreif_vis')],
        'C_GrosserRing': [(assocWith, 'C_Armreif_vis')],
        'C_TragenUnterarm': [(assocWith, 'C_Armreif_vis')],
    
        #'C_Arm' : [(assocWith, 'C_Armreif_vis')],
        #'C_Hand': [(assocWith, 'C_Armreif_vis')],
        #'C_Rot': [(assocWith, 'C_Armreif_vis')],
    
    #zuZiehen
        'C_Ziehen': [(assocWith, 'C_Fortbewegungsart'), (assocWith, 'C_Hinterherziehen'), (assocWith, 'C_Ziehen_vis'), (assocWith, 'C_Ziehen_aud'), (assocWith, 'C_Abschleppen_vis'), (assocWith, 'C_Verb')],
        #'C_Bewegen': [(assocWith, 'C_Ziehen_vis')],
        #'C_Koffer': [(assocWith, 'C_Ziehen_vis')],
        'C_Schlitten': [(assocWith, 'C_Ziehen_vis'), (assocWith, 'C_Schieben_vis')],
        'C_Rollen': [(assocWith, 'C_Rollen_aud'), (assocWith, 'C_Ziehen_vis')],
    
        'C_ArtBewegen': [(assocWith, 'C_Ziehen_vis')],
        'C_SchlittenKofferMitRollen': [(assocWith, 'C_Ziehen_vis')],
        'C_GegenteilSchieben': [(assocWith, 'C_Ziehen_vis')],

        
        #'C_Kinder': [(assocWith, 'C_Ziehen_vis')],
        #'C_Schlitten': [(assocWith, 'C_Ziehen_vis')],
        #'C_Schnee': [(assocWith, 'C_Ziehen_vis')],
    
    #stumpf/spitz
         'C_Stumpf': [(assocWith, 'C_Rundungszustand'), (assocWith, 'C_Stumpf_aud'), (assocWith, 'C_Adjective')],
         'C_Spitz': [(assocWith, 'C_Rundungszustand'), (assocWith, 'C_Spitz_aud'), (assocWith, 'C_Federball_vis')],                                              
         'C_Stift': [(assocWith, 'C_Stumpf_aud'), (assocWith, 'C_Spitz_aud'), (assocWith, 'C_Abbrechen_vis'), (assocWith, 'C_Zeichen_vis')],
         'C_Abbrechen': [(assocWith, 'C_Stumpf_aud')],
         'C_Neu': [(assocWith, 'C_Spitz_aud')], 
    
        'C_StiftAbgebrochenStumpf': [(assocWith, 'C_Spitz_aud')], 
        'C_StiftNeu': [(assocWith, 'C_Spitz_aud')], 
        'C_GegenteilStumpf': [(assocWith, 'C_Spitz_aud')], 
    
    #Schimpfen
        'C_Schimpfen': [(assocWith, 'C_Schimpfen_aud'), (assocWith, 'C_Umgang'), (assocWith, 'C_Schimpfen_vis'), (assocWith, 'C_Verb')],
        'C_Kuscheln': [(assocWith, 'C_Umgang')],
        #'C_Sagen': [(assocWith, 'C_Schimpfen_vis')],
        #'C_Richtig': [(assocWith, 'C_Schimpfen_vis')],
        #'C_Machen': [(assocWith, 'C_Schimpfen_vis')],
        #'C_Mama': [(assocWith, 'C_Schimpfen_vis')],
        'C_Reden': [(assocWith, 'C_Reden_aud'), (assocWith, 'C_Schimpfen_vis')],
        'C_Falsch': [(assocWith, 'C_Schimpfen_vis'), (assocWith, 'C_Falsch_aud')],
        'C_Papa': [(assocWith, 'C_Schimpfen_vis')],
        'C_Verboten': [(assocWith, 'C_Verboten_aud'), (assocWith, 'C_Schimpfen_vis')],
    
        'C_ArtReden': [(assocWith, 'C_Schimpfen_vis')],
        'C_SagenWasRichtigFalsch': [(assocWith, 'C_Schimpfen_vis')],
        'C_MachenMamaPapaVerboten': [(assocWith, 'C_Schimpfen_vis')],
    
    
        #'C_Frau': [(assocWith, 'C_Schimpfen_vis')],
        #'C_Kind': [(assocWith, 'C_Schimpfen_vis')],
        #'C_Finger': [(assocWith, 'C_Schimpfen_vis')],
    
    #Modern/Altmodisch
        'C_Modern': [(assocWith, 'C_Aktualitaet'), (assocWith, 'C_Modern_aud'), (assocWith, 'C_Adjective')],
        'C_Altmodisch': [(assocWith, 'C_Aktualitaet'), (assocWith, 'C_Altmodisch_aud')], 
        'C_Heute': [(assocWith, 'C_Modern_aud'), (assocWith, 'C_Altmodisch_aud')],
        'C_Frueher': [(assocWith, 'C_Altmodisch_aud'), (assocWith, 'C_Frueher_aud')], 
        #'C_Tragen': [(assocWith, 'C_Modern_aud')],
        'C_Kleidung': [(assocWith, 'C_Kleidung_aud'), (assocWith, 'C_Altmodisch_aud'), (assocWith, 'C_Stricken_vis')], 
    
        'C_HeuteTragenModern': [(assocWith, 'C_Altmodisch_aud')],
        'C_FrueherTragen': [(assocWith, 'C_Altmodisch_aud')],
        'C_GegenteilModern': [(assocWith, 'C_Altmodisch_aud')],
    
    
    #BErufe
        #'C_Berufe': [(assocWith, 'C_Berufe_aud'), (assocWith, 'C_Geldbeschaffung'), (assocWith, 'C_Gemeinschaft'), (assocWith, 'C_Berufe_vis'), (assocWith, 'C_Category')],
        #Automat
        #'C_Arzt': [(assocWith, 'C_Berufe_vis')],
        #'C_Arbeiten': [(assocWith, 'C_Berufe_vis')],
        #'C_Geld': [(assocWith, 'C_Berufe_vis')],
        #'C_Lernen': [(assocWith, 'C_Berufe_vis')],
        #'C_Schule': [(assocWith, 'C_Berufe_vis')],
        'C_Lehrer': [(assocWith, 'C_Lehrer_aud'), (assocWith, 'C_Berufe_vis')],
        'C_Baecker': [(assocWith, 'C_Baecker_aud'), (assocWith, 'C_Berufe_vis')],
        'C_Haben': [(assocWith, 'C_Berufe_vis'), (assocWith, 'C_Henkel_vis')],
        'C_Erwachsene': [(assocWith, 'C_Erwachsene_aud'), (assocWith, 'C_Berufe_vis')],
        'C_Verdienen': [(assocWith, 'C_Verdienen_aud'), (assocWith, 'C_Berufe_vis')],
    
        'C_DazuGehoerenLehrerBaeckerArzt': [(assocWith, 'C_Berufe_vis')],
        'C_HabenErwachseneArbeitenGeldVerdienen': [(assocWith, 'C_Berufe_vis')],
        'C_NachSchuleLernen': [(assocWith, 'C_Berufe_vis')],
    
        'C_Handwerker': [(assocWith, 'C_Berufe_vis')],
        'C_Bauarbeiter': [(assocWith, 'C_Bauarbeiter_aud'), (assocWith, 'C_Berufe_vis')],
        #'C_Lehrer': [(assocWith, 'C_Berufe_vis')],
        #'C_Arzt': [(assocWith, 'C_Berufe_vis')],
    
    #Schnalle
        'C_Schnalle': [(assocWith, 'C_Schnalle_aud'), (assocWith, 'C_Verschliessung'), (assocWith, 'C_Schnalle_vis'), (assocWith, 'C_Nomen')],
        #Riegel
        #'C_Verschluss'
        #'C_Silber'
        #'C_Metall'
        'C_Guertel': [(assocWith, 'C_Schnalle_vis')],
        'C_Zumachen': [(assocWith, 'C_Schnalle_vis'), (assocWith, 'C_Zumachen_aud')],
        
        #'C_Verschluss': [(assocWith, 'C_Schnalle_vis')],
        'C_GuertelZumachen': [(assocWith, 'C_Schnalle_vis')],
        'C_AusSilberMetall': [(assocWith, 'C_Schnalle_vis')],

    
        #'C_Guertel': [(assocWith, 'C_Schnalle_vis')],
        'C_Hose': [(assocWith, 'C_Hose_aud'), (assocWith, 'C_Schnalle_vis')],
        'C_Loch': [(assocWith, 'C_Loch_aud'), (assocWith, 'C_Schnalle_vis')],
    
    #abschleppen
        'C_Abschleppen': [(assocWith, 'C_Hinterherziehen'), (assocWith, 'C_Abschleppen_vis'), (assocWith, 'C_Abschleppen_aud'), (assocWith, 'C_Verb')],
        #ziehen
        #'C_Kaputt': [(assocWith, 'C_Abschleppen_vis')],
        #'C_Brauchen': [(assocWith, 'C_Abschleppen_vis')],
        #'C_Vorne': [(assocWith, 'C_Abschleppen_vis')],
        #'C_Ziehen': [(assocWith, 'C_Abschleppen_vis')],
        'C_Wegbringen': [(assocWith, 'C_Wegbringen_aud'), (assocWith, 'C_Abschleppen_vis')],
        'C_Bringen': [(assocWith, 'C_Bringen_aud'), (assocWith, 'C_Abschleppen_vis')],
        'C_Werkstatt': [(assocWith, 'C_Werkstatt_aud'), (assocWith, 'C_Abschleppen_vis')],
        'C_Stark': [(assocWith, 'C_Abschleppen_vis')],
        'C_Auto': [(assocWith, 'C_Auto_aud'), (assocWith, 'C_Abschleppen_vis'), (assocWith, 'C_Auto_aud')],
        'C_Fahrzeug': [(assocWith, 'C_Fahrzeug_aud'), (assocWith, 'C_Abschleppen_vis')],
    
        'C_ArtWegbringen': [(assocWith, 'C_Abschleppen_vis')],
        'C_KaputteAutosInWerkstattBringen': [(assocWith, 'C_Abschleppen_vis')],
        'C_StarkesFahrzeugVorneZiehen': [(assocWith, 'C_Abschleppen_vis')],
    
        'C_Abschleppwagen': [(assocWith, 'C_Abschleppen_vis'), (assocWith, 'C_Abschleppwagen_aud')],
        #'C_Auto': [(assocWith, 'C_Abschleppen_vis')],
        'C_Blau': [(assocWith, 'C_Abschleppen_vis')],
    
    #trocken/Nass
        'C_Trocken': [(assocWith, 'C_Wassermenge'), (assocWith, 'C_Trocken_aud'), (assocWith, 'C_Adjective')],
        'C_Nass': [(assocWith, 'C_Wassermenge'), (assocWith, 'C_Nass_aud'), (assocWith, 'C_Abtrocknen_vis')],
        'C_Ohne': [(assocWith, 'C_Ohne_aud'), (assocWith, 'C_Nass_aud')],
        'C_Schirm': [(assocWith, 'C_Trocken_aud'), (assocWith, 'C_Nass_aud'), (assocWith, 'C_Schirm_aud')],
        #'C_Regen': [(assocWith, 'C_Nass_aud')],
        #'C_Haben': [(assocWith, 'C_Trocken_aud')], 
    
        'C_OhneSchirmRegenNass': [(assocWith, 'C_Trocken_aud')], 
        'C_SchirmRegen': [(assocWith, 'C_Trocken_aud')], 
        'C_GegenteilNass': [(assocWith, 'C_Trocken_aud')], 
    
    #stricken
        'C_Stricken': [(assocWith, 'C_Stricken_aud'), (assocWith, 'C_Handarbeit'), (assocWith, 'C_Stricken_vis'), (assocWith, 'C_Verb')],
        'C_Naehen': [(assocWith, 'C_Handarbeit')],
        #'C_Brauchen': [(assocWith, 'C_Stricken_vis')],
        #'C_Wolle': [(assocWith, 'C_Stricken_vis')],
        #'C_Gross': [(assocWith, 'C_Stricken_vis')],
        'C_Herstellen': [(assocWith, 'C_Stricken_vis')],
        'C_Nadel': [(assocWith, 'C_Stricken_vis')],
        'C_Schal': [(assocWith, 'C_Stricken_vis'), (assocWith, 'C_Schal_aud')],
        'C_Socken': [(assocWith, 'C_Socken_aud'), (assocWith, 'C_Stricken_vis')],
        'C_Pullover': [(assocWith, 'C_Stricken_vis')],
        #'C_Kleidung': [(assocWith, 'C_Stricken_vis')],
        
        'C_ArtKleidungHerstellen': [(assocWith, 'C_Stricken_vis')],
        'C_WolleGrosseNadeln': [(assocWith, 'C_Stricken_vis')],
        'C_SchalSockenPullover': [(assocWith, 'C_Stricken_vis')],
    
    
        #'C_Finger': [(assocWith, 'C_Stricken_vis')],
        #'C_Schal': [(assocWith, 'C_Stricken_vis')],
        #'C_Wolle': [(assocWith, 'C_Stricken_vis')],
    
    #Henkel
        'C_Henkel': [(assocWith, 'C_Henkel_aud'), (assocWith, 'C_Tragbarkeit'), (assocWith, 'C_Henkel_vis'), (assocWith, 'C_Nomen')],
        #Glas
        #'C_Griff': [(assocWith, 'C_Henkel_vis')],
        #'C_Tasse': [(assocWith, 'C_Henkel_vis')],
        #'C_Haben': [(assocWith, 'C_Henkel_vis')],
        'C_Kanne': [(assocWith, 'C_Henkel_vis')],
        'C_Topf': [(assocWith, 'C_Henkel_vis')],
        'C_Heiß': [(assocWith, 'C_Henkel_vis')],
        'C_Hochheben': [(assocWith, 'C_Hochheben_aud'), (assocWith, 'C_Henkel_vis')],
        'C_Verbrennen': [(assocWith, 'C_Verbrennen_aud'), (assocWith, 'C_Henkel_vis')],
        'C_Seite': [(assocWith, 'C_Seite_aud'), (assocWith, 'C_Henkel_vis')],
    
        'C_ArtGriff': [(assocWith, 'C_Henkel_vis')],
        'C_TasseKanneTopfAnSeite': [(assocWith, 'C_Henkel_vis')],
        'C_TopfHeißHochhebenOhneVerbrennen': [(assocWith, 'C_Henkel_vis')],
    

        'C_Kaffee': [(assocWith, 'C_Henkel_vis')],
        #'C_Tasse': [(assocWith, 'C_Henkel_vis')],
        'C_Untertasse': [(assocWith, 'C_Untertasse_aud'), (assocWith, 'C_Henkel_vis')],
    
    #gefährlich
        'C_Gefaehrlich': [(assocWith, 'C_Gefahrenstufe'), (assocWith, 'C_Gefaehrlich_aud'), (assocWith, 'C_Adjective')],
        'C_Ungefaehrlich': [(assocWith, 'C_Gefahrenstufe'), (assocWith, 'C_Ungefaehrlich_aud')],                                              
        'C_Tiger': [(assocWith, 'C_Gefaehrlich_aud')],
        'C_Stofftier': [(assocWith, 'C_Ungefaehrlich_aud')],
    
        #'C_Tiger': [(assocWith, 'C_Ungefaehrlich_aud')],
        #'C_Stofftier': [(assocWith, 'C_Ungefaehrlich_aud')],
         'C_GegenteilGefaehrlich': [(assocWith, 'C_Ungefaehrlich_aud')],
    
    #Brüllen
         'C_Bruellen': [(assocWith, 'C_Bruellen_aud'), (assocWith, 'C_Lautstaerke'), (assocWith, 'C_Bruellen_vis'), (assocWith, 'C_Verb')],
         'C_Fluestern': [(assocWith, 'C_Lautstaerke')],
         #'C_Menschen': [(assocWith, 'C_Bruellen_vis')],
         #'C_Tier': [(assocWith, 'C_Bruellen_vis')],
         #'C_Laut': [(assocWith, 'C_Bruellen_vis')],
         #'C_Loewe': [(assocWith, 'C_Bruellen_vis')],
        'C_Aeussern': [(assocWith, 'C_Bruellen_vis'), (assocWith, 'C_Aeussern_aud')],
        'C_Hungrig': [(assocWith, 'C_Bruellen_vis')],
        'C_Zornig': [(assocWith, 'C_Bruellen_vis')],
        'C_Fletschen': [(assocWith, 'C_Fletschen_aud'), (assocWith, 'C_Bruellen_vis')],
        'C_Zaehne': [(assocWith, 'C_Bruellen_vis'), (assocWith, 'C_Zaehne_aud')],
        'C_Geraeusch': [(assocWith, 'C_Bruellen_vis'), (assocWith, 'C_Geraeusch_aud')],
    
        'C_ArtLautAeussern': [(assocWith, 'C_Bruellen_vis')],
        'C_HungrigerLoeweZornigerMensch': [(assocWith, 'C_Bruellen_vis')],
        'C_ZaehneFletschenLautGeraeusch': [(assocWith, 'C_Bruellen_vis')],
    
    
    
        #'C_Loewe': [(assocWith, 'C_Bruellen_vis')],
        #'C_Gras': [(assocWith, 'C_Bruellen_vis')],
        #'C_Maul': [(assocWith, 'C_Bruellen_vis')],
    
    #Gipfel
        'C_Gipfel': [(assocWith, 'C_Gipfel_aud'), (assocWith, 'C_Gebirge'), (assocWith, 'C_Gipfel_vis'), (assocWith, 'C_Nomen')],
         #Berge
        #'C_Teil': [(assocWith, 'C_Gipfel_vis')],
        'C_Berg': [(assocWith, 'C_Berg_aud'), (assocWith, 'C_Gebirge'), (assocWith, 'C_Gipfel_vis')],
        'C_Oben': [(assocWith, 'C_Gipfel_vis')],
        #'C_Hoch': [(assocWith, 'C_Gipfel_vis')],
        'C_Stelle': [(assocWith, 'C_Gipfel_vis')],
        'C_Stehen': [(assocWith, 'C_Gipfel_vis')],
        'C_Kreuz': [(assocWith, 'C_Gipfel_vis'),  (assocWith, 'C_Kreuz_aud')],
    
        'C_TeilBerg': [(assocWith, 'C_Gipfel_vis')],
        'C_ObenHoechsteStelle': [(assocWith, 'C_Gipfel_vis')],
        #'C_Kreuz': [(assocWith, 'C_Gipfel_vis')],
    
        #'C_Baum': [(assocWith, 'C_Gipfel_vis')],
        #'C_Schnee': [(assocWith, 'C_Gipfel_vis')],
        #'C_Berg': [(assocWith, 'C_Gipfel_vis')],
    
        'C_Hocken': [(assocWith, 'C_Hocken_aud'), (assocWith, 'C_Hocker_vis')],
        'C_Hokey': [(assocWith, 'C_Hokey_aud'), (assocWith, 'C_Sport_vis')],
        'C_Hoffen': [(assocWith, 'C_Hoffen_aud')],
        'C_Kreis': [],
    
     #phonologisch ähnlich zu Pflanzen
    
        'C_Pfad': [],
        'C_Pferd': [],
        'C_Pfanne': [],
    
        'C_Jeans':[(assocWith, 'C_Jeans_aud')],
    
        'C_Pylone':[(assocWith, 'C_Pylone_aud')],
    
        'C_Pyjama':[(assocWith, 'C_Pyjama_aud')],
        
        'C_Dekorieren':[(assocWith, 'C_Dekorieren_aud')],
        'C_Demenz':[(assocWith, 'C_Demenz_aud')],
        'C_Degen':[(assocWith, 'C_Degen_aud')],
        'C_Demo':[(assocWith, 'C_Demo_aud')],
        'C_Debuet':[(assocWith, 'C_Debuet_aud')],
        'C_Diabetes':[(assocWith, 'C_Diabetes_aud')],

         'C_BeginntMitSch1':[],
        'C_BeginntMitAa1':[],
        'C_BeginntMitFf1':[],
        'C_BeginntMitHo1':[],
        'C_BeginntMitLl1':[],

        'C_BeginntMitSch2':[],
        'C_BeginntMitAa2':[],
        'C_BeginntMitFf2':[],
        'C_BeginntMitHo2':[],
        'C_BeginntMitLl2':[],

        'C_BeginntMitSch3':[],
        'C_BeginntMitAa3':[],
        'C_BeginntMitFf3':[],
        'C_BeginntMitHo3':[],
        'C_BeginntMitLl3':[],

        'C_BeginntMitGe1':[],
        'C_BeginntMitTs1':[],
        'C_BeginntMitFf4':[],
        'C_BeginntMitKr1':[],
        'C_BeginntMitWw1':[],

        'C_BeginntMitGe2':[],
        'C_BeginntMitTs2':[],
        'C_BeginntMitFf5':[],
        'C_BeginntMitKr2':[],
        'C_BeginntMitWw2':[],

        'C_BeginntMitGe3':[],
        'C_BeginntMitTs3':[],
        'C_BeginntMitFf6':[],
        'C_BeginntMitKr3':[],
        'C_BeginntMitWw3':[],

        'C_BeginntMitGe4':[],
        'C_BeginntMitAu1':[],
        'C_BeginntMitEe1':[],
        'C_BeginntMitWw4':[],
        'C_BeginntMitPf1':[],

        'C_BeginntMitGe5':[],
        'C_BeginntMitAu2':[],
        'C_BeginntMitEe2':[],
        'C_BeginntMitWw5':[],
        'C_BeginntMitPf2':[],

        'C_BeginntMitGe6':[],
        'C_BeginntMitAu3':[],
        'C_BeginntMitEe3':[],
        'C_BeginntMitWw6':[],
        'C_BeginntMitPf3':[],

        'C_BeginntMitKo1':[],
        'C_BeginntMitJj1':[],
        'C_BeginntMitKo4':[],
        'C_BeginntMitSch4':[],
        'C_BeginntMitWw7':[],

        'C_BeginntMitKo2':[],
        'C_BeginntMitJj2':[],
        'C_BeginntMitKo5':[],
        'C_BeginntMitSch5':[],
        'C_BeginntMitWw8':[],

        'C_BeginntMitKo3':[],
        'C_BeginntMitJj3':[],
        'C_BeginntMitKo6':[],
        'C_BeginntMitSch6':[],
        'C_BeginntMitWw9':[],

        'C_BeginntMitGe7':[],
        'C_BeginntMitSch7':[],
        'C_BeginntMitEi1':[],
        'C_BeginntMitGe10':[],
        'C_BeginntMitPue1':[],

        'C_BeginntMitGe8':[],
        'C_BeginntMitSch8':[],
        'C_BeginntMitEi2':[],
        'C_BeginntMitGe11':[],
        'C_BeginntMitPue2':[],

        'C_BeginntMitGe9':[],
        'C_BeginntMitSch9':[],
        'C_BeginntMitEi3':[],
        'C_BeginntMitGe12':[],
        'C_BeginntMitPue3':[],

        'C_BeginntMitBa1':[],
        'C_BeginntMitFf7':[],
        'C_BeginntMitWw10':[],
        'C_BeginntMitGl1':[],
        'C_BeginntMitIi1':[],

        'C_BeginntMitBa2':[],
        'C_BeginntMitFf8':[],
        'C_BeginntMitWw11':[],
        'C_BeginntMitGl2':[],
        'C_BeginntMitIi2':[],

        'C_BeginntMitBa3':[],
        'C_BeginntMitFf9':[],
        'C_BeginntMitWw12':[],
        'C_BeginntMitGl3':[],
        'C_BeginntMitIi3':[],

        'C_BeginntMitDe1':[],
        'C_BeginntMitEi4':[],
        'C_BeginntMitAa4':[],
        'C_BeginntMitMm1':[],
        'C_BeginntMitKo7':[],

        'C_BeginntMitDe2':[],
        'C_BeginntMitEi5':[],
        'C_BeginntMitAa5':[],
        'C_BeginntMitMm2':[],
        'C_BeginntMitKo8':[],

        'C_BeginntMitDe3':[],
        'C_BeginntMitEi6':[],
        'C_BeginntMitAa6':[],
        'C_BeginntMitMm3':[],
        'C_BeginntMitKo9':[],

        'C_BeginntMitFf10':[],
        'C_BeginntMitGe13':[],
        'C_BeginntMitKo10':[],
        'C_BeginntMitSch10':[],
        'C_BeginntMitEe4':[],

        'C_BeginntMitFf11':[],
        'C_BeginntMitGe14':[],
        'C_BeginntMitKo11':[],
        'C_BeginntMitSch11':[],
        'C_BeginntMitEe5':[],

        'C_BeginntMitFf12':[],
        'C_BeginntMitGe15':[],
        'C_BeginntMitKo12':[],
        'C_BeginntMitSch12':[],
        'C_BeginntMitEe6':[],

        'C_BeginntMitKue1':[],
        'C_BeginntMitTr1':[],
        'C_BeginntMitFf13':[],
        'C_BeginntMitSch13':[],
        'C_BeginntMitGe16':[],

        'C_BeginntMitKue2':[],
        'C_BeginntMitTr2':[],
        'C_BeginntMitFf14':[],
        'C_BeginntMitSch14':[],
        'C_BeginntMitGe17':[],

        'C_BeginntMitKue3':[],
        'C_BeginntMitTr3':[],
        'C_BeginntMitFf15':[],
        'C_BeginntMitSch15':[],
        'C_BeginntMitGe18':[],

        'C_BeginntMitAa7':[],
        'C_BeginntMitNn1':[],
        'C_BeginntMitWw13':[],
        'C_BeginntMitFf16':[],
        'C_BeginntMitSs1':[],

        'C_BeginntMitAa8':[],
        'C_BeginntMitNn2':[],
        'C_BeginntMitWw14':[],
        'C_BeginntMitFf17':[],
        'C_BeginntMitSs2':[],

        'C_BeginntMitAa9':[],
        'C_BeginntMitNn3':[],
        'C_BeginntMitWw15':[],
        'C_BeginntMitFf18':[],
        'C_BeginntMitSs3':[],
    
        'C_BeginntMitWw16':[],
        'C_BeginntMitMm4':[],
        'C_BeginntMitHo4':[],
        'C_BeginntMitBau1':[],
        'C_BeginntMitWw19':[],
        'C_BeginntMitWw17':[],
        'C_BeginntMitMm5':[],
        'C_BeginntMitHo5':[],
        'C_BeginntMitBau2':[],
        'C_BeginntMitWw20':[],
        'C_BeginntMitWw18':[],
        'C_BeginntMitMm6':[],
        'C_BeginntMitHo6':[],
        'C_BeginntMitBau3':[],
        'C_BeginntMitWw21':[],
    
        'C_BeginntMitWw22':[],
        'C_BeginntMitLl7':[],
        'C_BeginntMitDi1':[],
        'C_BeginntMitSch16':[],
        'C_BeginntMitRr1' :[],
        'C_BeginntMitWw23':[],
        'C_BeginntMitLl8':[],
        'C_BeginntMitDi2':[],
        'C_BeginntMitSch17':[],
        'C_BeginntMitRr2':[],
        'C_BeginntMitWw24':[],
        'C_BeginntMitLl9':[],
        'C_BeginntMitDi3':[],
        'C_BeginntMitSch18':[],
        'C_BeginntMitRr3':[],
        'C_BeginntMitIi4':[],
        'C_BeginntMitJj4':[],
        'C_BeginntMitFf22':[],
        'C_BeginntMitTr4':[],
        'C_BeginntMitIi7':[],
        'C_BeginntMitIi5':[],
        'C_BeginntMitJj5':[],
        'C_BeginntMitFf23':[],
        'C_BeginntMitTr5':[],
        'C_BeginntMitIi8':[],
        'C_BeginntMitIi6':[],
        'C_BeginntMitJj6':[],
        'C_BeginntMitFf24':[],
        'C_BeginntMitTr6':[],
        'C_BeginntMitIi9':[],
        'C_BeginntMitMm7':[],
        'C_BeginntMitHae1':[],
        'C_BeginntMitWw25':[],
        'C_BeginntMitSs4':[],
        'C_BeginntMitGe19':[],
        'C_BeginntMitMm8':[],
        'C_BeginntMitHae2':[],
        'C_BeginntMitWw26':[],
        'C_BeginntMitSs5':[],
        'C_BeginntMitGe20':[],
        'C_BeginntMitMm9':[],
        'C_BeginntMitHae3':[],
        'C_BeginntMitWw27':[],
        'C_BeginntMitSs6':[],
        'C_BeginntMitGe21':[],
        'C_BeginntMitKl1':[],
        'C_BeginntMitFf25':[],
        'C_BeginntMitTs4':[],
        'C_BeginntMitAa10':[],
        'C_BeginntMitRr4':[],
        'C_BeginntMitKl2':[],
        'C_BeginntMitFf26':[],
        'C_BeginntMitTs5':[],
        'C_BeginntMitAa11':[],
        'C_BeginntMitRr5':[],
        'C_BeginntMitKl3':[],
        'C_BeginntMitFf27':[],
        'C_BeginntMitTs6':[],
        'C_BeginntMitAa12':[],
        'C_BeginntMitRr6':[],
        'C_BeginntMitUu1':[],
        'C_BeginntMitAa13':[],
        'C_BeginntMitTs7':[],
        'C_BeginntMitSch20':[],
        'C_BeginntMitSch23':[], 
        'C_BeginntMitUu2':[],
        'C_BeginntMitAa14':[],
        'C_BeginntMitTs8':[],
        'C_BeginntMitSch21':[],
        'C_BeginntMitSch24':[],
        'C_BeginntMitUu3':[],
        'C_BeginntMitAa15':[],
        'C_BeginntMitTs9':[],
        'C_BeginntMitSch22':[],
        'C_BeginntMitSch25':[],
        'C_BeginntMitAa16':[],
        'C_BeginntMitBe4':[],
        'C_BeginntMitSch26':[],
        'C_BeginntMitAa20':[],
        'C_BeginntMitTr7':[],
        'C_BeginntMitAa17':[],
        'C_BeginntMitBe5':[],
        'C_BeginntMitSch27':[],
        'C_BeginntMitAa21':[],
        'C_BeginntMitTr6':[],
        'C_BeginntMitAa18':[],
        'C_BeginntMitBe6':[], 
        'C_BeginntMitSch28':[],
        'C_BeginntMitAa22':[],
        'C_BeginntMitTr9':[],
        'C_BeginntMitSch29':[],
        'C_BeginntMitHae4':[],
        'C_BeginntMitUu4':[],
        'C_BeginntMitBr1':[],
        'C_BeginntMitGi1':[],
        'C_BeginntMitSch30':[],
        'C_BeginntMitHae5':[],
        'C_BeginntMitUu5':[],
        'C_BeginntMitBr2':[],
        'C_BeginntMitGi2':[],
        'C_BeginntMitSch31':[],
        'C_BeginntMitHae6':[],
        'C_BeginntMitUu6':[],
        'C_BeginntMitBr3':[],
        'C_BeginntMitGi3':[],


         }


# %% [code]
# ----------------------------------------------------------------------------------------------------------------------
concept_keys = [  # one-dim list!!!
         'C_Wasistdas', 'C_Wasmachtes', 'C_Wasistdasalles', 'C_WasistdasGegenteilvon',  
        'C_Spielzeug', 'C_Tier', 'C_Schubkarre', 'C_Wagen', 
         'C_Hocker', 'C_Gemuese',  'C_Kruecke', 
         'C_Getreide', 'C_Automat', 'C_Pflanzen', 'C_Container', 'C_Kosmetik', 'C_Nil1',
         'C_Gewuerze', 'C_Pyramide', 'C_Federball', 'C_Instrumente','C_Nil2', 'C_Geschirr', 
         'C_Kompass', 'C_Sport', 'C_Ellenbogen', 'C_Kuechengeraete', 'C_Feste',  'C_Schmuck', 
         'C_Gelaender', 'C_Werkzeuge',  'C_Nil3', 'C_Nil4', 'C_Knospe',  'C_Besteck', 
         'C_Ferse', 'C_Nil5',  'C_Nil6', 'C_Ventilator', 'C_Nil7',  'C_Schleier', 
         'C_Nil8', 'C_Jahreszeiten',  'C_Fackel', 'C_Insekten', 'C_Moebel',  'C_Wappen', 
         'C_Nil9',  'C_Nil10',  'C_Zeichen', 'C_Nil11', 'C_Armreif',  'C_Nil12', 
         'C_Schnalle', 'C_Henkel', 'C_Gipfel',
    
         'C_Fressen',  'C_Zeigen',  'C_Nil13', 'C_Jonglieren',  'C_Schaelen',  'C_Schieben', 
         'C_Balancieren', 'C_Warten',  'C_Demonstrieren',   'C_Abtrocknen', 'C_Abbrechen', 'C_Verbluehen', 
         'C_Wehen', 'C_Wiegen',  'C_Nil14', 'C_Troesten', 'C_Verbeugen',  'C_Nil15',  
         'C_Ziehen', 'C_Schimpfen', 'C_Abschleppen', 'C_Stricken', 'C_Bruellen',
    
         'C_Langsam', 'C_Schnell', 'C_Neu', 'C_Alt', 'C_Boese', 'C_Lieb', 'C_Spaet', 'C_Frueh',
         'C_Hart', 'C_Weich', 'C_Zahm', 'C_Nil', 'C_Bewoelkt', 'C_Nil16', 'C_Kompliziert', 'C_Einfach',
         'C_Rau', 'C_Glatt', 'C_Bunt', 'C_Nil17', 'C_Feige', 'C_Mutig', 'C_Fremd', 'C_Nil18',
         'C_Froehlich', 'C_Traurig', 'C_Fern', 'C_Nah', 'C_Interessant', 'C_Langweilig', 'C_Tief', 'C_Hoch',
    
         'C_Aussen', 'C_Innen', 'C_Schoen', 'C_Haesslich', 'C_Suess', 'C_Sauer', 'C_Zufrieden', 'C_Unzufrieden',
         'C_Stumpf', 'C_Spitz', 'C_Modern', 'C_Altmodisch', 'C_Nass', 'C_Trocken', 'C_Gefaehrlich', 'C_Ungefaehrlich',
                
         'C_Transportieren', 'C_Garten', 'C_Baustelle', 'C_Haus', 'C_Jahre', 'C_Bauen', 'C_Kaputt',
         'C_Essen', 'C_Schnauze', 'C_Maul', 'C_Draufsetzen', 'C_Beine', 'C_Lehne', 'C_Sitzflaeche',
         'C_Holz', 'C_Metall', 'C_Kunststoff', 'C_Raeuber', 'C_Mama', 'C_Spinat', 'C_Erbsen',
         'C_Karotten', 'C_Kochen', 'C_Mittagessen', 'C_Wachsen',  'C_Feld', 'C_Gewaechshaus',
         'C_Deuten',  'C_Hinweisen', 'C_Finger', 'C_Abends', 'C_Muede', 'C_Morgens',
         'C_Aufstehen', 'C_Hilfsmittel', 'C_Gehen', 'C_Stock', 'C_Griff', 'C_Armhalterung',
         'C_Richtig', 'C_Laufen', 'C_Stein', 'C_Federn', 'C_Hafer', 'C_Roggen', 
         'C_Weizen', 'C_Mehl', 'C_Brot', 'C_Maschine', 'C_Geld',  'C_Fahrkarten',
         'C_Suessigkeiten', 'C_Knoepfe', 'C_Druecken',  'C_Drehen', 'C_Verungluecken', 'C_Zug',
         'C_Strassenbahn', 'C_Ubahn',  'C_Unfall', 'C_Schienen', 'C_Meerschweinchen', 'C_Kaefig',
         'C_Loewe', 'C_Freilebend', 'C_Baeume', 'C_Blumen', 'C_Gras', 'C_Vermehren',
         'C_Gruen', 'C_Blaetter', 'C_Nadeln', 'C_Muelltonne',  'C_Glas', 'C_Papier',
         'C_Kleider', 'C_Oeffnung', 'C_Einwerfen', 'C_Baelle', 'C_Kegel', 'C_Werfen',
         'C_Kunststueck', 'C_Zirkus', 'C_Lippenstift',  'C_Liedschatten', 'C_Parfuem', 'C_Haut',
         'C_Auftragen', 'C_Schoener',  'C_Aussehen', 'C_Frauen',  'C_Bad', 'C_Schneiden', 
         'C_Schale', 'C_Entfernen', 'C_Messer',  'C_Regen', 'C_Sonne', 'C_Koffer',
         'C_Reisetasche',  'C_Rucksack',  'C_Reise', 'C_Flughafen','C_Bahnhof', 'C_Kinderwagen',
         'C_Bewegen', 'C_Lang', 'C_Brauchen', 'C_Fertig',  'C_Pfeffer', 'C_Curry',
         'C_Petersilie', 'C_Schmecken', 'C_Gut','C_Kueche', 'C_Schmal', 'C_Seil',
         'C_Seiltaenzerin', 'C_Ball', 'C_Schlaeger', 'C_Badminton',  'C_Hut', 
         'C_Gummikappe', 'C_Zeit', 'C_Verbringen', 'C_Passieren', 'C_Arzt', 'C_Haltestelle',
         'C_Rot', 'C_Ampel', 'C_Steine', 'C_Gitarre', 'C_Trompete', 'C_Klavier',
         'C_Musik', 'C_Musikschule', 'C_Spielen', 'C_Lernen', 'C_Spitze', 'C_Schraeg',
         'C_Seiten', 'C_Aegypten', 'C_Uralt', 'C_Grab', 'C_Pharao','C_Meinung',
         'C_Sagen', 'C_Beschweren', 'C_Menschen', 'C_Plakate', 'C_Rufen', 
         'C_Laut', 'C_Polizei', 'C_Ordnung', 'C_Sorgen', 'C_Viele', 'C_Eine', 
         'C_Farbe', 'C_Machen', 'C_Nachdem', 'C_Sauber', 'C_Sachen', 
         'C_Handtuch', 'C_Trauen', 'C_Wahrheit', 'C_Herunterspringen','C_Muetze', 'C_Helm', 
         'C_Schuetzen', 'C_Kaelte', 'C_Stoff', 'C_Wolle', 'C_Kind', 'C_Nachbarschaft',
         'C_Eltern', 'C_Teller', 'C_Tasse', 'C_Schuessel', 'C_Trinken', 'C_Tischdecken',
         'C_Tisch', 'C_Stellen', 'C_Orientierung', 'C_Zeiger', 'C_Richtung', 'C_Nordpol',
         'C_Ablesen', 'C_Norden', 'C_Sueden', 'C_Osten', 'C_Westen', 'C_Koerperteil',
         'C_Gelenk', 'C_Knochen', 'C_Zwischen', 'C_Unterarm', 'C_Oberarm', 'C_Fussball',
         'C_Schwimmen', 'C_Radfahren', 'C_Zusammen', 'C_Allein', 'C_Mixer', 'C_Eierkocher', 
         'C_Ruehrmaschine', 'C_Nahrungsmittel', 'C_Verarbeiten', 'C_Strom', 'C_Lachen', 'C_Weinen', 
         'C_Geburtstag', 'C_Hochzeit', 'C_Weihnachten', 'C_Besonders', 'C_Tag', 'C_Lecker', 
         'C_Halskette', 'C_Ohrring', 'C_Armband', 'C_Anziehen', 'C_Gold', 'C_Silber', 
         'C_Balkon', 'C_Treppe', 'C_Festhalten', 'C_Fallen', 'C_Stabil', 'C_Abmachen',
         'C_Teil', 'C_Ast', 'C_Schokolade', 'C_Knirschen', 'C_Knacken', 'C_Mond', 
         'C_Hammer', 'C_Zange', 'C_Schraubendreher', 'C_Reparieren', 'C_Vertrocknen', 
         'C_Blueten', 'C_Abfallen', 'C_Rosen', 'C_Tulpen', 'C_Vase', 'C_Oft', 
         'C_Flugkoerper', 'C_Schweben', 'C_Weltall', 'C_Senden', 'C_Informationen', 'C_Erde', 
         'C_Dirigent', 'C_Musiker', 'C_Konzerte', 'C_Theater', 'C_Oper', 'C_Spiel', 
         'C_Pflanzenteil', 'C_Geschuetzt', 'C_Aufbrechen', 'C_Anfangen', 'C_Bluehen', 
         'C_Gabel', 'C_Loeffel', 'C_Hand','C_Hinten', 'C_Fuss', 'C_Haare',
         'C_Flagge', 'C_Wind', 'C_Kleidungsstueck', 'C_Jacke', 'C_Tragen', 
         'C_Winter', 'C_Kalt', 'C_Tal', 'C_Berge', 'C_Bagger', 'C_Kran', 
         'C_Kipper', 'C_Fahrzeuge', 'C_Straße', 'C_Elektrisch', 'C_Geraet', 'C_Erzeugen', 
         'C_Sommer', 'C_Warm', 'C_Messen', 'C_Schwer', 'C_Preis', 'C_Kaese', 
         'C_Saft', 'C_Kuehlschrank', 'C_Arm', 'C_Chor', 'C_Leiten', 'C_Kopfbekleidung', 
         'C_Gesichtsbekleidung', 'C_Weiss', 'C_Durchsichtig', 'C_Verschluss', 'C_Tuer', 'C_Tor', 
         'C_Finden', 'C_Metallteil', 'C_Verschieben', 'C_Aufgehen', 'C_Fruehling', 'C_Herbst',
         'C_Gleich', 'C_Reihenfolge', 'C_Wetter', 'C_Wechseln', 'C_Nachts', 'C_Draußen',
         'C_Beleuchtung', 'C_Halten', 'C_Stab', 'C_Brennen', 'C_Flammen', 'C_Dunkelheit', 
         'C_Hell', 'C_Beruhigen', 'C_Verletzt', 'C_Nehmen', 'C_Biene', 'C_Schmetterling', 
         'C_Kaefer', 'C_Klein', 'C_Sechs', 'C_Kopf', 'C_Schrank',
         'C_Stuhl', 'C_Wohnung', 'C_Prinzessin', 'C_Monster', 'C_Land',
         'C_Koenig', 'C_Fahne', 'C_Geldstueck',  'C_Zucker', 'C_Zitrone', 'C_Wohnhaus', 
         'C_Schloss', 'C_Schule', 'C_Dach', 'C_Waende', 'C_Wohnen', 'C_Arbeiten', 
         'C_Scharf', 'C_Koerperbewegung','C_Oberkoerper',  'C_Vorne', 'C_Unten', 'C_Kuenstler', 'C_Ende', 
         'C_Vorstellung', 'C_Bilder', 'C_Hinweis', 'C_Flugzeug', 'C_Weg', 
         'C_Schuh', 'C_Groeßer', 'C_Zerkleinern', 'C_Gurke', 'C_Parmesankaese', 'C_Kartoffeln', 
         'C_Schwierig', 'C_Schaffen', 'C_Misserfolg', 'C_Gross', 'C_Ring', 'C_Schlitten', 
         'C_Rollen', 'C_Stift', 'C_Reden', 'C_Falsch', 'C_Papa', 'C_Verboten', 
         'C_Heute', 'C_Frueher', 'C_Lehrer', 'C_Baecker', 'C_Haben', 'C_Erwachsene', 
         'C_Verdienen', 'C_Guertel', 'C_Zumachen', 'C_Wegbringen', 'C_Bringen', 'C_Werkstatt', 
         'C_Stark', 'C_Ohne', 'C_Schirm', 'C_Herstellen', 'C_Nadel', 'C_Schal', 
         'C_Socken', 'C_Pullover', 'C_Kanne', 'C_Topf', 'C_Heiß', 'C_Hochheben', 
         'C_Verbrennen', 'C_Tiger', 'C_Stofftier', 'C_Aeussern', 'C_Hungrig', 'C_Zornig', 
         'C_Fletschen', 'C_Zaehne', 'C_Geraeusch', 'C_Berg', 'C_Oben', 
         'C_Stelle', 'C_Stehen', 'C_Kreuz', 'C_Auto', 'C_Kleidung', 'C_Fahrzeug', 
         'C_Seite', 'C_Mann', 'C_Rad', 'C_Boden', 
         'C_Sitzen', 'C_Paprika', 'C_Tomate', 'C_Katze', 'C_Napf', 
         'C_Futter', 'C_Frau',  'C_Schuhe', 
         'C_Himmel', 'C_Korn',  'C_Tasche', 
         'C_Wand',  'C_Haende', 'C_Schaeler', 'C_Kinder', 'C_Schnee', 
         'C_Zimt', 'C_Bahnsteig', 'C_Balken', 'C_Sand', 'C_Karte', 'C_Buchstaben', 
         'C_Handball', 'C_Rudern', 'C_Wasserkocher', 'C_Toaster', 'C_Orangenpresse',  'C_Runtergehen', 
         'C_Sonde', 'C_Notenstaender', 'C_Zehen', 'C_Braun', 'C_Buegel', 'C_Kragen', 
         'C_Walze', 'C_Trecker', 'C_Kabel',  'C_Milch', 'C_Erdbeeren', 
         'C_Schinken', 'C_Brautpaar', 'C_Tanzen', 'C_Schrauben', 'C_Gitter', 'C_Pflaster', 
         'C_Umarmen', 'C_Heuschrecke', 'C_Bett', 'C_Sofa', 'C_Muster', 'C_Krone', 
         'C_Halle', 'C_Kirche', 'C_Buehne', 'C_Applaus', 'C_Schere',  'C_Telefon',
         'C_Leder', 'C_Reibe', 'C_Handwerker', 'C_Bauarbeiter',  'C_Hose', 'C_Loch', 
         'C_Abschleppwagen', 'C_Blau', 'C_Kaffee', 'C_Untertasse', 'C_Karneval', 'C_Strohhut', 
         'C_SchiebeWagen', 'C_SachenTransportieren', 'C_GartenBaustelle', 'C_HausBauenNeu', 'C_HausJahreKaputt', 'C_GegenteilNeu',
         'C_ArtZuEssen', 'C_TiereEssenSo', 'C_TiereBrauchenSchnauzeMaulDazu', 'C_ArtMoebelZumDraufsetzen', 'C_HatBeineSitzflaecheKeineLehne', 'C_HolzMetallKunststoff',
         'C_RaeuberBoese', 'C_GegenteilBoese',  'C_SpinatErbsenKarottenGehoerenDazu', 'C_SachenZumKochenMittagessen', 'C_WaechstImGartenFeldGewaechshaus', 
         'C_ArtZuDeuten', 'C_AufEtwasHinweisen', 'C_BestimmtenFinger', 'C_AbendsMuedeSpaet', 'C_MorgensAufstehen', 'C_GegenteilSpaet', 
         'C_HilfsmittelZumGehen', 'C_StockMitGriffArmhalterung', 'C_BrauchenWennNichtRichtigLaufen', 'C_SteinHart', 'C_GegenteilHart', 
         'C_DazuGehoerenHaferRoggenWeizen', 'C_WachsenAufFeld', 'C_DarausMehlBrot',  'C_ArtMaschine', 'C_GeldFahrkartenSuessigkeiten', 'C_AusMetallHatKnoepfeZumDrueckenDrehen',
         'C_ArtVerungluecken', 'C_ZugStrassenbahnUbahnUnfall', 'C_ZugAusSchienen', 'C_MeerschweinchenKaefig', 'C_LoeweFreilebend', 'C_GegenteilZahm', 
         'C_DazuGehoerenBaeumeBlumenGras', 'C_KoennenVermehrenWachsen', 'C_HabenGrueneBlaetterNadeln', 'C_ArtMuelltonne', 'C_FuerGlasPapierKleidung', 'C_AusMetallHatOeffnungZumEinwerfen',
         'C_ArtBaelleKegelWerfen', 'C_DazuGehoerenLippenstiftLiedschattenParfuem', 'C_AufHautAuftragenSchoenerAussehen', 'C_FrauenBad', 'C_ArtSchneiden', 'C_SchaleEntfernen', 
         'C_SonneKeineWolken', 'C_GegenteilBewoelkt', 'C_DazuGehoertKofferReisetascheRucksack', 'C_AufBahnhofFlughafen', 'C_GegenteilZiehen', 
         'C_LangBrauchenKompliziert', 'C_SchnellFertig', 'C_GegenteilKompliziert', 'C_DazuGehoerenPfefferCurryPetersilie', 'C_ZumKochenEssenSchmeckenGut',
         'C_HatSpitzeSchraegeSeiten', 'C_UraltGrabVonPharao', 'C_ArtGehenSchmal', 'C_ImZirkus', 'C_SeiltaenzerinSeil', 
         'C_ArtBall', 'C_SchlaegerBadminton', 'C_SpitzerHutGummikappe', 'C_ArtZeitVerbringenBisEtwasPassiert', 'C_ArztHaltestelleAmpelRot', 
         'C_SteineRau', 'C_GegenteilRau', 'C_DazuGehoerenGitarreTrompeteKlavier', 'C_BenutzenZumMusikMachen', 'C_InDerMusikschuleSpielenLernen', 
         'C_ArtMeinungSagenBeschweren', 'C_LaufenMenschenPlakateRufen',  'C_LautPolizeiSorgtFuerOrdnung',  'C_VieleFarbenBunt', 'C_EineFarbe', 'C_GegenteilBunt', 
         'C_NachdemSauber', 'C_SachenNass', 'C_NichtTrauenWahrheitSagenFeige', 'C_HochHerunterspringen', 'C_GegenteilFeige', 
         'C_DazuGehoerenHutMuetzeHelm', 'C_SchuetzenKaelteSonne', 'C_StoffWolleKunststoff', 'C_NeuesKindNachbarschaftFremd', 'C_GegenteilFremd', 
         'C_DazuGehoerenTellerTasseSchuessel', 'C_EssenDrauflegenTrinkenEinfuellen',  'C_SachenBeimTischdeckenAufDenTischStellen', 'C_HilfsmittelOrientierung', 'C_ZeigerRichtungNordpol', 'C_AblesenNordenSuedenOstenWesten',
         'C_DazuGehoerenFussballSchwimmenRadfahren', 'C_VielBewegen', 'C_ZusammenAllein',  'C_BestimmtesKoerperteil', 'C_GelenkKnochen',  'C_ZwischenUnterarmOberarm', 
         'C_DazuGehoerenMixerEierbecherRuehrmaschine', 'C_MaschineNahrungsmittelVerarbeiten',  'C_LachenFroehlich', 'C_GegenteilFroehlich', 
         'C_DazuGehoerenGeburtstagHochzeitWeihnachten', 'C_BesondersTag', 'C_FroehlichLeckerEssen', 'C_DazuGehoerenHalsketteOhrringArmband',  'C_SachenZumAnziehenSchoenerAussehen',  'C_GoldSilber', 
         'C_TreppeBalkon', 'C_HilfsmittelFesthaltenFallen',  'C_StabilMetallHolz',  'C_ArtTeilAbmachen', 'C_AstSchokolade', 'C_KnackenKnirschen', 
         'C_MondFern', 'C_GegenteilFern', 'C_DazuGehoerenHammerZangeSchraubendreher', 'C_BauenReparieren', 'C_AusMetall', 
         'C_PflanzenAlt', 'C_VertrocknenBluetenAbfallen', 'C_RosenTulpenBlumenInVasenPassierenOft', 'C_ArtFlugkoerper', 'C_SendenInformationenAnErde', 
         'C_DazuGehoerenDirigentMusikerInstrumente', 'C_MusikMachen', 'C_KonzerteTheaterOper',  'C_SpielenFreundeInteressant',  'C_AlleinSpielenKeinSpielzeug',  'C_GegenteilInteressant', 
         'C_WachsenGeschuetztBluetenBlaetter', 'C_AufbrechenAnfangenBluehen', 'C_DazuGehoerenMesserGabelLoeffel', 'C_ZumEssenInDieHand', 'C_SilberMetall', 'C_HintenTeilFuss', 
         'C_ArtBewegung', 'C_HaareFlagge', 'C_VerursachtDurchWind', 'C_LangeJacke', 'C_TragenWinterKalt', 
         'C_TalTief', 'C_GegenteilTief', 'C_DazuGehoerenBaggerKranKipper', 'C_StraßeNeuMachen', 
         'C_ElektischGeraet', 'C_WindErzeugen', 'C_SommerWarm', 'C_ArtMessen', 'C_MessenWieSchwer', 'C_GemuesePreis', 
         'C_DazuGehoerenBrotKaeseSaft', 'C_SachenZumEssenTrinken', 'C_ArtArmBewegen', 'C_OrchesterChorLeiten',  'C_MusikerSchnellLangsamSpielen',
         'C_ArtKopfBekleidungGesichtsbekleidung', 'C_FrauenHochzeit', 'C_WeissDurchsichtigStoff',  'C_ArtVerschluss', 'C_TuerTor', 'C_MetallteilVerschiebenTuerNichtAufgehen', 
         'C_GartenAußen', 'C_GegenteilAussen', 'C_DazuGehoerenFruehlingSommerHerbstWinter', 'C_GleicheReihenfolge', 'C_WetterWechseln', 
         'C_NachtsDraussenBeleuchtung', 'C_StabHandHalterung', 'C_SpitzeBrenntFlammeDunkelheitHell', 'C_ArtBeruhigen', 'C_WeinenTraurigVerletzt', 'C_ArmNehmenLiebesSagen', 
         'C_DazuGehoerenKaeferBieneSchmetterling', 'C_KleinSechsBeineKopf', 'C_DazuGehoerenSchrankStuhlTisch', 'C_WohnungHaus', 'C_PrinzessinSchoen', 'C_GegenteilSchoen', 
         'C_ZeichenLandKoenig', 'C_FahneGeldstueck', 'C_LandGeldstueckHerkunft', 'C_ZuckerSuess', 'C_GegenteilSuess', 
         'C_DazuGehoerenWohnhausSchlossSchule', 'C_DachWaende', 'C_WohnenArbeiten', 'C_TeilMesser', 'C_ScharfMetall', 
         'C_ArtKoerperbewegung', 'C_KopfOberkoerperVorneUnten', 'C_KuenstlerEndeAuffuehrung',  'C_BestimmteBilder', 'C_FlugzeugWegFlughafen', 
         'C_TeilSchuh', 'C_SchuhUntenFerse', 'C_MachenGroesser', 'C_ArtZerkleinern', 'C_MachenMitLebensmitteln', 'C_GurkeParmesankaeseKartoffelnZerkleinern', 
         'C_SchwierigSchaffenZufrieden', 'C_NichtSchaffen', 'C_GegenteilZufrieden', 'C_ArtSchmuck', 'C_GrosserRing', 'C_TragenUnterarm', 
         'C_ArtBewegen', 'C_SchlittenKofferMitRollen', 'C_GegenteilSchieben', 'C_StiftAbgebrochenStumpf', 'C_StiftNeu',  'C_GegenteilStumpf', 
         'C_ArtReden', 'C_SagenWasRichtigFalsch', 'C_MachenMamaPapaVerboten',  'C_HeuteTragenModern', 'C_FrueherTragen', 'C_GegenteilModern',
         'C_DazuGehoerenLehrerBaeckerArzt', 'C_HabenErwachseneArbeitenGeldVerdienen', 'C_NachSchuleLernen', 'C_GuertelZumachen', 'C_AusSilberMetall', 
         'C_ArtWegbringen', 'C_KaputteAutosInWerkstattBringen', 'C_StarkesFahrzeugVorneZiehen',  'C_OhneSchirmRegenNass', 'C_SchirmRegen', 'C_GegenteilNass', 
         'C_ArtKleidungHerstellen', 'C_WolleGrosseNadeln', 'C_SchalSockenPullover', 'C_ArtGriff', 'C_TasseKanneTopfAnSeite', 'C_TopfHeißHochhebenOhneVerbrennen', 
         'C_GegenteilGefaehrlich', 'C_ArtLautAeussern', 'C_HungrigerLoeweZornigerMensch', 'C_ZaehneFletschenLautGeraeusch', 'C_TeilBerg', 'C_ObenHoechsteStelle', 
         'C_Hocken', 'C_Hokey', 'C_Hoffen', 'C_Kreis', 'C_Pfad', 'C_Pferd', 'C_Pfanne', 'C_Jeans',  'C_Pylone', 'C_Pyjama',
         'C_Dekorieren', 'C_Demenz', 'C_Degen', 'C_Demo', 'C_Debuet', 'C_Diabetes', 
         'C_BeginntMitSch1', 'C_BeginntMitAa1', 'C_BeginntMitFf1', 'C_BeginntMitHo1', 'C_BeginntMitLl1', 
         'C_BeginntMitSch2', 'C_BeginntMitAa2', 'C_BeginntMitFf2', 'C_BeginntMitHo2', 'C_BeginntMitLl2', 
         'C_BeginntMitSch3', 'C_BeginntMitAa3', 'C_BeginntMitFf3', 'C_BeginntMitHo3', 'C_BeginntMitLl3', 
         'C_BeginntMitGe1', 'C_BeginntMitTs1', 'C_BeginntMitFf4', 'C_BeginntMitKr1', 'C_BeginntMitWw1', 
         'C_BeginntMitGe2', 'C_BeginntMitTs2', 'C_BeginntMitFf5', 'C_BeginntMitKr2', 'C_BeginntMitWw2', 
         'C_BeginntMitGe3', 'C_BeginntMitTs3', 'C_BeginntMitFf6', 'C_BeginntMitKr3', 'C_BeginntMitWw3',
         'C_BeginntMitGe4', 'C_BeginntMitAu1', 'C_BeginntMitEe1', 'C_BeginntMitWw4', 'C_BeginntMitPf1', 
         'C_BeginntMitGe5', 'C_BeginntMitAu2', 'C_BeginntMitEe2', 'C_BeginntMitWw5', 'C_BeginntMitPf2', 
         'C_BeginntMitGe6', 'C_BeginntMitAu3', 'C_BeginntMitEe3', 'C_BeginntMitWw6', 'C_BeginntMitPf3',
         'C_BeginntMitKo1', 'C_BeginntMitJj1', 'C_BeginntMitKo4', 'C_BeginntMitSch4', 'C_BeginntMitWw7', 
         'C_BeginntMitKo2', 'C_BeginntMitJj2', 'C_BeginntMitKo5', 'C_BeginntMitSch5', 'C_BeginntMitWw8', 
         'C_BeginntMitKo3', 'C_BeginntMitJj3', 'C_BeginntMitKo6', 'C_BeginntMitSch6', 'C_BeginntMitWw9',
         'C_BeginntMitGe7', 'C_BeginntMitSch7', 'C_BeginntMitEi1', 'C_BeginntMitGe10', 'C_BeginntMitPue1', 
         'C_BeginntMitGe8', 'C_BeginntMitSch8', 'C_BeginntMitEi2', 'C_BeginntMitGe11', 'C_BeginntMitPue2', 
         'C_BeginntMitGe9', 'C_BeginntMitSch9', 'C_BeginntMitEi3', 'C_BeginntMitGe12', 'C_BeginntMitPue3',
         'C_BeginntMitBa1', 'C_BeginntMitFf7', 'C_BeginntMitWw10', 'C_BeginntMitGl1', 'C_BeginntMitIi1', 
         'C_BeginntMitBa2', 'C_BeginntMitFf8', 'C_BeginntMitWw11', 'C_BeginntMitGl2', 'C_BeginntMitIi2', 
         'C_BeginntMitBa3', 'C_BeginntMitFf9', 'C_BeginntMitWw12', 'C_BeginntMitGl3', 'C_BeginntMitIi3',
         'C_BeginntMitDe1', 'C_BeginntMitEi4', 'C_BeginntMitAa4', 'C_BeginntMitMm1', 'C_BeginntMitKo7', 
         'C_BeginntMitDe2', 'C_BeginntMitEi5', 'C_BeginntMitAa5', 'C_BeginntMitMm2', 'C_BeginntMitKo8', 
         'C_BeginntMitDe3', 'C_BeginntMitEi6', 'C_BeginntMitAa6', 'C_BeginntMitMm3', 'C_BeginntMitKo9',
         'C_BeginntMitFf10', 'C_BeginntMitGe13', 'C_BeginntMitKo10', 'C_BeginntMitSch10', 'C_BeginntMitEe4', 
         'C_BeginntMitFf11', 'C_BeginntMitGe14', 'C_BeginntMitKo11', 'C_BeginntMitSch11', 'C_BeginntMitEe5', 
         'C_BeginntMitFf12', 'C_BeginntMitGe15', 'C_BeginntMitKo12', 'C_BeginntMitSch12', 'C_BeginntMitEe6',
         'C_BeginntMitKue1', 'C_BeginntMitTr1', 'C_BeginntMitFf13', 'C_BeginntMitSch13', 'C_BeginntMitGe16', 
         'C_BeginntMitKue2', 'C_BeginntMitTr2', 'C_BeginntMitFf14', 'C_BeginntMitSch14', 'C_BeginntMitGe17', 
         'C_BeginntMitKue3', 'C_BeginntMitTr3', 'C_BeginntMitFf15', 'C_BeginntMitSch15', 'C_BeginntMitGe18',
         'C_BeginntMitAa7', 'C_BeginntMitNn1', 'C_BeginntMitWw13', 'C_BeginntMitFf16', 'C_BeginntMitSs1', 
         'C_BeginntMitAa8', 'C_BeginntMitNn2', 'C_BeginntMitWw14', 'C_BeginntMitFf17', 'C_BeginntMitSs2', 
         'C_BeginntMitAa9', 'C_BeginntMitNn3', 'C_BeginntMitWw15', 'C_BeginntMitFf18', 'C_BeginntMitSs3',
         'C_BeginntMitOo1', 'C_BeginntMitLl4', 'C_BeginntMitKn1', 'C_BeginntMitBe1', 'C_BeginntMitFf19', 
         'C_BeginntMitOo2', 'C_BeginntMitLl5', 'C_BeginntMitKn2', 'C_BeginntMitBe2', 'C_BeginntMitFf20', 
         'C_BeginntMitOo3', 'C_BeginntMitLl6', 'C_BeginntMitKn3', 'C_BeginntMitBe3', 'C_BeginntMitFf21',
         'C_BeginntMitWw16', 'C_BeginntMitMm4', 'C_BeginntMitHo4', 'C_BeginntMitBau1', 'C_BeginntMitWw19', 
         'C_BeginntMitWw17', 'C_BeginntMitMm5', 'C_BeginntMitHo5', 'C_BeginntMitBau2', 'C_BeginntMitWw20', 
         'C_BeginntMitWw18', 'C_BeginntMitMm6', 'C_BeginntMitHo6', 'C_BeginntMitBau3', 'C_BeginntMitWw21',
         'C_BeginntMitWw22', 'C_BeginntMitLl7', 'C_BeginntMitDi1', 'C_BeginntMitSch16', 'C_BeginntMitRr1', 
         'C_BeginntMitWw23', 'C_BeginntMitLl8', 'C_BeginntMitDi2', 'C_BeginntMitSch17', 'C_BeginntMitRr2', 
         'C_BeginntMitWw24', 'C_BeginntMitLl9', 'C_BeginntMitDi3', 'C_BeginntMitSch18', 'C_BeginntMitRr3',
         'C_BeginntMitIi4', 'C_BeginntMitJj4', 'C_BeginntMitFf22', 'C_BeginntMitTr4', 'C_BeginntMitIi7', 
         'C_BeginntMitIi5', 'C_BeginntMitJj5', 'C_BeginntMitFf23', 'C_BeginntMitTr5', 'C_BeginntMitIi8', 
         'C_BeginntMitIi6', 'C_BeginntMitJj6', 'C_BeginntMitFf24', 'C_BeginntMitTr6', 'C_BeginntMitIi9',
         'C_BeginntMitMm7', 'C_BeginntMitHae1', 'C_BeginntMitWw25', 'C_BeginntMitSs4', 'C_BeginntMitGe19', 
         'C_BeginntMitMm8', 'C_BeginntMitHae2', 'C_BeginntMitWw26', 'C_BeginntMitSs5', 'C_BeginntMitGe20', 
         'C_BeginntMitMm9', 'C_BeginntMitHae3', 'C_BeginntMitWw27', 'C_BeginntMitSs6', 'C_BeginntMitGe21',
         'C_BeginntMitKl1', 'C_BeginntMitFf25', 'C_BeginntMitTs4', 'C_BeginntMitAa10', 'C_BeginntMitRr4', 
         'C_BeginntMitKl2', 'C_BeginntMitFf26', 'C_BeginntMitTs5', 'C_BeginntMitAa11', 'C_BeginntMitRr5', 
         'C_BeginntMitKl3', 'C_BeginntMitFf27', 'C_BeginntMitTs6', 'C_BeginntMitAa12', 'C_BeginntMitRr6',
         'C_BeginntMitUu1', 'C_BeginntMitAa13', 'C_BeginntMitTs7', 'C_BeginntMitSch20', 'C_BeginntMitSch23', 
         'C_BeginntMitUu2', 'C_BeginntMitAa14', 'C_BeginntMitTs8', 'C_BeginntMitSch21', 'C_BeginntMitSch24', 
         'C_BeginntMitUu3', 'C_BeginntMitAa15', 'C_BeginntMitTs9', 'C_BeginntMitSch22', 'C_BeginntMitSch25',
         'C_BeginntMitAa16', 'C_BeginntMitBe4', 'C_BeginntMitSch26', 'C_BeginntMitAa20', 'C_BeginntMitTr7', 
         'C_BeginntMitAa17', 'C_BeginntMitBe5', 'C_BeginntMitSch27', 'C_BeginntMitAa21', 'C_BeginntMitTr8', 
         'C_BeginntMitAa18', 'C_BeginntMitBe6', 'C_BeginntMitSch28', 'C_BeginntMitAa22', 'C_BeginntMitTr9',
         'C_BeginntMitSch29', 'C_BeginntMitHae4', 'C_BeginntMitUu4', 'C_BeginntMitBr1', 'C_BeginntMitGi1', 
         'C_BeginntMitSch30', 'C_BeginntMitHae5', 'C_BeginntMitUu5', 'C_BeginntMitBr2', 'C_BeginntMitGi2', 
         'C_BeginntMitSch31', 'C_BeginntMitHae6', 'C_BeginntMitUu6', 'C_BeginntMitBr3', 'C_BeginntMitGi3',
         
         'C_Sch', 'C_A', 'C_F', 'C_Ho', 'C_L',
         'C_Ge', 'C_Ts', 'C_Kr', 'C_W', 'C_Au',
         'C_E', 'C_Pf', 'C_Ko', 'C_J', 'C_J1', 'C_Ei', 
         'C_Pue', 'C_Ba', 'C_Gl', 'C_I',
         'C_De', 'C_M', 'C_Kue', 'C_Tr',
         'C_N', 'C_O', 'C_Kn', 'C_Be', 'C_Bau',
         'C_S', 'C_Di', 'C_Hae',
         'C_Kl', 'C_R', 'C_U', 'C_Br', 'C_Gi',
  

    
        

]

# %% [code]
concept_lex_keys = [  # one-dim list!!!
         'CL_Wasistdas', 'CL_Wasmachtes', 'CL_Wasistdasalles', 'CL_WasistdasGegenteilvon', 
         'CL_Spielzeug', 'CL_Tier', 'CL_Schubkarre', 'CL_Wagen', 
         'CL_Hocker', 'CL_Gemuese',  'CL_Kruecke', 
         'CL_Getreide', 'CL_Automat', 'CL_Pflanzen', 'CL_Container', 'CL_Kosmetik', 'CL_Nil19',
         'CL_Gewuerze', 'CL_Pyramide', 'CL_Federball', 'CL_Instrumente','CL_Nil20', 'CL_Geschirr', 
         'CL_Kompass', 'CL_Sport', 'CL_Ellenbogen', 'CL_Kuechengeraete', 'CL_Feste',  'CL_Schmuck', 
         'CL_Gelaender', 'CL_Werkzeuge',  'CL_Nil21', 'CL_Nil22', 'CL_Knospe',  'CL_Besteck', 
         'CL_Ferse', 'CL_Nil23',  'CL_Nil24', 'CL_Ventilator', 'CL_Nil25',  'CL_Schleier', 
         'CL_Nil26', 'CL_Jahreszeiten',  'CL_Fackel', 'CL_Insekten', 'CL_Moebel',  'CL_Wappen', 
         'CL_Nil27',  'CL_Nil28',  'CL_Zeichen', 'CL_Nil29', 'CL_Armreif',  'CL_Nil30', 
         'CL_Schnalle', 'CL_Henkel', 'CL_Gipfel',
    
         'CL_Fressen',  'CL_Zeigen',  'CL_Nil31', 'CL_Jonglieren',  'CL_Schaelen',  'CL_Schieben', 
         'CL_Balancieren', 'CL_Warten',  'CL_Demonstrieren',   'CL_Abtrocknen', 'CL_Abbrechen', 'CL_Verbluehen', 
         'CL_Wehen', 'CL_Wiegen',  'CL_Nil22', 'CL_Troesten', 'CL_Verbeugen',  'CL_Nil32',  
         'CL_Ziehen', 'CL_Schimpfen', 'CL_Abschleppen', 'CL_Stricken', 'CL_Bruellen',
    
         'CL_Langsam', 'CL_Schnell', 'CL_Neu', 'CL_Alt', 'CL_Boese', 'CL_Lieb', 'CL_Spaet', 'CL_Frueh',
         'CL_Hart', 'CL_Weich', 'CL_Zahm', 'CL_Nil34', 'CL_Bewoelkt', 'CL_Nil35', 'CL_Kompliziert', 'CL_Einfach',
         'CL_Rau', 'CL_Glatt', 'CL_Bunt', 'CL_Nil037', 'CL_Feige', 'CL_Mutig', 'CL_Fremd', 'CL_Nil36',
         'CL_Froehlich', 'CL_Traurig', 'CL_Fern', 'CL_Nah', 'CL_Interessant', 'CL_Langweilig', 'CL_Tief', 'CL_Hoch',
         'CL_Aussen', 'CL_Innen', 'CL_Schoen', 'CL_Haesslich', 'CL_Suess', 'CL_Sauer', 'CL_Zufrieden', 'CL_Unzufrieden',
         'CL_Stumpf', 'CL_Spitz', 'CL_Modern', 'CL_Altmodisch', 'CL_Nass', 'CL_Trocken', 'CL_Gefaehrlich', 'CL_Ungefaehrlich',
                
         'CL_Transportieren', 'CL_Garten', 'CL_Baustelle', 'CL_Haus', 'CL_Jahre', 'CL_Bauen', 'CL_Kaputt',
         'CL_Essen', 'CL_Schnauze', 'CL_Maul', 'CL_Draufsetzen', 'CL_Beine', 'CL_Lehne', 'CL_Sitzflaeche',
         'CL_Holz', 'CL_Metall', 'CL_Kunststoff', 'CL_Raeuber', 'CL_Mama', 'CL_Spinat', 'CL_Erbsen',
         'CL_Karotten', 'CL_Kochen', 'CL_Mittagessen', 'CL_Wachsen',  'CL_Feld', 'CL_Gewaechshaus',
         'CL_Deuten',  'CL_Hinweisen', 'CL_Finger', 'CL_Abends', 'CL_Muede', 'CL_Morgens',
         'CL_Aufstehen', 'CL_Hilfsmittel', 'CL_Gehen', 'CL_Stock', 'CL_Griff', 'CL_Armhalterung',
         'CL_Richtig', 'CL_Laufen', 'CL_Stein', 'CL_Federn', 'CL_Hafer', 'CL_Roggen', 
         'CL_Weizen', 'CL_Mehl', 'CL_Brot', 'CL_Maschine', 'CL_Geld',  'CL_Fahrkarten',
         'CL_Suessigkeiten', 'CL_Knoepfe', 'CL_Druecken',  'CL_Drehen', 'CL_Verungluecken', 'CL_Zug',
         'CL_Strassenbahn', 'CL_Ubahn',  'CL_Unfall', 'CL_Schienen', 'CL_Meerschweinchen', 'CL_Kaefig',
         'CL_Loewe', 'CL_Freilebend', 'CL_Baeume', 'CL_Blumen', 'CL_Gras', 'CL_Vermehren',
         'CL_Gruen', 'CL_Blaetter', 'CL_Nadeln', 'CL_Muelltonne',  'CL_Glas', 'CL_Papier',
         'CL_Kleider', 'CL_Oeffnung', 'CL_Einwerfen', 'CL_Baelle', 'CL_Kegel', 'CL_Werfen',
         'CL_Kunststueck', 'CL_Zirkus', 'CL_Lippenstift',  'CL_Liedschatten', 'CL_Parfuem', 'CL_Haut',
         'CL_Auftragen', 'CL_Schoener',  'CL_Aussehen', 'CL_Frauen',  'CL_Bad', 'CL_Schneiden', 
         'CL_Schale', 'CL_Entfernen', 'CL_Messer',  'CL_Regen', 'CL_Sonne', 'CL_Koffer',
         'CL_Reisetasche',  'CL_Rucksack',  'CL_Reise', 'CL_Flughafen','CL_Bahnhof', 'CL_Kinderwagen',
         'CL_Bewegen', 'CL_Lang', 'CL_Brauchen', 'CL_Fertig',  'CL_Pfeffer', 'CL_Curry',
         'CL_Petersilie', 'CL_Schmecken', 'CL_Gut','CL_Kueche', 'CL_Schmal', 'CL_Seil',
         'CL_Seiltaenzerin', 'CL_Ball', 'CL_Schlaeger', 'CL_Badminton', 'CL_Hut', 
         'CL_Gummikappe', 'CL_Zeit', 'CL_Verbringen', 'CL_Passieren', 'CL_Arzt', 'CL_Haltestelle',
         'CL_Rot', 'CL_Ampel', 'CL_Steine', 'CL_Gitarre', 'CL_Trompete', 'CL_Klavier',
         'CL_Musik', 'CL_Musikschule', 'CL_Spielen', 'CL_Lernen', 'CL_Spitze', 'CL_Schraeg',
         'CL_Seiten', 'CL_Aegypten', 'CL_Uralt', 'CL_Grab', 'CL_Pharao','CL_Meinung',
         'CL_Sagen', 'CL_Beschweren', 'CL_Menschen', 'CL_Plakate', 'CL_Rufen', 
         'CL_Laut', 'CL_Polizei', 'CL_Ordnung', 'CL_Sorgen', 'CL_Viele', 'CL_Eine', 
         'CL_Farbe', 'CL_Machen', 'CL_Nachdem', 'CL_Sauber', 'CL_Sachen',
         'CL_Handtuch', 'CL_Trauen', 'CL_Wahrheit', 'CL_Herunterspringen','CL_Muetze', 'CL_Helm', 
         'CL_Schuetzen', 'CL_Kaelte', 'CL_Stoff', 'CL_Wolle', 'CL_Kind', 'CL_Nachbarschaft',
         'CL_Eltern', 'CL_Teller', 'CL_Tasse', 'CL_Schuessel', 'CL_Trinken', 'CL_Tischdecken',
         'CL_Tisch', 'CL_Stellen', 'CL_Orientierung', 'CL_Zeiger', 'CL_Richtung', 'CL_Nordpol',
         'CL_Ablesen', 'CL_Norden', 'CL_Sueden', 'CL_Osten', 'CL_Westen', 'CL_Koerperteil',
         'CL_Gelenk', 'CL_Knochen', 'CL_Zwischen', 'CL_Unterarm', 'CL_Oberarm', 'CL_Fussball',
         'CL_Schwimmen', 'CL_Radfahren', 'CL_Zusammen', 'CL_Allein', 'CL_Mixer', 'CL_Eierkocher', 
         'CL_Ruehrmaschine', 'CL_Nahrungsmittel', 'CL_Verarbeiten', 'CL_Strom', 'CL_Lachen', 'CL_Weinen', 
         'CL_Geburtstag', 'CL_Hochzeit', 'CL_Weihnachten', 'CL_Besonders', 'CL_Tag', 'CL_Lecker', 
         'CL_Halskette', 'CL_Ohrring', 'CL_Armband', 'CL_Anziehen', 'CL_Gold', 'CL_Silber', 
         'CL_Balkon', 'CL_Treppe', 'CL_Festhalten', 'CL_Fallen', 'CL_Stabil', 'CL_Abmachen',
         'CL_Teil', 'CL_Ast', 'CL_Schokolade', 'CL_Knirschen', 'CL_Knacken', 'CL_Mond', 
         'CL_Hammer', 'CL_Zange', 'CL_Schraubendreher', 'CL_Reparieren', 'CL_Vertrocknen', 
         'CL_Blueten', 'CL_Abfallen', 'CL_Rosen', 'CL_Tulpen', 'CL_Vase', 'CL_Oft', 
         'CL_Flugkoerper', 'CL_Schweben', 'CL_Weltall', 'CL_Senden', 'CL_Informationen', 'CL_Erde', 
         'CL_Dirigent', 'CL_Musiker', 'CL_Konzerte', 'CL_Theater', 'CL_Oper', 'CL_Spiel', 
         'CL_Pflanzenteil', 'CL_Geschuetzt', 'CL_Aufbrechen', 'CL_Anfangen', 'CL_Bluehen', 
         'CL_Gabel', 'CL_Loeffel', 'CL_Hand', 'CL_Hinten', 'CL_Fuss' , 'CL_Haare',
         'CL_Flagge', 'CL_Wind', 'CL_Kleidungsstueck', 'CL_Jacke', 'CL_Tragen', 
         'CL_Winter', 'CL_Kalt', 'CL_Tal', 'CL_Berge', 'CL_Bagger', 'CL_Kran', 
         'CL_Kipper', 'CL_Fahrzeuge', 'CL_Straße', 'CL_Elektrisch', 'CL_Geraet', 'CL_Erzeugen', 
         'CL_Sommer', 'CL_Warm', 'CL_Messen', 'CL_Schwer', 'CL_Preis', 'CL_Kaese', 
         'CL_Saft', 'CL_Kuehlschrank', 'CL_Arm', 'CL_Chor', 'CL_Leiten', 'CL_Kopfbekleidung', 
         'CL_Gesichtsbekleidung', 'CL_Weiss', 'CL_Durchsichtig', 'CL_Verschluss', 'CL_Tuer', 'CL_Tor', 
         'CL_Finden', 'CL_Metallteil', 'CL_Verschieben', 'CL_Aufgehen', 'CL_Fruehling', 'CL_Herbst',
         'CL_Gleich', 'CL_Reihenfolge', 'CL_Wetter', 'CL_Wechseln',  'CL_Nachts', 'CL_Draußen',
         'CL_Beleuchtung', 'CL_Halten', 'CL_Stab', 'CL_Brennen', 'CL_Flammen', 'CL_Dunkelheit',
         'CL_Hell', 'CL_Beruhigen', 'CL_Verletzt', 'CL_Nehmen', 'CL_Biene', 'CL_Schmetterling', 
         'CL_Kaefer', 'CL_Klein', 'CL_Sechs', 'CL_Kopf', 'CL_Schrank',
         'CL_Stuhl', 'CL_Wohnung', 'CL_Prinzessin', 'CL_Monster', 'CL_Land',
         'CL_Koenig', 'CL_Fahne', 'CL_Geldstueck',  'CL_Zucker', 'CL_Zitrone', 'CL_Wohnhaus', 
         'CL_Schloss', 'CL_Schule', 'CL_Dach', 'CL_Waende', 'CL_Wohnen', 'CL_Arbeiten', 
         'CL_Scharf', 'CL_Koerperbewegung', 'CL_Oberkoerper', 'CL_Vorne', 'CL_Unten', 'CL_Kuenstler', 'CL_Ende', 
         'CL_Vorstellung', 'CL_Bilder', 'CL_Hinweis', 'CL_Flugzeug', 'CL_Weg', 
         'CL_Schuh', 'CL_Groeßer', 'CL_Zerkleinern', 'CL_Gurke', 'CL_Parmesankaese', 'CL_Kartoffeln', 
         'CL_Schwierig', 'CL_Schaffen', 'CL_Misserfolg', 'CL_Gross', 'CL_Ring', 'CL_Schlitten', 
         'CL_Rollen', 'CL_Stift', 'CL_Reden', 'CL_Falsch', 'CL_Papa', 'CL_Verboten', 
         'CL_Heute', 'CL_Frueher', 'CL_Lehrer', 'CL_Baecker', 'CL_Haben', 'CL_Erwachsene', 
         'CL_Verdienen', 'CL_Guertel', 'CL_Zumachen', 'CL_Wegbringen', 'CL_Bringen', 'CL_Werkstatt', 
         'CL_Stark', 'CL_Ohne', 'CL_Schirm', 'CL_Herstellen', 'CL_Nadel', 'CL_Schal', 
         'CL_Socken', 'CL_Pullover', 'CL_Kanne', 'CL_Topf', 'CL_Heiß', 'CL_Hochheben', 
         'CL_Verbrennen', 'CL_Tiger', 'CL_Stofftier', 'CL_Aeussern', 'CL_Hungrig', 'CL_Zornig', 
         'CL_Fletschen', 'CL_Zaehne', 'CL_Geraeusch', 'CL_Berg', 'CL_Oben',  
         'CL_Stelle', 'CL_Stehen', 'CL_Kreuz', 'CL_Auto', 'CL_Kleidung', 'CL_Fahrzeug', 
         'CL_Seite',  'CL_Mann', 'CL_Rad',  'CL_Boden', 
         'CL_Sitzen', 'CL_Paprika', 'CL_Tomate', 'CL_Katze', 'CL_Napf', 
         'CL_Futter', 'CL_Frau',   'CL_Schuhe',
         'CL_Himmel',  'CL_Korn','CL_Tasche', 
         'CL_Wand', 'CL_Haende', 'CL_Schaeler', 'CL_Kinder', 'CL_Schnee',
         'CL_Zimt', 'CL_Bahnsteig', 'CL_Balken', 'CL_Sand', 'CL_Karte', 'CL_Buchstaben', 
         'CL_Handball', 'CL_Rudern', 'CL_Wasserkocher', 'CL_Toaster', 'CL_Orangenpresse', 'CL_Runtergehen', 
         'CL_Sonde', 'CL_Notenstaender', 'CL_Zehen', 'CL_Braun', 'CL_Buegel', 'CL_Kragen', 
         'CL_Walze', 'CL_Trecker', 'CL_Kabel', 'CL_Milch', 'CL_Erdbeeren', 
         'CL_Schinken', 'CL_Brautpaar', 'CL_Tanzen', 'CL_Schrauben', 'CL_Gitter', 'CL_Pflaster', 
         'CL_Umarmen', 'CL_Heuschrecke', 'CL_Bett', 'CL_Sofa', 'CL_Muster', 'CL_Krone', 
         'CL_Halle', 'CL_Kirche', 'CL_Buehne', 'CL_Applaus', 'CL_Schere',  'CL_Telefon',
         'CL_Leder', 'CL_Reibe', 'CL_Handwerker', 'CL_Bauarbeiter',  'CL_Hose', 'CL_Loch', 
         'CL_Abschleppwagen', 'CL_Blau', 'CL_Kaffee', 'CL_Untertasse', 'CL_Karneval', 'CL_Strohhut', 
         'CL_SchiebeWagen', 'CL_SachenTransportieren', 'CL_GartenBaustelle', 'CL_HausBauenNeu', 'CL_HausJahreKaputt', 'CL_GegenteilNeu',
         'CL_ArtZuEssen', 'CL_TiereEssenSo', 'CL_TiereBrauchenSchnauzeMaulDazu', 'CL_ArtMoebelZumDraufsetzen', 'CL_HatBeineSitzflaecheKeineLehne', 'CL_HolzMetallKunststoff',
         'CL_RaeuberBoese', 'CL_GegenteilBoese',  'CL_SpinatErbsenKarottenGehoerenDazu', 'CL_SachenZumKochenMittagessen', 'CL_WaechstImGartenFeldGewaechshaus', 
         'CL_ArtZuDeuten', 'CL_AufEtwasHinweisen', 'CL_BestimmtenFinger', 'CL_AbendsMuedeSpaet', 'CL_MorgensAufstehen', 'CL_GegenteilSpaet',
         'CL_HilfsmittelZumGehen', 'CL_StockMitGriffArmhalterung', 'CL_BrauchenWennNichtRichtigLaufen', 'CL_SteinHart', 'CL_GegenteilHart', 
         'CL_DazuGehoerenHaferRoggenWeizen', 'CL_WachsenAufFeld', 'CL_DarausMehlBrot',  'CL_ArtMaschine', 'CL_GeldFahrkartenSuessigkeiten', 'CL_AusMetallHatKnoepfeZumDrueckenDrehen',
         'CL_ArtVerungluecken', 'CL_ZugStrassenbahnUbahnUnfall', 'CL_ZugAusSchienen', 'CL_MeerschweinchenKaefig', 'CL_LoeweFreilebend', 'CL_GegenteilZahm',
         'CL_DazuGehoerenBaeumeBlumenGras', 'CL_KoennenVermehrenWachsen', 'CL_HabenGrueneBlaetterNadeln', 'CL_ArtMuelltonne', 'CL_FuerGlasPapierKleidung', 'CL_AusMetallHatOeffnungZumEinwerfen', 
         'CL_ArtBaelleKegelWerfen', 'CL_DazuGehoerenLippenstiftLiedschattenParfuem', 'CL_AufHautAuftragenSchoenerAussehen', 'CL_FrauenBad', 'CL_ArtSchneiden', 'CL_SchaleEntfernen', 
         'CL_SonneKeineWolken', 'CL_GegenteilBewoelkt', 'CL_DazuGehoertKofferReisetascheRucksack', 'CL_AufBahnhofFlughafen', 'CL_GegenteilZiehen', 
         'CL_LangBrauchenKompliziert', 'CL_SchnellFertig', 'CL_GegenteilKompliziert', 'CL_DazuGehoerenPfefferCurryPetersilie', 'CL_ZumKochenEssenSchmeckenGut',
         'CL_HatSpitzeSchraegeSeiten', 'CL_UraltGrabVonPharao', 'CL_ArtGehenSchmal', 'CL_ImZirkus', 'CL_SeiltaenzerinSeil', 
         'CL_ArtBall', 'CL_SchlaegerBadminton', 'CL_SpitzerHutGummikappe', 'CL_ArtZeitVerbringenBisEtwasPassiert', 'CL_ArztHaltestelleAmpelRot', 
         'CL_SteineRau', 'CL_GegenteilRau', 'CL_DazuGehoerenGitarreTrompeteKlavier', 'CL_BenutzenZumMusikMachen', 'CL_InDerMusikschuleSpielenLernen', 
         'CL_ArtMeinungSagenBeschweren', 'CL_LaufenMenschenPlakateRufen',  'CL_LautPolizeiSorgtFuerOrdnung',  'CL_VieleFarbenBunt', 'CL_EineFarbe', 'CL_GegenteilBunt', 
         'CL_NachdemSauber', 'CL_SachenNass', 'CL_NichtTrauenWahrheitSagenFeige', 'CL_HochHerunterspringen', 'CL_GegenteilFeige', 
         'CL_DazuGehoerenHutMuetzeHelm', 'CL_SchuetzenKaelteSonne', 'CL_StoffWolleKunststoff', 'CL_NeuesKindNachbarschaftFremd', 'CL_GegenteilFremd', 
         'CL_DazuGehoerenTellerTasseSchuessel', 'CL_EssenDrauflegenTrinkenEinfuellen',  'CL_SachenBeimTischdeckenAufDenTischStellen', 'CL_HilfsmittelOrientierung', 'CL_ZeigerRichtungNordpol', 'CL_AblesenNordenSuedenOstenWesten',
         'CL_DazuGehoerenFussballSchwimmenRadfahren', 'CL_VielBewegen', 'CL_ZusammenAllein',  'CL_BestimmtesKoerperteil', 'CL_GelenkKnochen',  'CL_ZwischenUnterarmOberarm', 
         'CL_DazuGehoerenMixerEierbecherRuehrmaschine', 'CL_MaschineNahrungsmittelVerarbeiten',  'CL_LachenFroehlich', 'CL_GegenteilFroehlich', 
         'CL_DazuGehoerenGeburtstagHochzeitWeihnachten', 'CL_BesondersTag', 'CL_FroehlichLeckerEssen', 'CL_DazuGehoerenHalsketteOhrringArmband',  'CL_SachenZumAnziehenSchoenerAussehen',  'CL_GoldSilber', 
         'CL_TreppeBalkon', 'CL_HilfsmittelFesthaltenFallen',  'CL_StabilMetallHolz',  'CL_ArtTeilAbmachen', 'CL_AstSchokolade', 'CL_KnackenKnirschen', 
         'CL_MondFern', 'CL_GegenteilFern', 'CL_DazuGehoerenHammerZangeSchraubendreher', 'CL_BauenReparieren', 'CL_AusMetall', 
         'CL_PflanzenAlt', 'CL_VertrocknenBluetenAbfallen', 'CL_RosenTulpenBlumenInVasenPassierenOft', 'CL_ArtFlugkoerper', 'CL_SendenInformationenAnErde', 
         'CL_DazuGehoerenDirigentMusikerInstrumente', 'CL_MusikMachen', 'CL_KonzerteTheaterOper',  'CL_SpielenFreundeInteressant',  'CL_AlleinSpielenKeinSpielzeug',  'CL_GegenteilInteressant', 
         'CL_WachsenGeschuetztBluetenBlaetter', 'CL_AufbrechenAnfangenBluehen', 'CL_DazuGehoerenMesserGabelLoeffel', 'CL_ZumEssenInDieHand', 'CL_SilberMetall', 'CL_HintenTeilFuss', 
         'CL_ArtBewegung', 'CL_HaareFlagge', 'CL_VerursachtDurchWind', 'CL_LangeJacke', 'CL_TragenWinterKalt', 
         'CL_TalTief', 'CL_GegenteilTief', 'CL_DazuGehoerenBaggerKranKipper', 'CL_StraßeNeuMachen', 
         'CL_ElektischGeraet', 'CL_WindErzeugen', 'CL_SommerWarm','CL_ArtMessen', 'CL_MessenWieSchwer', 'CL_GemuesePreis', 
         'CL_DazuGehoerenBrotKaeseSaft', 'CL_SachenZumEssenTrinken', 'CL_ArtArmBewegen', 'CL_OrchesterChorLeiten',  'CL_MusikerSchnellLangsamSpielen',
         'CL_ArtKopfBekleidungGesichtsbekleidung', 'CL_FrauenHochzeit', 'CL_WeissDurchsichtigStoff',  'CL_ArtVerschluss', 'CL_TuerTor', 'CL_MetallteilVerschiebenTuerNichtAufgehen', 
         'CL_GartenAußen', 'CL_GegenteilAussen', 'CL_DazuGehoerenFruehlingSommerHerbstWinter', 'CL_GleicheReihenfolge', 'CL_WetterWechseln', 
         'CL_NachtsDraussenBeleuchtung', 'CL_StabHandHalterung', 'CL_SpitzeBrenntFlammeDunkelheitHell', 'CL_ArtBeruhigen', 'CL_WeinenTraurigVerletzt', 'CL_ArmNehmenLiebesSagen', 
         'CL_DazuGehoerenKaeferBieneSchmetterling', 'CL_KleinSechsBeineKopf', 'CL_DazuGehoerenSchrankStuhlTisch', 'CL_WohnungHaus', 'CL_PrinzessinSchoen', 'CL_GegenteilSchoen', 
         'CL_ZeichenLandKoenig', 'CL_FahneGeldstueck', 'CL_LandGeldstueckHerkunft', 'CL_ZuckerSuess', 'CL_GegenteilSuess', 
         'CL_DazuGehoerenWohnhausSchlossSchule', 'CL_DachWaende', 'CL_WohnenArbeiten', 'CL_TeilMesser', 'CL_ScharfMetall', 
         'CL_ArtKoerperbewegung', 'CL_KopfOberkoerperVorneUnten', 'CL_KuenstlerEndeAuffuehrung',  'CL_BestimmteBilder', 'CL_FlugzeugWegFlughafen', 
         'CL_TeilSchuh', 'CL_SchuhUntenFerse', 'CL_MachenGroesser', 'CL_ArtZerkleinern', 'CL_MachenMitLebensmitteln', 'CL_GurkeParmesankaeseKartoffelnZerkleinern', 
         'CL_SchwierigSchaffenZufrieden', 'CL_NichtSchaffen', 'CL_GegenteilZufrieden', 'CL_ArtSchmuck', 'CL_GrosserRing', 'CL_TragenUnterarm', 
         'CL_ArtBewegen', 'CL_SchlittenKofferMitRollen', 'CL_GegenteilSchieben', 'CL_StiftAbgebrochenStumpf', 'CL_StiftNeu',  'CL_GegenteilStumpf', 
         'CL_ArtReden', 'CL_SagenWasRichtigFalsch', 'CL_MachenMamaPapaVerboten',  'CL_HeuteTragenModern', 'CL_FrueherTragen', 'CL_GegenteilModern',
         'CL_DazuGehoerenLehrerBaeckerArzt', 'CL_HabenErwachseneArbeitenGeldVerdienen', 'CL_NachSchuleLernen', 'CL_GuertelZumachen', 'CL_AusSilberMetall',
         'CL_ArtWegbringen', 'CL_KaputteAutosInWerkstattBringen', 'CL_StarkesFahrzeugVorneZiehen',  'CL_OhneSchirmRegenNass', 'CL_SchirmRegen', 'CL_GegenteilNass', 
         'CL_ArtKleidungHerstellen', 'CL_WolleGrosseNadeln', 'CL_SchalSockenPullover', 'CL_ArtGriff', 'CL_TasseKanneTopfAnSeite', 'CL_TopfHeißHochhebenOhneVerbrennen', 
         'CL_GegenteilGefaehrlich', 'CL_ArtLautAeussern', 'CL_HungrigerLoeweZornigerMensch', 'CL_ZaehneFletschenLautGeraeusch', 'CL_TeilBerg', 'CL_ObenHoechsteStelle',
         'CL_Hocken', 'CL_Hokey', 'CL_Hoffen', 'CL_Kreis',  'CL_Pfad', 'CL_Pferd', 'CL_Pfanne', 'CL_Jeans', 'CL_Pylone', 'CL_Pyjama', 
         'CL_Dekorieren', 'CL_Demenz', 'CL_Degen', 'CL_Demo', 'CL_Debuet', 'CL_Diabetes', 
         'CL_BeginntMitSch1', 'CL_BeginntMitAa1', 'CL_BeginntMitFf1', 'CL_BeginntMitHo1', 'CL_BeginntMitLl1', 
         'CL_BeginntMitSch2', 'CL_BeginntMitAa2', 'CL_BeginntMitFf2', 'CL_BeginntMitHo2', 'CL_BeginntMitLl2', 
         'CL_BeginntMitSch3', 'CL_BeginntMitAa3', 'CL_BeginntMitFf3', 'CL_BeginntMitHo3', 'CL_BeginntMitLl3', 
         'CL_BeginntMitGe1', 'CL_BeginntMitTs1', 'CL_BeginntMitFf4', 'CL_BeginntMitKr1', 'CL_BeginntMitWw1', 
         'CL_BeginntMitGe2', 'CL_BeginntMitTs2', 'CL_BeginntMitFf5', 'CL_BeginntMitKr2', 'CL_BeginntMitWw2', 
         'CL_BeginntMitGe3', 'CL_BeginntMitTs3', 'CL_BeginntMitFf6', 'CL_BeginntMitKr3', 'CL_BeginntMitWw3',
         'CL_BeginntMitGe4', 'CL_BeginntMitAu1', 'CL_BeginntMitEe1', 'CL_BeginntMitWw4', 'CL_BeginntMitPf1', 
         'CL_BeginntMitGe5', 'CL_BeginntMitAu2', 'CL_BeginntMitEe2', 'CL_BeginntMitWw5', 'CL_BeginntMitPf2', 
         'CL_BeginntMitGe6', 'CL_BeginntMitAu3', 'CL_BeginntMitEe3', 'CL_BeginntMitWw6', 'CL_BeginntMitPf3',
         'CL_BeginntMitKo1', 'CL_BeginntMitJj1', 'CL_BeginntMitKo4', 'CL_BeginntMitSch4', 'CL_BeginntMitWw7', 
         'CL_BeginntMitKo2', 'CL_BeginntMitJj2', 'CL_BeginntMitKo5', 'CL_BeginntMitSch5', 'CL_BeginntMitWw8', 
         'CL_BeginntMitKo3', 'CL_BeginntMitJj3', 'CL_BeginntMitKo6', 'CL_BeginntMitSch6', 'CL_BeginntMitWw9',
         'CL_BeginntMitGe7', 'CL_BeginntMitSch7', 'CL_BeginntMitEi1', 'CL_BeginntMitGe10', 'CL_BeginntMitPue1', 
         'CL_BeginntMitGe8', 'CL_BeginntMitSch8', 'CL_BeginntMitEi2', 'CL_BeginntMitGe11', 'CL_BeginntMitPue2', 
         'CL_BeginntMitGe9', 'CL_BeginntMitSch9', 'CL_BeginntMitEi3', 'CL_BeginntMitGe12', 'CL_BeginntMitPue3',
         'CL_BeginntMitBa1', 'CL_BeginntMitFf7', 'CL_BeginntMitWw10', 'CL_BeginntMitGl1', 'CL_BeginntMitIi1', 
         'CL_BeginntMitBa2', 'CL_BeginntMitFf8', 'CL_BeginntMitWw11', 'CL_BeginntMitGl2', 'CL_BeginntMitIi2', 
         'CL_BeginntMitBa3', 'CL_BeginntMitFf9', 'CL_BeginntMitWw12', 'CL_BeginntMitGl3', 'CL_BeginntMitIi3',
         'CL_BeginntMitDe1', 'CL_BeginntMitEi4', 'CL_BeginntMitAa4', 'CL_BeginntMitMm1', 'CL_BeginntMitKo7', 
         'CL_BeginntMitDe2', 'CL_BeginntMitEi5', 'CL_BeginntMitAa5', 'CL_BeginntMitMm2', 'CL_BeginntMitKo8', 
         'CL_BeginntMitDe3', 'CL_BeginntMitEi6', 'CL_BeginntMitAa6', 'CL_BeginntMitMm3', 'CL_BeginntMitKo9',
         'CL_BeginntMitFf10', 'CL_BeginntMitGe13', 'CL_BeginntMitKo10', 'CL_BeginntMitSch10', 'CL_BeginntMitEe4', 
         'CL_BeginntMitFf11', 'CL_BeginntMitGe14', 'CL_BeginntMitKo11', 'CL_BeginntMitSch11', 'CL_BeginntMitEe5', 
         'CL_BeginntMitFf12', 'CL_BeginntMitGe15', 'CL_BeginntMitKo12', 'CL_BeginntMitSch12', 'CL_BeginntMitEe6',
         'CL_BeginntMitKue1', 'CL_BeginntMitTr1', 'CL_BeginntMitFf13', 'CL_BeginntMitSch13', 'CL_BeginntMitGe16', 
         'CL_BeginntMitKue2', 'CL_BeginntMitTr2', 'CL_BeginntMitFf14', 'CL_BeginntMitSch14', 'CL_BeginntMitGe17', 
         'CL_BeginntMitKue3', 'CL_BeginntMitTr3', 'CL_BeginntMitFf15', 'CL_BeginntMitSch15', 'CL_BeginntMitGe18',
         'CL_BeginntMitAa7', 'CL_BeginntMitNn1', 'CL_BeginntMitWw13', 'CL_BeginntMitFf16', 'CL_BeginntMitSs1', 
         'CL_BeginntMitAa8', 'CL_BeginntMitNn2', 'CL_BeginntMitWw14', 'CL_BeginntMitFf17', 'CL_BeginntMitSs2', 
         'CL_BeginntMitAa9', 'CL_BeginntMitNn3', 'CL_BeginntMitWw15', 'CL_BeginntMitFf18', 'CL_BeginntMitSs3',    
         'CL_BeginntMitOo1', 'CL_BeginntMitLl4', 'CL_BeginntMitKn1', 'CL_BeginntMitBe1', 'CL_BeginntMitFf19', 
         'CL_BeginntMitOo2', 'CL_BeginntMitLl5', 'CL_BeginntMitKn2', 'CL_BeginntMitBe2', 'CL_BeginntMitFf20', 
         'CL_BeginntMitOo3', 'CL_BeginntMitLl6', 'CL_BeginntMitKn3', 'CL_BeginntMitBe3', 'CL_BeginntMitFf21',
         'CL_BeginntMitWw16', 'CL_BeginntMitMm4', 'CL_BeginntMitHo4', 'CL_BeginntMitBau1', 'CL_BeginntMitWw19', 
         'CL_BeginntMitWw17', 'CL_BeginntMitMm5', 'CL_BeginntMitHo5', 'CL_BeginntMitBau2', 'CL_BeginntMitWw20', 
         'CL_BeginntMitWw18', 'CL_BeginntMitMm6', 'CL_BeginntMitHo6', 'CL_BeginntMitBau3', 'CL_BeginntMitWw21',
         'CL_BeginntMitWw22', 'CL_BeginntMitLl7', 'CL_BeginntMitDi1', 'CL_BeginntMitSch16', 'CL_BeginntMitRr1', 
         'CL_BeginntMitWw23', 'CL_BeginntMitLl8', 'CL_BeginntMitDi2', 'CL_BeginntMitSch17', 'CL_BeginntMitRr2', 
         'CL_BeginntMitWw24', 'CL_BeginntMitLl9', 'CL_BeginntMitDi3', 'CL_BeginntMitSch18', 'CL_BeginntMitRr3',
         'CL_BeginntMitIi4', 'CL_BeginntMitJj4', 'CL_BeginntMitFf22', 'CL_BeginntMitTr4', 'CL_BeginntMitIi7', 
         'CL_BeginntMitIi5', 'CL_BeginntMitJj5', 'CL_BeginntMitFf23', 'CL_BeginntMitTr5', 'CL_BeginntMitIi8', 
         'CL_BeginntMitIi6', 'CL_BeginntMitJj6', 'CL_BeginntMitFf24', 'CL_BeginntMitTr6', 'CL_BeginntMitIi9',
         'CL_BeginntMitMm7', 'CL_BeginntMitHae1', 'CL_BeginntMitWw25', 'CL_BeginntMitSs4', 'CL_BeginntMitGe19', 
         'CL_BeginntMitMm8', 'CL_BeginntMitHae2', 'CL_BeginntMitWw26', 'CL_BeginntMitSs5', 'CL_BeginntMitGe20', 
         'CL_BeginntMitMm9', 'CL_BeginntMitHae3', 'CL_BeginntMitWw27', 'CL_BeginntMitSs6', 'CL_BeginntMitGe21',
         'CL_BeginntMitKl1', 'CL_BeginntMitFf25', 'CL_BeginntMitTs4', 'CL_BeginntMitAa10', 'CL_BeginntMitRr4', 
         'CL_BeginntMitKl2', 'CL_BeginntMitFf26', 'CL_BeginntMitTs5', 'CL_BeginntMitAa11', 'CL_BeginntMitRr5', 
         'CL_BeginntMitKl3', 'CL_BeginntMitFf27', 'CL_BeginntMitTs6', 'CL_BeginntMitAa12', 'CL_BeginntMitRr6',
         'CL_BeginntMitUu1', 'CL_BeginntMitAa13', 'CL_BeginntMitTs7', 'CL_BeginntMitSch20', 'CL_BeginntMitSch23', 
         'CL_BeginntMitUu2', 'CL_BeginntMitAa14', 'CL_BeginntMitTs8', 'CL_BeginntMitSch21', 'CL_BeginntMitSch24', 
         'CL_BeginntMitUu3', 'CL_BeginntMitAa15', 'CL_BeginntMitTs9', 'CL_BeginntMitSch22', 'CL_BeginntMitSch25',
         'CL_BeginntMitAa16', 'CL_BeginntMitBe4', 'CL_BeginntMitSch26', 'CL_BeginntMitAa20', 'CL_BeginntMitTr7', 
         'CL_BeginntMitAa17', 'CL_BeginntMitBe5', 'CL_BeginntMitSch27', 'CL_BeginntMitAa21', 'CL_BeginntMitTr8', 
         'CL_BeginntMitAa18', 'CL_BeginntMitBe6', 'CL_BeginntMitSch28', 'CL_BeginntMitAa22', 'CL_BeginntMitTr9',
         'CL_BeginntMitSch29', 'CL_BeginntMitHae4', 'CL_BeginntMitUu4', 'CL_BeginntMitBr1', 'CL_BeginntMitGi1', 
         'CL_BeginntMitSch30', 'CL_BeginntMitHae5', 'CL_BeginntMitUu5', 'CL_BeginntMitBr2', 'CL_BeginntMitGi2', 
         'CL_BeginntMitSch31', 'CL_BeginntMitHae6', 'CL_BeginntMitUu6', 'CL_BeginntMitBr3', 'CL_BeginntMitGi3',
         
         'CL_Sch', 'CL_A', 'CL_F', 'CL_Ho', 'CL_L',
         'CL_Ge', 'CL_Ts', 'CL_Kr', 'CL_W', 'CL_Au',
         'CL_E', 'CL_Pf', 'CL_Ko', 'CL_J', 'CL_J1', 'CL_Ei', 
         'CL_Pue', 'CL_Ba', 'CL_Gl', 'CL_I',
         'CL_De', 'CL_M', 'CL_Kue', 'CL_Tr',
         'CL_N', 'CL_O', 'CL_Kn', 'CL_Be', 'CL_Bau',
         'CL_S', 'CL_Di', 'CL_Hae',
         'CL_Kl', 'CL_R', 'CL_U', 'CL_Br', 'CL_Gi',
   

]
           


# %% [code]
word_keys = [  # one-dim list!!!
         'W_Wasistdas', 'W_Wasmachtes', 'W_Wasistdasalles', 'W_WasistdasGegenteilvon', 
         'W_Spielzeug', 'W_Tier',  'W_Schubkarre', 'W_Wagen', 
         'W_Hocker', 'W_Gemuese',  'W_Kruecke', 
         'W_Getreide', 'W_Automat', 'W_Pflanzen', 'W_Container', 'W_Kosmetik', 'W_Nil37',
         'W_Gewuerze', 'W_Pyramide', 'W_Federball', 'W_Instrumente','W_Nil38', 'W_Geschirr', 
         'W_Kompass', 'W_Sport', 'W_Ellenbogen', 'W_Kuechengeraete', 'W_Feste',  'W_Schmuck', 
         'W_Gelaender', 'W_Werkzeuge',  'W_Nil39', 'W_Nil40', 'W_Knospe',  'W_Besteck', 
         'W_Ferse', 'W_Nil41',  'W_Nil42', 'W_Ventilator', 'W_Nil43',  'W_Schleier', 
         'W_Nil52', 'W_Jahreszeiten',  'W_Fackel', 'W_Insekten', 'W_Moebel',  'W_Wappen', 
         'W_Nil53',  'W_Nil54',  'W_Zeichen', 'W_Nil44', 'W_Armreif',  'W_Nil45', 
         'W_Schnalle', 'W_Henkel', 'W_Gipfel',
    
         'W_Fressen',  'W_Zeigen',  'W_Nil46', 'W_Jonglieren',  'W_Schaelen',  'W_Schieben', 
         'W_Balancieren', 'W_Warten',  'W_Demonstrieren', 'W_Abtrocknen', 'W_Abbrechen', 'W_Verbluehen', 
         'W_Wehen', 'W_Wiegen', 'W_Nil47', 'W_Troesten', 'W_Verbeugen',  'W_Nil48',   
         'W_Ziehen',  'W_Schimpfen', 'W_Abschleppen', 'W_Stricken', 'W_Bruellen', 
    
         'W_Langsam', 'W_Schnell', 'W_Neu', 'W_Alt', 'W_Boese', 'W_Lieb', 'W_Spaet', 'W_Frueh',
         'W_Hart', 'W_Weich', 'W_Zahm', 'W_Nil49', 'W_Bewoelkt', 'W_Nil54', 'W_Kompliziert', 'W_Einfach',
         'W_Rau', 'W_Glatt', 'W_Bunt', 'W_Nil50', 'W_Feige', 'W_Mutig', 'W_Fremd', 'W_Nil51',
         'W_Froehlich', 'W_Traurig', 'W_Fern', 'W_Nah', 'W_Interessant', 'W_Langweilig', 'W_Tief', 'W_Hoch',
    
         'W_Aussen', 'W_Innen', 'W_Schoen', 'W_Haesslich', 'W_Suess', 'W_Sauer', 'W_Zufrieden', 'W_Unzufrieden',
         'W_Stumpf', 'W_Spitz', 'W_Modern', 'W_Altmodisch', 'W_Nass', 'W_Trocken', 'W_Gefaehrlich', 'W_Ungefaehrlich',
                
         'W_Transportieren', 'W_Garten', 'W_Baustelle', 'W_Haus', 'W_Jahre', 'W_Bauen', 'W_Kaputt',
         'W_Essen', 'W_Schnauze', 'W_Maul', 'W_Draufsetzen', 'W_Beine', 'W_Lehne', 'W_Sitzflaeche',
         'W_Holz', 'W_Metall', 'W_Kunststoff', 'W_Raeuber', 'W_Mama', 'W_Spinat', 'W_Erbsen',
         'W_Karotten', 'W_Kochen', 'W_Mittagessen', 'W_Wachsen', 'W_Feld', 'W_Gewaechshaus',
         'W_Deuten',  'W_Hinweisen', 'W_Finger', 'W_Abends', 'W_Muede', 'W_Morgens',
         'W_Aufstehen', 'W_Hilfsmittel', 'W_Gehen', 'W_Stock', 'W_Griff', 'W_Armhalterung',
         'W_Richtig', 'W_Laufen', 'W_Stein', 'W_Federn', 'W_Hafer', 'W_Roggen', 
         'W_Weizen', 'W_Mehl', 'W_Brot', 'W_Maschine', 'W_Geld',  'W_Fahrkarten',
         'W_Suessigkeiten', 'W_Knoepfe', 'W_Druecken',  'W_Drehen', 'W_Verungluecken', 'W_Zug',
         'W_Strassenbahn', 'W_Ubahn',  'W_Unfall', 'W_Schienen', 'W_Meerschweinchen', 'W_Kaefig',
         'W_Loewe', 'W_Freilebend', 'W_Baeume', 'W_Blumen', 'W_Gras', 'W_Vermehren',
         'W_Gruen', 'W_Blaetter', 'W_Nadeln',  'W_Muelltonne',  'W_Glas', 'W_Papier',
         'W_Kleider', 'W_Oeffnung', 'W_Einwerfen', 'W_Baelle', 'W_Kegel', 'W_Werfen',
         'W_Kunststueck', 'W_Zirkus', 'W_Lippenstift',  'W_Liedschatten', 'W_Parfuem', 'W_Haut',
         'W_Auftragen', 'W_Schoener',  'W_Aussehen', 'W_Frauen',  'W_Bad', 'W_Schneiden', 
         'W_Schale', 'W_Entfernen', 'W_Messer', 'W_Regen', 'W_Sonne', 'W_Koffer',
         'W_Reisetasche',  'W_Rucksack',  'W_Reise', 'W_Flughafen','W_Bahnhof', 'W_Kinderwagen',
         'W_Bewegen', 'W_Lang', 'W_Brauchen', 'W_Fertig',   'W_Pfeffer', 'W_Curry',
         'W_Petersilie', 'W_Schmecken', 'W_Gut','W_Kueche', 'W_Schmal', 'W_Seil',
         'W_Seiltaenzerin', 'W_Ball', 'W_Schlaeger', 'W_Badminton', 'W_Hut', 
         'W_Gummikappe', 'W_Zeit', 'W_Verbringen', 'W_Passieren', 'W_Arzt', 'W_Haltestelle',
         'W_Rot', 'W_Ampel', 'W_Steine', 'W_Gitarre', 'W_Trompete', 'W_Klavier',
         'W_Musik', 'W_Musikschule', 'W_Spielen', 'W_Lernen', 'W_Spitze', 'W_Schraeg',
         'W_Seiten', 'W_Aegypten', 'W_Uralt', 'W_Grab', 'W_Pharao','W_Meinung',
         'W_Sagen', 'W_Beschweren', 'W_Menschen', 'W_Plakate', 'W_Rufen', 
         'W_Laut', 'W_Polizei', 'W_Ordnung', 'W_Sorgen', 'W_Viele', 'W_Eine', 
         'W_Farbe', 'W_Machen', 'W_Nachdem', 'W_Sauber', 'W_Sachen', 
         'W_Handtuch', 'W_Trauen', 'W_Wahrheit', 'W_Herunterspringen','W_Muetze', 'W_Helm', 
         'W_Schuetzen', 'W_Kaelte', 'W_Stoff', 'W_Wolle', 'W_Kind', 'W_Nachbarschaft',
         'W_Eltern', 'W_Teller', 'W_Tasse', 'W_Schuessel', 'W_Trinken', 'W_Tischdecken',
         'W_Tisch', 'W_Stellen', 'W_Orientierung', 'W_Zeiger', 'W_Richtung', 'W_Nordpol',
         'W_Ablesen', 'W_Norden', 'W_Sueden', 'W_Osten', 'W_Westen', 'W_Koerperteil',
         'W_Gelenk', 'W_Knochen', 'W_Zwischen', 'W_Unterarm', 'W_Oberarm', 'W_Fussball',
         'W_Schwimmen', 'W_Radfahren', 'W_Zusammen', 'W_Allein', 'W_Mixer', 'W_Eierkocher', 
         'W_Ruehrmaschine', 'W_Nahrungsmittel', 'W_Verarbeiten', 'W_Strom', 'W_Lachen', 'W_Weinen', 
         'W_Geburtstag', 'W_Hochzeit', 'W_Weihnachten', 'W_Besonders', 'W_Tag', 'W_Lecker', 
         'W_Halskette', 'W_Ohrring', 'W_Armband', 'W_Anziehen', 'W_Gold', 'W_Silber', 
         'W_Balkon', 'W_Treppe', 'W_Festhalten', 'W_Fallen', 'W_Stabil', 'W_Abmachen',
         'W_Teil', 'W_Ast', 'W_Schokolade', 'W_Knirschen', 'W_Knacken', 'W_Mond', 
         'W_Hammer', 'W_Zange', 'W_Schraubendreher', 'W_Reparieren', 'W_Vertrocknen', 
         'W_Blueten', 'W_Abfallen', 'W_Rosen', 'W_Tulpen', 'W_Vase', 'W_Oft',
         'W_Flugkoerper', 'W_Schweben', 'W_Weltall', 'W_Senden', 'W_Informationen', 'W_Erde',  
         'W_Dirigent', 'W_Musiker', 'W_Konzerte', 'W_Theater', 'W_Oper', 'W_Spiel', 
         'W_Pflanzenteil', 'W_Geschuetzt', 'W_Aufbrechen', 'W_Anfangen', 'W_Bluehen', 
         'W_Gabel', 'W_Loeffel', 'W_Hand', 'W_Hinten', 'W_Fuss' , 'W_Haare',
         'W_Flagge', 'W_Wind', 'W_Kleidungsstueck', 'W_Jacke', 'W_Tragen', 
         'W_Winter', 'W_Kalt', 'W_Tal', 'W_Berge', 'W_Bagger', 'W_Kran', 
         'W_Kipper', 'W_Fahrzeuge', 'W_Straße', 'W_Elektrisch', 'W_Geraet', 'W_Erzeugen', 
         'W_Sommer', 'W_Warm', 'W_Messen', 'W_Schwer', 'W_Preis', 'W_Kaese', 
         'W_Saft', 'W_Kuehlschrank', 'W_Arm', 'W_Chor', 'W_Leiten', 'W_Kopfbekleidung', 
         'W_Gesichtsbekleidung', 'W_Weiss', 'W_Durchsichtig', 'W_Verschluss', 'W_Tuer', 'W_Tor', 
         'W_Finden', 'W_Metallteil', 'W_Verschieben', 'W_Aufgehen', 'W_Fruehling', 'W_Herbst',
         'W_Gleich', 'W_Reihenfolge', 'W_Wetter', 'W_Wechseln', 'W_Nachts', 'W_Draußen',
         'W_Beleuchtung', 'W_Halten', 'W_Stab', 'W_Brennen', 'W_Flammen', 'W_Dunkelheit',
         'W_Hell', 'W_Beruhigen', 'W_Verletzt', 'W_Nehmen', 'W_Biene', 'W_Schmetterling', 
         'W_Kaefer', 'W_Klein', 'W_Sechs', 'W_Kopf', 'W_Schrank',
         'W_Stuhl', 'W_Wohnung', 'W_Prinzessin', 'W_Monster', 'W_Land',
         'W_Koenig', 'W_Fahne', 'W_Geldstueck',  'W_Zucker', 'W_Zitrone', 'W_Wohnhaus', 
         'W_Schloss', 'W_Schule', 'W_Dach', 'W_Waende', 'W_Wohnen', 'W_Arbeiten', 
         'W_Scharf', 'W_Koerperbewegung', 'W_Oberkoerper', 'W_Vorne', 'W_Unten', 'W_Kuenstler', 'W_Ende', 
         'W_Vorstellung', 'W_Bilder', 'W_Hinweis', 'W_Flugzeug', 'W_Weg',  
         'W_Schuh', 'W_Groeßer', 'W_Zerkleinern', 'W_Gurke', 'W_Parmesankaese', 'W_Kartoffeln', 
         'W_Schwierig', 'W_Schaffen', 'W_Misserfolg', 'W_Gross', 'W_Ring', 'W_Schlitten', 
         'W_Rollen', 'W_Stift', 'W_Reden', 'W_Falsch', 'W_Papa', 'W_Verboten', 
         'W_Heute', 'W_Frueher', 'W_Lehrer', 'W_Baecker', 'W_Haben', 'W_Erwachsene', 
         'W_Verdienen', 'W_Guertel', 'W_Zumachen', 'W_Wegbringen', 'W_Bringen', 'W_Werkstatt', 
         'W_Stark', 'W_Ohne', 'W_Schirm', 'W_Herstellen', 'W_Nadel', 'W_Schal', 
         'W_Socken', 'W_Pullover', 'W_Kanne', 'W_Topf', 'W_Heiß', 'W_Hochheben', 
         'W_Verbrennen', 'W_Tiger', 'W_Stofftier', 'W_Aeussern', 'W_Hungrig', 'W_Zornig', 
         'W_Fletschen', 'W_Zaehne', 'W_Geraeusch', 'W_Berg', 'W_Oben',  
         'W_Stelle', 'W_Stehen', 'W_Kreuz', 'W_Auto', 'W_Kleidung', 'W_Fahrzeug', 
         'W_Seite', 'W_Mann', 'W_Rad',  'W_Boden', 
         'W_Sitzen', 'W_Paprika',  'W_Tomate', 'W_Katze', 'W_Napf', 
         'W_Futter', 'W_Frau', 'W_Schuhe', 
         'W_Himmel',  'W_Korn', 'W_Tasche', 
         'W_Wand', 'W_Haende', 'W_Schaeler', 'W_Kinder', 'W_Schnee',
         'W_Zimt', 'W_Bahnsteig', 'W_Balken', 'W_Sand', 'W_Karte', 'W_Buchstaben', 
         'W_Handball', 'W_Rudern', 'W_Wasserkocher', 'W_Toaster', 'W_Orangenpresse', 'W_Runtergehen', 
         'W_Sonde', 'W_Notenstaender', 'W_Zehen', 'W_Braun', 'W_Buegel', 'W_Kragen', 
         'W_Walze', 'W_Trecker', 'W_Kabel', 'W_Milch', 'W_Erdbeeren', 
         'W_Schinken', 'W_Brautpaar', 'W_Tanzen', 'W_Schrauben', 'W_Gitter', 'W_Pflaster', 
         'W_Umarmen', 'W_Heuschrecke', 'W_Bett', 'W_Sofa', 'W_Muster', 'W_Krone', 
         'W_Halle', 'W_Kirche', 'W_Buehne', 'W_Applaus', 'W_Schere',  'W_Telefon',
         'W_Leder', 'W_Reibe', 'W_Handwerker', 'W_Bauarbeiter',  'W_Hose', 'W_Loch', 
         'W_Abschleppwagen', 'W_Blau', 'W_Kaffee', 'W_Untertasse', 'W_Karneval', 'W_Strohhut', 
         'W_SchiebeWagen', 'W_SachenTransportieren', 'W_GartenBaustelle', 'W_HausBauenNeu', 'W_HausJahreKaputt', 'W_GegenteilNeu',
         'W_ArtZuEssen', 'W_TiereEssenSo', 'W_TiereBrauchenSchnauzeMaulDazu', 'W_ArtMoebelZumDraufsetzen', 'W_HatBeineSitzflaecheKeineLehne', 'W_HolzMetallKunststoff',
         'W_RaeuberBoese', 'W_GegenteilBoese',  'W_SpinatErbsenKarottenGehoerenDazu', 'W_SachenZumKochenMittagessen', 'W_WaechstImGartenFeldGewaechshaus', 
         'W_ArtZuDeuten', 'W_AufEtwasHinweisen', 'W_BestimmtenFinger', 'W_AbendsMuedeSpaet', 'W_MorgensAufstehen', 'W_GegenteilSpaet',
         'W_HilfsmittelZumGehen', 'W_StockMitGriffArmhalterung', 'W_BrauchenWennNichtRichtigLaufen', 'W_SteinHart', 'W_GegenteilHart', 
         'W_DazuGehoerenHaferRoggenWeizen', 'W_WachsenAufFeld', 'W_DarausMehlBrot',  'W_ArtMaschine', 'W_GeldFahrkartenSuessigkeiten', 'W_AusMetallHatKnoepfeZumDrueckenDrehen',
         'W_ArtVerungluecken', 'W_ZugStrassenbahnUbahnUnfall', 'W_ZugAusSchienen', 'W_MeerschweinchenKaefig', 'W_LoeweFreilebend', 'W_GegenteilZahm',
         'W_DazuGehoerenBaeumeBlumenGras', 'W_KoennenVermehrenWachsen', 'W_HabenGrueneBlaetterNadeln', 'W_ArtMuelltonne', 'W_FuerGlasPapierKleidung', 'W_AusMetallHatOeffnungZumEinwerfen',
         'W_ArtBaelleKegelWerfen', 'W_DazuGehoerenLippenstiftLiedschattenParfuem', 'W_AufHautAuftragenSchoenerAussehen', 'W_FrauenBad', 'W_ArtSchneiden', 'W_SchaleEntfernen', 
         'W_SonneKeineWolken', 'W_GegenteilBewoelkt', 'W_DazuGehoertKofferReisetascheRucksack', 'W_AufBahnhofFlughafen', 'W_GegenteilZiehen', 
         'W_LangBrauchenKompliziert', 'W_SchnellFertig', 'W_GegenteilKompliziert', 'W_DazuGehoerenPfefferCurryPetersilie', 'W_ZumKochenEssenSchmeckenGut',
         'W_HatSpitzeSchraegeSeiten', 'W_UraltGrabVonPharao', 'W_ArtGehenSchmal', 'W_ImZirkus', 'W_SeiltaenzerinSeil', 
         'W_ArtBall', 'W_SchlaegerBadminton', 'W_SpitzerHutGummikappe', 'W_ArtZeitVerbringenBisEtwasPassiert', 'W_ArztHaltestelleAmpelRot', 
         'W_SteineRau', 'W_GegenteilRau', 'W_DazuGehoerenGitarreTrompeteKlavier', 'W_BenutzenZumMusikMachen', 'W_InDerMusikschuleSpielenLernen', 
         'W_ArtMeinungSagenBeschweren', 'W_LaufenMenschenPlakateRufen',  'W_LautPolizeiSorgtFuerOrdnung',  'W_VieleFarbenBunt', 'W_EineFarbe', 'W_GegenteilBunt', 
         'W_NachdemSauber', 'W_SachenNass', 'W_NichtTrauenWahrheitSagenFeige', 'W_HochHerunterspringen', 'W_GegenteilFeige', 
         'W_DazuGehoerenHutMuetzeHelm', 'W_SchuetzenKaelteSonne', 'W_StoffWolleKunststoff', 'W_NeuesKindNachbarschaftFremd', 'W_GegenteilFremd', 
         'W_DazuGehoerenTellerTasseSchuessel', 'W_EssenDrauflegenTrinkenEinfuellen',  'W_SachenBeimTischdeckenAufDenTischStellen', 'W_HilfsmittelOrientierung', 'W_ZeigerRichtungNordpol', 'W_AblesenNordenSuedenOstenWesten',
         'W_DazuGehoerenFussballSchwimmenRadfahren', 'W_VielBewegen', 'W_ZusammenAllein',  'W_BestimmtesKoerperteil', 'W_GelenkKnochen',  'W_ZwischenUnterarmOberarm', 
         'W_DazuGehoerenMixerEierbecherRuehrmaschine', 'W_MaschineNahrungsmittelVerarbeiten',  'W_LachenFroehlich', 'W_GegenteilFroehlich', 
         'W_DazuGehoerenGeburtstagHochzeitWeihnachten', 'W_BesondersTag', 'W_FroehlichLeckerEssen', 'W_DazuGehoerenHalsketteOhrringArmband',  'W_SachenZumAnziehenSchoenerAussehen',  'W_GoldSilber', 
         'W_TreppeBalkon', 'W_HilfsmittelFesthaltenFallen',  'W_StabilMetallHolz',  'W_ArtTeilAbmachen', 'W_AstSchokolade', 'W_KnackenKnirschen', 
         'W_MondFern', 'W_GegenteilFern', 'W_DazuGehoerenHammerZangeSchraubendreher', 'W_BauenReparieren', 'W_AusMetall', 
         'W_PflanzenAlt', 'W_VertrocknenBluetenAbfallen', 'W_RosenTulpenBlumenInVasenPassierenOft', 'W_ArtFlugkoerper', 'W_SendenInformationenAnErde', 
         'W_DazuGehoerenDirigentMusikerInstrumente', 'W_MusikMachen', 'W_KonzerteTheaterOper',  'W_SpielenFreundeInteressant',  'W_AlleinSpielenKeinSpielzeug',  'W_GegenteilInteressant', 
         'W_WachsenGeschuetztBluetenBlaetter', 'W_AufbrechenAnfangenBluehen', 'W_DazuGehoerenMesserGabelLoeffel', 'W_ZumEssenInDieHand', 'W_SilberMetall', 'W_HintenTeilFuss', 
         'W_ArtBewegung', 'W_HaareFlagge', 'W_VerursachtDurchWind', 'W_LangeJacke', 'W_TragenWinterKalt', 
         'W_TalTief', 'W_GegenteilTief', 'W_DazuGehoerenBaggerKranKipper', 'W_StraßeNeuMachen', 
         'W_ElektischGeraet', 'W_WindErzeugen', 'W_SommerWarm', 'W_ArtMessen', 'W_MessenWieSchwer', 'W_GemuesePreis', 
         'W_DazuGehoerenBrotKaeseSaft', 'W_SachenZumEssenTrinken', 'W_ArtArmBewegen', 'W_OrchesterChorLeiten',  'W_MusikerSchnellLangsamSpielen',
         'W_ArtKopfBekleidungGesichtsbekleidung', 'W_FrauenHochzeit', 'W_WeissDurchsichtigStoff',  'W_ArtVerschluss', 'W_TuerTor', 'W_MetallteilVerschiebenTuerNichtAufgehen', 
         'W_GartenAußen', 'W_GegenteilAussen', 'W_DazuGehoerenFruehlingSommerHerbstWinter', 'W_GleicheReihenfolge', 'W_WetterWechseln', 
         'W_NachtsDraussenBeleuchtung', 'W_StabHandHalterung', 'W_SpitzeBrenntFlammeDunkelheitHell', 'W_ArtBeruhigen', 'W_WeinenTraurigVerletzt', 'W_ArmNehmenLiebesSagen', 
         'W_DazuGehoerenKaeferBieneSchmetterling', 'W_KleinSechsBeineKopf', 'W_DazuGehoerenSchrankStuhlTisch', 'W_WohnungHaus', 'W_PrinzessinSchoen', 'W_GegenteilSchoen', 
         'W_ZeichenLandKoenig', 'W_FahneGeldstueck', 'W_LandGeldstueckHerkunft', 'W_ZuckerSuess', 'W_GegenteilSuess', 
         'W_DazuGehoerenWohnhausSchlossSchule', 'W_DachWaende', 'W_WohnenArbeiten', 'W_TeilMesser', 'W_ScharfMetall', 
         'W_ArtKoerperbewegung', 'W_KopfOberkoerperVorneUnten', 'W_KuenstlerEndeAuffuehrung',  'W_BestimmteBilder', 'W_FlugzeugWegFlughafen', 
         'W_TeilSchuh', 'W_SchuhUntenFerse', 'W_MachenGroesser', 'W_ArtZerkleinern', 'W_MachenMitLebensmitteln', 'W_GurkeParmesankaeseKartoffelnZerkleinern', 
         'W_SchwierigSchaffenZufrieden', 'W_NichtSchaffen', 'W_GegenteilZufrieden', 'W_ArtSchmuck', 'W_GrosserRing', 'W_TragenUnterarm', 
         'W_ArtBewegen', 'W_SchlittenKofferMitRollen', 'W_GegenteilSchieben', 'W_StiftAbgebrochenStumpf', 'W_StiftNeu',  'W_GegenteilStumpf', 
         'W_ArtReden', 'W_SagenWasRichtigFalsch', 'W_MachenMamaPapaVerboten',  'W_HeuteTragenModern', 'W_FrueherTragen', 'W_GegenteilModern',
         'W_DazuGehoerenLehrerBaeckerArzt', 'W_HabenErwachseneArbeitenGeldVerdienen', 'W_NachSchuleLernen',  'W_GuertelZumachen', 'W_AusSilberMetall', 
         'W_ArtWegbringen', 'W_KaputteAutosInWerkstattBringen', 'W_StarkesFahrzeugVorneZiehen',  'W_OhneSchirmRegenNass', 'W_SchirmRegen', 'W_GegenteilNass', 
         'W_ArtKleidungHerstellen', 'W_WolleGrosseNadeln', 'W_SchalSockenPullover', 'W_ArtGriff', 'W_TasseKanneTopfAnSeite', 'W_TopfHeißHochhebenOhneVerbrennen', 
         'W_GegenteilGefaehrlich', 'W_ArtLautAeussern', 'W_HungrigerLoeweZornigerMensch', 'W_ZaehneFletschenLautGeraeusch', 'W_TeilBerg', 'W_ObenHoechsteStelle',
         'W_Hocken', 'W_Hokey', 'W_Hoffen', 'W_Kreis',  'W_Pfad', 'W_Pferd', 'W_Pfanne', 'W_Jeans',  'W_Pylone', 'W_Pyjama',  
         'W_Dekorieren', 'W_Demenz', 'W_Degen', 'W_Demo', 'W_Debuet', 'W_Diabetes', 
         'W_BeginntMitSch1', 'W_BeginntMitAa1', 'W_BeginntMitFf1', 'W_BeginntMitHo1', 'W_BeginntMitLl1', 
         'W_BeginntMitSch2', 'W_BeginntMitAa2', 'W_BeginntMitFf2', 'W_BeginntMitHo2', 'W_BeginntMitLl2', 
         'W_BeginntMitSch3', 'W_BeginntMitAa3', 'W_BeginntMitFf3', 'W_BeginntMitHo3', 'W_BeginntMitLl3', 
         'W_BeginntMitGe1', 'W_BeginntMitTs1', 'W_BeginntMitFf4', 'W_BeginntMitKr1', 'W_BeginntMitWw1', 
         'W_BeginntMitGe2', 'W_BeginntMitTs2', 'W_BeginntMitFf5', 'W_BeginntMitKr2', 'W_BeginntMitWw2', 
         'W_BeginntMitGe3', 'W_BeginntMitTs3', 'W_BeginntMitFf6', 'W_BeginntMitKr3', 'W_BeginntMitWw3',
         'W_BeginntMitGe4', 'W_BeginntMitAu1', 'W_BeginntMitEe1', 'W_BeginntMitWw4', 'W_BeginntMitPf1', 
         'W_BeginntMitGe5', 'W_BeginntMitAu2', 'W_BeginntMitEe2', 'W_BeginntMitWw5', 'W_BeginntMitPf2', 
         'W_BeginntMitGe6', 'W_BeginntMitAu3', 'W_BeginntMitEe3', 'W_BeginntMitWw6', 'W_BeginntMitPf3',
         'W_BeginntMitKo1', 'W_BeginntMitJj1', 'W_BeginntMitKo4', 'W_BeginntMitSch4', 'W_BeginntMitWw7', 
         'W_BeginntMitKo2', 'W_BeginntMitJj2', 'W_BeginntMitKo5', 'W_BeginntMitSch5', 'W_BeginntMitWw8', 
         'W_BeginntMitKo3', 'W_BeginntMitJj3', 'W_BeginntMitKo6', 'W_BeginntMitSch6', 'W_BeginntMitWw9',
         'W_BeginntMitGe7', 'W_BeginntMitSch7', 'W_BeginntMitEi1', 'W_BeginntMitGe10', 'W_BeginntMitPue1', 
         'W_BeginntMitGe8', 'W_BeginntMitSch8', 'W_BeginntMitEi2', 'W_BeginntMitGe11', 'W_BeginntMitPue2', 
         'W_BeginntMitGe9', 'W_BeginntMitSch9', 'W_BeginntMitEi3', 'W_BeginntMitGe12', 'W_BeginntMitPue3',
         'W_BeginntMitBa1', 'W_BeginntMitFf7', 'W_BeginntMitWw10', 'W_BeginntMitGl1', 'W_BeginntMitIi1', 
         'W_BeginntMitBa2', 'W_BeginntMitFf8', 'W_BeginntMitWw11', 'W_BeginntMitGl2', 'W_BeginntMitIi2', 
         'W_BeginntMitBa3', 'W_BeginntMitFf9', 'W_BeginntMitWw12', 'W_BeginntMitGl3', 'W_BeginntMitIi3',
         'W_BeginntMitDe1', 'W_BeginntMitEi4', 'W_BeginntMitAa4', 'W_BeginntMitMm1', 'W_BeginntMitKo7', 
         'W_BeginntMitDe2', 'W_BeginntMitEi5', 'W_BeginntMitAa5', 'W_BeginntMitMm2', 'W_BeginntMitKo8', 
         'W_BeginntMitDe3', 'W_BeginntMitEi6', 'W_BeginntMitAa6', 'W_BeginntMitMm3', 'W_BeginntMitKo9',
         'W_BeginntMitFf10', 'W_BeginntMitGe13', 'W_BeginntMitKo10', 'W_BeginntMitSch10', 'W_BeginntMitEe4', 
         'W_BeginntMitFf11', 'W_BeginntMitGe14', 'W_BeginntMitKo11', 'W_BeginntMitSch11', 'W_BeginntMitEe5', 
         'W_BeginntMitFf12', 'W_BeginntMitGe15', 'W_BeginntMitKo12', 'W_BeginntMitSch12', 'W_BeginntMitEe6',
         'W_BeginntMitKue1', 'W_BeginntMitTr1', 'W_BeginntMitFf13', 'W_BeginntMitSch13', 'W_BeginntMitGe16', 
         'W_BeginntMitKue2', 'W_BeginntMitTr2', 'W_BeginntMitFf14', 'W_BeginntMitSch14', 'W_BeginntMitGe17', 
         'W_BeginntMitKue3', 'W_BeginntMitTr3', 'W_BeginntMitFf15', 'W_BeginntMitSch15', 'W_BeginntMitGe18',
         'W_BeginntMitAa7', 'W_BeginntMitNn1', 'W_BeginntMitWw13', 'W_BeginntMitFf16', 'W_BeginntMitSs1', 
         'W_BeginntMitAa8', 'W_BeginntMitNn2', 'W_BeginntMitWw14', 'W_BeginntMitFf17', 'W_BeginntMitSs2', 
         'W_BeginntMitAa9', 'W_BeginntMitNn3', 'W_BeginntMitWw15', 'W_BeginntMitFf18', 'W_BeginntMitSs3',
         'W_BeginntMitOo1', 'W_BeginntMitLl4', 'W_BeginntMitKn1', 'W_BeginntMitBe1', 'W_BeginntMitFf19', 
         'W_BeginntMitOo2', 'W_BeginntMitLl5', 'W_BeginntMitKn2', 'W_BeginntMitBe2', 'W_BeginntMitFf20', 
         'W_BeginntMitOo3', 'W_BeginntMitLl6', 'W_BeginntMitKn3', 'W_BeginntMitBe3', 'W_BeginntMitFf21',
         'W_BeginntMitWw16', 'W_BeginntMitMm4', 'W_BeginntMitHo4', 'W_BeginntMitBau1', 'W_BeginntMitWw19', 
         'W_BeginntMitWw17', 'W_BeginntMitMm5', 'W_BeginntMitHo5', 'W_BeginntMitBau2', 'W_BeginntMitWw20', 
         'W_BeginntMitWw18', 'W_BeginntMitMm6', 'W_BeginntMitHo6', 'W_BeginntMitBau3', 'W_BeginntMitWw21',
         'W_BeginntMitWw22', 'W_BeginntMitLl7', 'W_BeginntMitDi1', 'W_BeginntMitSch16', 'W_BeginntMitRr1', 
         'W_BeginntMitWw23', 'W_BeginntMitLl8', 'W_BeginntMitDi2', 'W_BeginntMitSch17', 'W_BeginntMitRr2', 
         'W_BeginntMitWw24', 'W_BeginntMitLl9', 'W_BeginntMitDi3', 'W_BeginntMitSch18', 'W_BeginntMitRr3',
         'W_BeginntMitIi4', 'W_BeginntMitJj4', 'W_BeginntMitFf22', 'W_BeginntMitTr4', 'W_BeginntMitIi7', 
         'W_BeginntMitIi5', 'W_BeginntMitJj5', 'W_BeginntMitFf23', 'W_BeginntMitTr5', 'W_BeginntMitIi8', 
         'W_BeginntMitIi6', 'W_BeginntMitJj6', 'W_BeginntMitFf24', 'W_BeginntMitTr6', 'W_BeginntMitIi9',
         'W_BeginntMitMm7', 'W_BeginntMitHae1', 'W_BeginntMitWw25', 'W_BeginntMitSs4', 'W_BeginntMitGe19', 
         'W_BeginntMitMm8', 'W_BeginntMitHae2', 'W_BeginntMitWw26', 'W_BeginntMitSs5', 'W_BeginntMitGe20', 
         'W_BeginntMitMm9', 'W_BeginntMitHae3', 'W_BeginntMitWw27', 'W_BeginntMitSs6', 'W_BeginntMitGe21',
         'W_BeginntMitKl1', 'W_BeginntMitFf25', 'W_BeginntMitTs4', 'W_BeginntMitAa10', 'W_BeginntMitRr4', 
         'W_BeginntMitKl2', 'W_BeginntMitFf26', 'W_BeginntMitTs5', 'W_BeginntMitAa11', 'W_BeginntMitRr5', 
         'W_BeginntMitKl3', 'W_BeginntMitFf27', 'W_BeginntMitTs6', 'W_BeginntMitAa12', 'W_BeginntMitRr6',
         'W_BeginntMitUu1', 'W_BeginntMitAa13', 'W_BeginntMitTs7', 'W_BeginntMitSch20', 'W_BeginntMitSch23', 
         'W_BeginntMitUu2', 'W_BeginntMitAa14', 'W_BeginntMitTs8', 'W_BeginntMitSch21', 'W_BeginntMitSch24', 
         'W_BeginntMitUu3', 'W_BeginntMitAa15', 'W_BeginntMitTs9', 'W_BeginntMitSch22', 'W_BeginntMitSch25',
         'W_BeginntMitAa16', 'W_BeginntMitBe4', 'W_BeginntMitSch26', 'W_BeginntMitAa20', 'W_BeginntMitTr7', 
         'W_BeginntMitAa17', 'W_BeginntMitBe5', 'W_BeginntMitSch27', 'W_BeginntMitAa21', 'W_BeginntMitTr8', 
         'W_BeginntMitAa18', 'W_BeginntMitBe6', 'W_BeginntMitSch28', 'W_BeginntMitAa22', 'W_BeginntMitTr9',
         'W_BeginntMitSch29', 'W_BeginntMitHae4', 'W_BeginntMitUu4', 'W_BeginntMitBr1', 'W_BeginntMitGi1', 
         'W_BeginntMitSch30', 'W_BeginntMitHae5', 'W_BeginntMitUu5', 'W_BeginntMitBr2', 'W_BeginntMitGi2', 
         'W_BeginntMitSch31', 'W_BeginntMitHae6', 'W_BeginntMitUu6', 'W_BeginntMitBr3', 'W_BeginntMitGi3',
         
         'W_Sch', 'W_A', 'W_F', 'W_Ho', 'W_L',
         'W_Ge', 'W_Ts', 'W_Kr', 'W_W', 'W_Au',
         'W_E', 'W_Pf', 'W_Ko', 'W_J', 'W_J1', 'W_Ei', 
         'W_Pue', 'W_Ba', 'W_Gl', 'W_I',
         'W_De', 'W_M', 'W_Kue', 'W_Tr',
         'W_N', 'W_O', 'W_Kn', 'W_Be', 'W_Bau',
         'W_S', 'W_Di', 'W_Hae',
         'W_Kl', 'W_R', 'W_U', 'W_Br', 'W_Gi',
         


]


# %% [code]
phono_keys = [  # one-dim list!!! for words, not syllables
        
        'Pw_St_vas_St_Ist_St_das', 'Pw_St_vas_St_maxt_St_Es', 'Pw_St_vas_St_Ist_St_das_St_al_lEs', 'Pw_St_vas_St_Ist_St_das_St_gee_gEn_St_taIl_St_vOn', 
        'Pw_St_Spiil_tsOIk', 'Pw_St_tiiA', 'Pw_St_Sup_ka_re', 'Pw_St_vaa_gen', 'Pw_St_hOk_kEA', 
        'Pw_ge_St_myy_ze', 'Pw_St_krYk_ke', 'Pw_ge_St_traI_de', 'Pw_aU_to_St_maat', 'Pw_St_pflan_tsen', 'Pw_kOn_St_tEI_nEA', 
        'Pw_kOs_St_mee_tIk', 'Pw_Nil67', 'Pw_ge_St_vYA_tse', 'Pw_py_ra_St_mii_de', 'Pw_St_fee_dEA_bal', 'Pw_Ins_tru_St_mEn_te',
        'Pw_Nil68', 'Pw_ge_St_SiA', 'Pw_St_kOm_pas', 'Pw_St_SpOAt', 'Pw_St_El_len_boo_gen', 'Pw_St_kYc_cen_ge_St_rEE_te',
        'Pw_St_fE_ste', 'Pw_St_SmUk', 'Pw_ge_St_lEn_dEA', 'Pw_St_vEAk_tsOI_ge', 'Pw_Nil69', 'Pw_Nil55', 
        'Pw_St_knOs_pe', 'Pw_be_St_StEk', 'Pw_St_fEA_ze', 'Pw_Nil57', 'Pw_Nil56', 'Pw_vEn_ti_St_laa_toA',
        'Pw_Nil61', 'Pw_St_SlaI_jEA', 'Pw_Nil59', 'Pw_St_jaa_rEs_tsaI_ten', 'Pw_St_fak_kel', 'Pw_In_St_zEk_ten', 
        'Pw_St_m22_bel', 'Pw_St_vap_pen', 'Pw_Nil60', 'Pw_Nil58', 'Pw_St_tsaIc_cen', 'Pw_Nil70',
        'Pw_St_aAm_raIf', 'Pw_Nil62', 'Pw_St_Snal_le', 'Pw_St_hEN_kel', 'Pw_St_gIp_pfEl',
    
        'Pw_St_frEs_sen', 'Pw_St_tsaI_gen', 'Pw_Nil72', 'Pw_dZON_St_glii_ren', 'Pw_St_SEE_len', 'Pw_St_Sii_ben', 
        'Pw_ba_laN_St_siiA_ren', 'Pw_St_vaA_ten', 'Pw_dee_mOns_St_triiA_ren', 'Pw_St_ap_trOk_nen', 'Pw_St_ap_brEc_cen', 'Pw_fEA_St_blyy_hen', 
        'Pw_St_vee_hen', 'Pw_St_vii_gen', 'Pw_Nil64', 'Pw_St_tr22s_ten', 'Pw_fEA_St_bOI_gen', 'Pw_Nil63', 
        'Pw_St_tsii_hen', 'Pw_St_SIm_pfen', 'Pw_St_ap_SlEp_pen', 'Pw_St_StrIk_ken', 'Pw_St_brYl_len', 
    
        'Pw_St_laN_zaam', 'Pw_St_SnEl', 'Pw_St_nOI', 'Pw_St_alt', 'Pw_St_b22_ze', 'Pw_St_liip', 
        'Pw_St_SpEEt', 'Pw_St_fryy', 'Pw_St_haAt', 'Pw_St_vaIc', 'Pw_St_tsaam', 'Pw_Nil71', 
        'Pw_be_St_v9lkt', 'Pw_Nil73', 'Pw_kOm_plii_St_ziAt', 'Pw_St_aIn_fac', 'Pw_St_raU', 'Pw_St_glat',
        'Pw_St_bUnt', 'Pw_Nil65', 'Pw_St_faI_ge', 'Pw_St_muu_tIc', 'Pw_St_frEmt', 'Pw_Nil66', 
        'Pw_St_fr22_lIc', 'Pw_St_traU_rIc', 'Pw_St_fEAn', 'Pw_St_naa', 'Pw_In_trEs_St_sant', 'Pw_St_laN_vaI_lIc', 
        'Pw_St_tiif', 'Pw_St_hoox', 'Pw_St_aUs_sen', 'Pw_St_In_nen', 'Pw_St_S22n', 'Pw_St_hEs_lIc', 
        'Pw_St_zyys', 'Pw_St_zaU_EA', 'Pw_tsU_St_frii_den', 'Pw_St_Un_tsU_St_frii_den', 'Pw_St_StUmpf', 'Pw_St_SpIts',
        'Pw_mo_St_deAn', 'Pw_St_alt_St_moo_dIS', 'Pw_St_nas', 'Pw_St_trOk_ken', 'Pw_ge_St_fEA_lIc', 'Pw_St_Un_ge_St_fEA_lIc',
    
        'Pw_trans_pOA_St_tiiA_ren', 'Pw_St_gaA_ten', 'Pw_St_baU_StEl_le', 'Pw_St_haUs', 'Pw_St_jaa_re', 'Pw_St_baU_en', 
        'Pw_St_ka_pUt', 'Pw_St_Es_sen', 'Pw_St_SnaU_tse', 'Pw_St_maU_el', 'Pw_St_draUf_St_zEts_sen', 'Pw_St_baI_ne',
        'Pw_St_lee_ne', 'Pw_St_zIts_St_flEc_ce', 'Pw_St_hOlts', 'Pw_mee_St_tal', 'Pw_St_kUnst_StOf', 'Pw_St_rOI_bEA', 
        'Pw_St_ma_ma', 'Pw_Spi_St_naat', 'Pw_St_EAp_sen', 'Pw_kaa_St_rOt_te', 'Pw_St_kOx_xen', 'Pw_St_mIt_taak_St_Es_sen',
        'Pw_St_vak_sen', 'Pw_St_fElt', 'Pw_ge_St_vEks_St_haUs', 'Pw_St_dOI_ten', 'Pw_St_hIn_vaI_zen', 'Pw_St_fIN_NEA',
        'Pw_St_aa_bEnts', 'Pw_St_myy_de', 'Pw_St_mOA_gens', 'Pw_St_aUf_St_Stee_hen', 'Pw_St_hIlfs_mIt_tel', 'Pw_St_gee_hen',
        'Pw_St_StOk', 'Pw_St_grIf', 'Pw_St_aAm_hal_te_rUN', 'Pw_St_rIc_tIc', 'Pw_St_laU_fen', 'Pw_St_StaIn',
        'Pw_St_fe_dEAn', 'Pw_St_haa_fEA', 'Pw_St_rOg_gen', 'Pw_St_vaI_tsen', 'Pw_St_meel', 'Pw_St_broot', 
        'Pw_ma_St_Sii_ne', 'Pw_St_gElt', 'Pw_St_faA_St_kaA_ten', 'Pw_St_zyy_sIk_St_kaI_ten', 'Pw_St_kn9p_pfe', 'Pw_St_drYk_ken',
        'Pw_St_dree_hen', 'Pw_fEA_St_UN_glYk_ken', 'Pw_St_tsuuk', 'Pw_St_Straa_sen_St_baan', 'Pw_St_uu_St_baan', 'Pw_St_Un_fal',
        'Pw_St_Sii_nen', 'Pw_St_meA_St_SvaIn_cen', 'PW_St_kEE_fIc', 'Pw_St_l22_ve', 'Pw_St_fraI_St_lee_bent', 'Pw_St_bOI_me',
        'Pw_St_bluu_men', 'Pw_St_graas', 'Pw_fEA_St_mee_ren', 'Pw_St_gryyn', 'Pw_St_blEt_tEA', 'Pw_St_naa_deln',
        'Pw_St_mYl_tOn_ne', 'Pw_St_glaas', 'Pw_pa_St_piA', 'Pw_St_klaI_dEA', 'Pw_St_9f_nUN', 'Pw_St_aIn_St_vEA_fen', 
        'Pw_St_bEl_le', 'Pw_St_kee_gel', 'Pw_St_vEA_fen', 'Pw_St_kUnst_StYk', 'Pw_St_tsIA_kUs', 'Pw_St_lIp_pen_St_StIft', 
        'Pw_St_liit_St_Sat_ten', 'Pw_paA_St_fyym', 'Pw_St_haUt', 'Pw_St_aUf_St_traa_gen', 'Pw_St_S22_nEA', 'Pw_St_aUs_St_zee_hen',
        'Pw_St_fraU_en', 'Pw_St_baat', 'Pw_St_SnaI_den', 'Pw_St_Saa_le', 'Pw_Ent_St_fEA_nen', 'Pw_St_mEs_sEA', 
        'Pw_St_ree_gen', 'Pw_St_zOn_ne', 'Pw_St_kOf_fEA', 'Pw_St_raI_ze_St_taS_Se', 'Pw_St_rUk_zak', 'Pw_St_raI_se',
        'Pw_St_fluuk_St_haa_fen', 'Pw_St_baan_St_hoof', 'Pw_St_kIn_dEA_St_vaa_gen', 'Pw_be_St_vee_gen', 'Pw_St_laN', 'Pw_St_braUx_xen',
        'Pw_St_fEA_tIc', 'Pw_St_pfEf_fEA', 'Pw_St_k9_ri', 'Pw_pee_tEA_St_ziil_je', 'Pw_St_SmEk_ken', 'Pw_St_guut',
        'Pw_St_kYc_ce', 'Pw_St_Smaal', 'Pw_St_zaIl', 'Pw_St_zaIl_St_tEn_tse_rIn', 'Pw_St_bal', 'Pw_St_SlEE_gEA',
        'Pw_St_bEt_mIn_ten', 'Pw_St_huut', 'Pw_St_gUm_mi_St_kap_pe', 'Pw_St_tsaIt', 'Pw_fEA_St_brIN_Nen', 'Pw_pas_St_sii_ren',
        'Pw_St_aAtst', 'Pw_St_hal_te_St_StEl_le', 'Pw_St_root', 'Pw_St_am_pel', 'Pw_St_StaI_ne', 'Pw_gi_St_tA_re', 
        'Pw_trOm_St_pee_te', 'Pw_kla_St_viA', 'Pw_mu_St_ziik', 'Pw_mu_St_ziik_St_Suu_le', 'Pw_St_Spii_len', 'Pw_St_lEA_nen', 
        'Pw_St_SpIt_tse', 'Pw_St_SrEEk', 'Pw_St_zaI_ten', 'Pw_E_St_gIp_ten', 'Pw_UA_St_alt', 'Pw_St_graap', 
        'Pw_St_fa_ra_oo', 'Pw_St_maI_nuN', 'Pw_St_zaa_gen', 'Pw_be_St_SveA_ren', 'Pw_St_mEn_Sen', 'Pw_pla_St_kaa_te', 
        'Pw_St_ruu_fen', 'Pw_St_laUt', 'Pw_po_li_St_tsaI', 'Pw_St_OAt_nuN', 'Pw_St_zOA_gen', 'Pw_St_vii_le',
        'Pw_St_aI_ne', 'Pw_St_faA_be', 'Pw_St_max_xen', 'Pw_nax_St_deem', 'Pw_St_zaU_bEA', 'Pw_St_zax_xen', 
        'Pw_St_hant_St_tuux', 'Pw_St_traU_en', 'Pw_St_vaA_haIt', 'Pw_hEr_St_rUn_tEA_St_SprIN_gen', 'Pw_St_mYt_tse', 'Pw_St_hElm',
        'Pw_St_SYt_tsen', 'Pw_St_kEl_te', 'Pw_St_StOf', 'Pw_St_vOl_le', 'Pw_St_kInt', 'Pw_St_nax_baA_St_Saft', 
        'Pw_St_El_tEAn', 'Pw_St_tEl_lEA', 'Pw_St_tas_se', 'Pw_St_SYs_sel', 'Pw_St_trIN_ken', 'Pw_St_tIS_St_dEk_ken', 
        'Pw_St_tIS', 'Pw_St_StEl_len', 'Pw_O_ri_jEn_St_tii_ruN', 'Pw_St_tsaI_gEA', 'Pw_St_rIc_tUN', 'Pw_St_nOAt_St_pool',
        'Pw_St_ap_St_lee_zen', 'Pw_St_nOA_den', 'Pw_St_zyy_den', 'Pw_St_Os_ten', 'Pw_St_vEs_ten', 'Pw_St_k9A_pEA_St_taIl',
        'Pw_ge_St_lENk', 'Pw_St_knOx_xen', 'Pw_St_tsvIS_Sen', 'Pw_St_Un_tEA_St_aAm', 'Pw_St_oo_bEA_St_aAm', 'Pw_St_fuus_St_bal',
        'Pw_St_SvIm_men', 'Pw_St_raat_St_faa_ren', 'Pw_tsu_St_zam_men', 'Pw_a_St_laIn', 'Pw_St_mIk_sEA', 'Pw_St_aI_jA_St_kOx_xEA',
        'Pw_St_ryA_ma_St_Sii_ne', 'Pw_St_naa_rUNks_St_mIt_tel', 'Pw_fEA_St_aA_baI_ten', 'Pw_St_Stroom', 'Pw_St_lax_xen', 'Pw_St_vaI_nen',
        'Pw_ge_St_bUAts_St_taak', 'Pw_St_hOx_St_tsaIt', 'Pw_St_vaI_nax_ten', 'Pw_be_St_zOn_dEAs', 'Pw_St_taak', 'Pw_St_lEk_kEA', 
        'Pw_St_hals_St_kEt_te', 'Pw_St_oA_St_rIN', 'Pw_St_aAm_St_bant', 'Pw_St_an_St_tsii_hen', 'Pw_St_gOlt', 'Pw_St_zIl_bEA',
        'Pw_St_bal_koon', 'Pw_St_trEp_pe', 'Pw_St_fEst_St_hal_ten', 'Pw_St_fal_len', 'Pw_St_Sta_biil', 'Pw_St_ap_St_max_xen',
        'Pw_St_taIl', 'Pw_St_ast', 'Pw_St_Soo_koo_St_laa_de', 'Pw_St_knIAS_Sen', 'Pw_St_knak_ken', 'Pw_St_moont', 
        'Pw_St_ham_mEA', 'Pw_St_tsaN_Ne', 'Pw_St_SraU_ben_St_dree_hA', 'Pw_rE_paA_St_rii_ren', 'Pw_fEA_St_trOk_nen', 'Pw_St_blyy_ten', 
        'Pw_St_ap_St_fal_len', 'Pw_St_roo_zen', 'Pw_St_tUl_pen', 'Pw_St_va_ze', 'Pw_St_Oft', 'Pw_St_fluuk_St_k9A_pEA',
        'Pw_St_Svee_ben', 'Pw_St_vElt_St_al', 'Pw_St_zen_den', 'Pw_In_fOA_ma_St_tsjoo_nen', 'Pw_St_EA_de', 'Pw_di_ri_St_gEnt',
        'Pw_St_muu_zi_kEA', 'Pw_St_kOn_tsEA_te', 'Pw_tee_St_aA_tEA', 'Pw_St_oo_pEA', 'Pw_St_Spiil', 'Pw_St_pflan_tsen_St_taIl',
        'Pw_ge_St_Sytst', 'Pw_St_aUf_St_brEc_cen', 'Pw_St_an_St_faN_Nen', 'Pw_St_blyy_hen', 'Pw_St_ga_bel', 'Pw_St_l9f_fel', 
        'Pw_St_hant', 'Pw_St_hIn_ten', 'Pw_St_fuus', 'Pw_St_haa_re', 'Pw_St_flag_ge', 'Pw_St_vInt', 
        'Pw_St_klaI_dUNs_St_StYk', 'Pw_St_jak_ke', 'Pw_St_traa_gen', 'Pw_St_vIn_tEA', 'Pw_St_kalt', 'Pw_St_taal', 
        'Pw_St_bEA_ge', 'Pw_St_bag_gEA', 'Pw_St_kraan', 'Pw_St_kIp_pEA', 'Pw_St_faa_tsOI_ge', 'Pw_St_Straa_se',
        'Pw_ee_St_lEk_trIS', 'Pw_ge_St_rEEt', 'Pw_EA_St_tsOI_gen', 'Pw_St_zOm_mEA', 'Pw_St_vaAm', 'Pw_St_mEs_sen', 
        'Pw_St_SveA', 'Pw_St_praIs', 'Pw_St_kEE_ze', 'Pw_St_zaft', 'Pw_St_kyyl_St_SranNk', 'Pw_St_aAm', 
        'Pw_St_koA', 'Pw_St_laI_ten', 'Pw_St_kOpf_be_St_klaI_dUN', 'Pw_ge_St_zIcts_be_St_klaI_dUN', 'Pw_St_vaIs', 'Pw_St_dUAc_zIc_tIc',
        'Pw_fEA_St_SlUs', 'Pw_St_tyA', 'Pw_St_toA', 'Pw_St_fIn_den', 'Pw_mee_St_tal_St_taIl', 'Pw_fEA_St_Sii_ben', 'Pw_St_aUf_St_gee_hen',
        'Pw_St_fryy_lIN', 'Pw_St_hEAbst', 'Pw_St_glaIc', 'Pw_St_raI_hen_St_fOl_ge', 'Pw_St_vEt_tEA', 'Pw_St_vEk_seln',
        'Pw_St_naxts', 'Pw_St_draU_sen', 'Pw_be_St_lOIc_tUN', 'Pw_St_hal_ten', 'Pw_St_Staap', 'Pw_St_brEn_nen',
        'Pw_St_flam_men', 'Pw_St_dUN_kel_haIt', 'Pw_St_hEl', 'Pw_be_St_rUI_gen', 'Pw_fEA_St_lEtst', 'Pw_St_nee_men', 
        'Pw_St_bii_ne', 'Pw_St_SmEt_tEA_lIN', 'Pw_St_kEE_fEA', 'Pw_St_klaIn', 'Pw_St_zEks', 'Pw_St_kOpf', 
        'Pw_St_SraNk', 'Pw_St_Stuul', 'Pw_St_voo_nUN', 'Pw_prIn_St_tsEs_sIn', 'Pw_St_mOns_tEA', 'Pw_St_lant', 
        'Pw_St_k22_nIc', 'Pw_St_faa_ne', 'Pw_St_gElt_St_StYk', 'Pw_St_tsUk_kEA', 'Pw_tsi_St_troo_ne', 'Pw_St_voon_St_haUs',
        'Pw_St_SlOs', 'Pw_St_Suu_le', 'Pw_St_dax', 'Pw_St_vEn_de', 'Pw_St_voo_nen', 'Pw_St_aA_baI_ten', 
        'Pw_St_SaAf', 'Pw_St_k9A_pEA_be_St_vee_gUN', 'Pw_oo_bEA_St_k9A_pEA', 'Pw_St_fOA_ne', 'Pw_St_Un_ten', 'Pw_St_kYnst_lEA',
        'Pw_St_En_de', 'Pw_St_fOA_St_StEl_lUN', 'Pw_St_bIl_dEA', 'Pw_St_hIn_vaIs', 'Pw_St_fluuk_St_tsOIk', 'Pw_St_veek',
        'Pw_St_Suu', 'Pw_St_gr22_sEA', 'Pw_tsEA_St_klaI_nEAn', 'Pw_St_gUA_ke', 'Pw_paA_mee_St_zaan_St_kEE_ze', 'Pw_St_kaA_St_tOf_fel',
        'Pw_St_Svii_rIc', 'Pw_St_Saf_fen', 'Pw_St_mIs_EA_St_fOlk', 'Pw_St_groos', 'Pw_St_rIN', 'Pw_St_SlIt_ten', 
        'Pw_St_rOl_len', 'Pw_St_StIft', 'Pw_St_ree_den', 'Pw_St_falS', 'Pw_St_pa_pa', 'Pw_fEA_St_boo_ten', 
        'Pw_St_hOI_te', 'Pw_St_fryy_hEA', 'Pw_St_lee_rer', 'Pw_St_bEk_kEA', 'Pw_St_haa_ben', 'Pw_EA_St_vaks_se_ne', 
        'Pw_fEA_St_dii_nen', 'Pw_St_gYA_tel', 'Pw_St_tsuu_St_max_xen', 'Pw_St_vEk_St_brIN_Nen', 'Pw_St_brIN_Nen', 'Pw_St_vEAk_St_Stat', 
        'Pw_St_StaAk', 'Pw_St_oo_ne', 'Pw_St_SIAm', 'Pw_St_hEA_StEl_len', 'Pw_St_naa_del', 'Pw_St_Saal', 
        'Pw_St_zOk_ken', 'Pw_pUl_St_loo_vEA', 'Pw_St_kan_ne', 'Pw_St_tOpf', 'Pw_St_haIs', 'Pw_St_hoox_St_hee_ben', 
        'Pw_fEA_St_brEn_nen', 'Pw_St_tii_gEA', 'Pw_St_StOf_St_tiiA', 'Pw_St_OI_sEAn', 'Pw_St_hUN_rIc', 'Pw_St_tsOA_nIc',
        'Pw_St_flEtS_Sen', 'Pw_St_tsEE_ne', 'Pw_ge_St_rOIS', 'Pw_St_bEAk', 'Pw_St_oo_ben', 'Pw_St_StEl_le', 
        'Pw_St_Stee_hen', 'Pw_St_krOIts', 'Pw_St_aU_to', 'Pw_St_klaI_dUN', 'Pw_St_faA_tsOIk', 'Pw_St_zaI_te', 
        'Pw_St_man', 'Pw_St_raat', 'Pw_St_boo_den', 
        'Pw_St_zIt_tsen', 'Pw_St_paap_ri_kA', 'Pw_St_too_maa_te', 'Pw_St_kat_tse', 'Pw_St_napf', 
        'Pw_St_fUt_tEA', 'Pw_St_fraU',  'Pw_St_Suu_he', 
        'Pw_St_hIm_mel',  'Pw_St_kOAn',  'Pw_St_taS_Se', 
        'Pw_St_want',  'Pw_St_hEn_de', 'Pw_St_SEE_lEA', 'Pw_St_kIn_dEA', 'Pw_St_Snee',
        'Pw_St_tsImt', 'Pw_St_baan_St_StaIk', 'Pw_St_bAl_ken', 'Pw_St_Sant', 'Pw_St_kaA_te', 'Pw_St_bUx_St_Staa_ben', 
        'Pw_St_hant_St_bal', 'Pw_St_ruu_dEAn', 'Pw_St_vas_sEA_St_kOx_xEA', 'Pw_St_toos_tEA', 'Pw_St_oo_raN_Zen_St_prEs_se', 'Pw_St_rUn_tEA_St_gee_hen',
        'Pw_St_zOn_de', 'Pw_St_noo_ten_St_StEn_dEA', 'Pw_St_tsee_hen', 'Ps_St_braUn', 'Pw_St_byy_gel', 'Pw_St_kraa_gen', 
        'Pw_St_val_tse', 'Pw_St_trEk_kEA', 'Pw_St_kaa_bel', 'Pw_St_mIlc', 'Pw_St_EAt_bee_ren', 
        'Pw_St_SIn_ken', 'Pw_St_braUt_St_paA', 'Pw_St_tan_tsen', 'Pw_St_SraU_ben', 'Pw_St_gIt_tEA', 'Pw_St_pflas_tEA', 
        'Pw_Um_St_aA_men', 'Pw_St_hOY_St_SrEk_ke', 'Pw_St_bEt', 'Pw_St_Soo_fa', 'Pw_St_mUs_tEA',  'Pw_St_kroo_ne',
        'Pw_St_hal_le', 'Pw_St_kiAc_ce', 'Pw_St_byy_ne', 'Pw_ap_St_plaUs', 'Pw_St_See_re',  'Pw_tee_le_St_foon',
        'Pw_St_lee_dEA', 'Pw_St_raI_be', 'Pw_St_hant_St_vEA_kEA', 'Pw_St_baU_St_aA_baI_tEA',  'Pw_St_hoo_ze', 'Pw_St_lOx', 
        'Pw_ap_St_SlEp_St_vaa_gen', 'Pw_St_blaU', 'Pw_St_kaf_fe', 'Pw_St_Un_tEA_St_tas_se', 'Pw_St_kaA_ne_val', 'Pw_St_Stroo_St_hut', 
        'Pw_St_Sii_be_St_vaa_gen', 'Pw_St_zax_xen_trans_pOA_St_tiiA_ren', 'Pw_St_gaA_ten_St_baU_St_StEl_le', 'Pw_St_haUs_St_baU_en_St_nOI', 'Pw_St_haUs_St_jaa_re_St_ka_pUt', 'Pw_St_ge_gen_St_taIl_St_nOI',
        'Pw_St_aAt_St_tsu_St_Es_sen', 'Pw_St_tiiA_St_Es_sen_St_zoo',  'Pw_St_tiiA_St_braUx_xen_St_SnaU_tse_St_maU_el_St_daa_tsu', 'Pw_St_aAt_St_m22_bel_St_tsum_St_draUf_St_zEts_sen', 'Pw_St_Hat_St_baI_ne_St_zIts_St_flEc_ce_St_kaI_ne_St_lee_ne', 'Pw_St_hOlts_mee_St_tal_St_kUnst_StOf',
        'Pw_St_rOI_bEA_St_b22_ze', 'Pw_St_ge_gen_St_taIl_St_b22_ze', 'Pw_Spi_St_naat_St_EAp_sen_kaa_St_rOt_te_ge_St_h9A_ren_St_da_tsu', 'Pw_St_zax_xen_St_tsum_St_kOx_xen_St_mIt_taak_St_Es_sen',  'Pw_St_vak_sen_St_Im_St_gaA_ten_St_fElt_ge_St_vEks_St_haUs',
        'Pw_St_aAt_St_tsu__St_dOI_ten', 'Pw_St_aUf_St_Et_vas_St_hIn_vaI_zen', 'Pw_be_St_StIm_tEA_St_fIN_NEA', 'Pw_St_aa_bEnts_St_myy_de_St_SpEEt', 'Pw_St_mOA_gens_St_aUf_St_Stee_hen', 'Pw_St_ge_gen_St_taIl_St_SpEEt',
        'Pw_St_hIlfs_mIt_tel_St_tsum_St_gee_hen', 'Pw_St_StOk_St_mIt_St_grIf_St_aAm_hal_te_rUN', 'Pw_St_braUx_xen_St_WEn_St_nIct_St_rIc_tIc_St_laU_fen', 'Pw_St_StaIn_St_haAt', 'Pw_St_ge_gen_St_taIl_St_haAt',
        'Pw_St_da_tsu_ge_St_h9A_ren_St_haa_fEA_St_rOg_gen_St_vaI_tsen', 'Pw_St_vak_sen_St_aUf_St_fElt', 'Pw_da_St_raUs_St_meel_St_broot',  'Pw_St_aAt_ma_St_Sii_ne', 'Pw_St_gElt_St_faA_St_kaA_ten_St_zyy_sIk_St_kaI_ten', 'Pw_St_aUs_mee_St_tal_St_hat_St_kn9p_pfe_St_tsUm_St_drYk_ken_St_dree_hen',
        'Pw_St_aAt_fEA_St_UN_glYk_ken', 'Pw_St_tsuuk_St_Straa_sen_St_baan_St_uu_St_baan',  'Pw_St_tsuuk_St_aUs_St_Sii_nen', 'Pw_St_meA_St_SvaIn_cen_St_kEE_fIc', 'Pw_St_l22_ve_St_fraI_St_lee_bent', 'Pw_St_ge_gen_St_taIl_St_tsaam',
        'Pw_St_da_tsu_ge_St_h9A_ren_St_bOI_me_St_bluu_men_St_graas', 'Pw_St_k2n_nen_fEA_St_mee_ren_St_vak_sen', 'Pw_St_haa_ben_St_gryyn_St_blEt_tEA_St_naa_deln', 'Pw_St_aAt_St_mYl_tOn_ne', 'Pw__St_fyyA_St_glaas_pa_St_piA_St_klaI_dEA', 'Pw_St_aUs_mee_St_tal_St_hat_St_9f_nUN_St_tsUm_St_aIn_St_vEA_fen',
        'Pw_St_aAt_St_bEl_le_St_kee_gel_St_vEA_fen','Pw_St_da_tsu_ge_St_h9A_ren_St_lIp_pen_St_StIft_St_liit_St_Sat_ten_paA_St_fyym',  'Pw_St_aUf_St_haUt_St_aUf_St_traa_gen_St_S22_nEA_St_aUs_St_zee_hen', 'Pw_St_fraU_en_St_baat',  'Pw_St_aAt_St_SnaI_den', 'Pw_St_Saa_le_Ent_St_fEA_nen',
        'Pw_St_zOn_ne_St_kaI_ne_St_vOl_ken', 'Pw_St_ge_gen_St_taIl_be_St_v9lkt', 'Pw_St_da_tsu_ge_St_h9A_ren_St_kOf_fEA_St_raI_ze_St_taS_Se_St_rUk_zak', 'Pw_St_aUf_St_fluuk_St_haa_fen_St_baan_St_hoof', 'Pw_St_ge_gen_St_taIl_St_tsii_hen',
        'Pw_St_laN_St_braUx_xen_kOm_plii_St_ziAt', 'Pw_St_SnEl_St_fEA_tIc', 'Pw_St_ge_gen_St_taIl_kOm_plii_St_ziAt', 'Pw_St_da_tsu_ge_St_h9A_ren__St_pfEf_fEA_St_k9_ri_pee_tEA_St_ziil_je', 'Pw_St_tsUm_St_kOx_xen_St_Es_sen_St_SmEk_ken_St_guut',
        'Pw_St_hat_St_SpIt_tse_St_SrEEk_St_zaI_ten', 'Pw_UA_St_alt_St_graap_St_vOn_St_fa_ra_oo', 'Pw_St_aAt_St_gee_hen_St_Smaal', 'Pw_St_Im_St_tsIA_kUs', 'Pw_St_zaIl_St_tEn_tse_rIn_St_zaIl',
        'Pw_St_aAt_St_bal', 'Pw_St_SlEE_gEA_St_bEt_mIn_ten', 'Pw_St_SpIts_St_huut_St_gUm_mi_St_kap_pe', 'Pw_St_aAt_St_tsaIt_fEA_St_brIN_Nen', 'Pw_St_aAtst_St_hal_te_St_StEl_le_St_am_pel_St_root', 
        'Pw_St_StaI_ne_St_raU', 'Pw_St_ge_gen_St_taIl_St_raU', 'Pw_St_da_tsu_ge_St_h9A_ren_gi_St_tA_re_trOm_St_pee_te_kla_St_viA', 'Pw_be_St_nUt_tsen_St_tsUm_mu_St_ziik_St_max_xen', 'Pw_St_In_St_deA_mu_St_ziik_St_Suu_lePw_St_Spii_len_Pw_St_lEA_nen',
        'Pw_St_aAt_St_maI_nuN_St_zaa_gen_be_St_SveA_ren', 'Pw_St_laU_fen_St_mEn_Sen_pla_St_kaa_te_St_ruu_fen', 'Pw_St_laUt_po_li_St_tsaI_St_zOA_gen_St_f2A_St_OAt_nuN',  'Pw_St_vii_le_St_faA_be_St_bUnt', 'Pw_St_aI_ne_St_faA_be', 'Pw_St_ge_gen_St_taIl_St_bUnt',
        'Pw_nax_St_deem_St_zaU_bEA', 'Pw_St_zax_xen_St_nas', 'Pw_St_nIct_St_traU_en_St_vaA_haIt_St_zaa_gen_St_faI_ge', 'Pw_St_hoox_hEA_St_rUn_tEA_St_SprIN_gen', 'Pw_St_ge_gen_St_taIl_St_faI_ge', 
        'Pw_St_da_tsu_ge_St_h9A_ren_St_hut_St_mYt_tse_St_hElm', 'Pw_St_SYt_tsen_St_kEl_te_St_zOn_ne', 'Pw_St_StOf_St_vOl_le_St_kUnst_StOf', 'Pw_St_nOI_St_kInt_St_nax_baA_St_Saft_St_frEmt', 'Pw_St_ge_gen_St_taIl_St_frEmt',
        'Pw_St_da_tsu_ge_St_h9A_ren_St_tEl_lEA_St_tas_se_St_SYs_sel', 'Pw_St_Es_sen_St_draUf_St_lee_gen_St_trIN_ken_St_aIn_St_f2l_len', 'Pw_St_zax_xen_St_baIm_St_tIS_St_dEk_ken_St_aUf_St_deen_St_tIS_St_StEl_len', 'Pw_St_hIlfs_mIt_el_O_ri_jEn_St_tii_ruN', 'Pw_St_tsaI_gEA_St_rIc_tUN_St_nOAt_St_pool', 'Pw_St_ap_St_lee_zen_St_nOA_den_St_zyy_den_St_Os_ten_St_vEs_ten',
        'Pw_St_da_tsu_ge_St_h9A_ren_St_fuus_St_bal_St_SvIm_men_St_raat_St_faa_ren', 'Pw_St_fiil_be_St_vee_gen', 'Pw_tsu_St_zam_men_a_St_laIn', 'Pw_be_St_StIm_tes_St_k9A_pEA_St_taIl', 'Pw_ge_St_lENk_St_knOx_xen', 'Pw_St_tsvIS_Sen_St_Un_tEA_St_aAm_St_oo_bEA_St_aAm',
        'Pw_St_da_tsu_ge_St_h9A_ren_St_mIk_sEA_St_aI_jA_St_kOx_xEA_St_ryA_ma_St_Sii_ne', 'Pw_ma_St_Sii_ne_St_naa_rUNks_St_mIt_tel_fEA_St_aA_baI_ten',  'Pw_St_lax_xen_St_fr22_lIc', 'Pw_St_ge_gen_St_taIl_St_fr22_lIc', 
        'Pw_St_da_tsu_ge_St_h9A_ren_ge_St_bUAts_St_taak_St_hOx_St_tsaIt_St_vaI_nax_ten', 'Pw_be_St_zOn_dEAs_St_taak', 'Pw_St_fr22_lIc_St_lEk_kEA_St_Es_sen',  'Pw_St_da_tsu_ge_St_h9A_ren_St_hals_St_kEt_te_St_oA_St_rIN_St_aAm_St_bant', 'Pw_St_zax_xen_St_tsUm_St_an_St_tsii_hen_St_S22_nEA_St_aUs_see_hen', 'Pw_St_gOlt_St_zIl_bEA', 
        'Pw_St_trEp_pe_St_bal_koon', 'Pw_St_hIlfs_mIt_el_St_fEst_St_hal_ten_St_fal_len', 'Pw_St_Sta_biil_mee_St_tal_St_hOlts',  'Pw_St_aAt_St_taIl_St_ap_St_max_xen', 'Pw_St_ast_St_Soo_koo_St_laa_de', 'Pw_St_knIAS_Sen_St_knak_ken', 
        'Pw_St_moont_St_fEAn', 'Pw_St_ge_gen_St_taIl_St_fEAn', 'Pw_St_da_tsu_ge_St_h9A_ren_St_ham_mEA_St_tsaN_Ne_St_SraU_ben_St_dree_hA', 'Pw_St_baU_en_rE_paA_St_rii_ren', 'Pw_St_aUs_mee_St_tal', 
        'Pw_St_pflan_tsen_St_alt', 'Pw_fEA_St_trOk_nen_St_blyy_ten_St_ap_St_fal_len', 'Pw_St_roo_zen_St_tUl_pen_St_bluu_men_St_va_ze_pas_St_sii_ren_St_Oft',   'Pw_St_aAt_St_fluuk_St_k9A_pEA', 'Pw_St_zen_den_In_fOA_ma_St_tsjoo_nen_St_an_St_EA_de',
        'Pw_St_da_tsu_ge_St_h9A_ren_di_ri_St_gEnt_St_muu_zi_kEA_St_kOn_tsEA_te', 'Pw_St_muu_ziik_St_max_xen', 'Pw_St_kOn_tsEA_te_tee_St_aA_tEA_St_oo_pEA',  'Pw_St_Spii_len_St_frOIn_de_In_trEs_St_sant', 'Pw_a_St_laIn_St_Spii_len_St_kaIn_St_Spiil_tsOIk', 'Pw_St_ge_gen_St_taIl_In_trEs_St_sant', 
        'Pw_St_vak_sen_ge_St_Sytst_St_blyy_ten_St_blEt_tEA', 'Pw_St_aUf_St_brEc_cen_St_an_St_faN_Nen_St_blyy_hen',  'Pw_St_da_tsu_ge_St_h9A_ren_St_mEs_sEA_St_ga_bel_St_l9f_fel', 'Pw_St_tsUm_St_Es_sen_St_In_St_dii_St_hant', 'Pw_St_zIl_bEA_mee_St_tal', 'Pw_St_hIn_ten_St_taIl_St_fuus', 
        'Pw_St_aAt_be_St_vee_gUN', 'Pw_St_haa_re_St_flag_ge', 'Pw_fEA_St_uA_zaxt_St_duAc_St_vInt',   'Pw_St_laN_St_jak_ke', 'Pw_St_traa_gen_St_vIn_tEA_St_kalt',  
        'Pw_St_taal_St_tiif', 'Pw_St_ge_gen_St_taIl_St_tiif', 'Pw_St_da_tsu_ge_St_h9A_ren_St_bag_gEA_St_kraan_St_kIp_pEA', 'Pw_St_Straa_se_St_nOI_St_max_xen', 
        'Pw_ee_St_lEk_trIS_ge_St_rEEt', 'Pw_St_vInt_EA_St_tsOI_gen', 'Pw_St_zOm_mEA_St_vaAm',  'Pw_St_aAt_St_mEs_sen', 'Pw_St_mEs_sen_St_vii_St_SveA', 'Pw_ge_St_myy_ze_St_praIs',
        'Pw_St_da_tsu_ge_St_h9A_ren_St_broot_St_kEE_ze_St_zaft', 'Pw_St_zax_xen_St_tsUm_St_Es_sen_St_trIN_ken', 'Pw_St_aAt__St_aAm_be_St_vee_gen', 'Pw_OA_St_kEs_tEA_St_koA_St_laI_ten', 'Pw_St_muu_ziik_St_laN_zaam_St_SnEl_St_Spii_len', 
        'Pw_St_aAt_St_kOpf_be_St_klaI_dUN_ge_St_zIcts_be_St_klaI_dUN', 'Pw_St_fraU_en_St_hOx_St_tsaIt', 'Pw_St_vaIs_St_dUAc_zIc_tIc_St_StOf', 'Pw_St_aAt_fEA_St_SlUs', 'Pw_St_tyA_St_toA', 'Pw_mee_St_tal_St_taIl_fEA_St_Sii_ben_St_tyA_St_nIct_St_aUf_St_gee_hen', 
        'Pw_St_gaA_ten_St_aUs_sen', 'Pw_St_ge_gen_St_taIl_St_aUs_sen', 'Pw_St_da_tsu_ge_St_h9A_ren_St_fryy_lIN_St_zOm_mEA_St_hEAbst_St_vIn_tEA', 'Pw_St_glaIc_St_raI_hen_St_fOl_ge', 'Pw_St_vEt_tEA_St_vEk_seln', 
        'Pw_St_naxts_St_draU_sen_be_St_lOIc_tUN', 'Pw_St_Staap_St_hant_St_hal_ten', 'Pw_St_SpIt_tse_St_brEn_nen_St_flam_men_St_dUN_kel_haIt_St_hEl', 'Pw_St_aAt_be_St_rUI_gen', 'Pw_St_vaI_nen_St_traU_rIc_fEA_St_lEtst', 'Pw_St_aAm_St_nee_men_St_liip_St_zaa_gen', 
        'Pw_St_da_tsu_ge_St_h9A_ren_St_kEE_fEA_St_bii_ne_St_SmEt_tEA_lIN', 'Pw_St_klaIn_St_zEks_St_baI_ne_St_kOpf', 'Pw_St_da_tsu_ge_St_h9A_ren_St_SraNk_St_Stuul_St_tIS', 'Pw_St_voo_nUN_St_haUs', 'Pw_prIn_St_tsEs_sIn_St_S22n', 'Pw_St_ge_gen_St_taIl_St_S22n',
        'Pw_St_tsaIc_cen_St_lant_St_k22_nIc', 'Pw_St_faa_ne_St_gElt_St_StYk', 'Pw_St_lant_St_gElt_St_StYk_St_hEA_kunft', 'Pw_St_tsUk_kEA_St_zyys', 'Pw_St_ge_gen_St_taIl_St_zyys', 
        'Pw_St_da_tsu_ge_St_h9A_ren_St_voon_St_haUs_St_SlOs_St_Suu_le', 'Pw_St_dax_St_vEn_de', 'Pw_St_voo_nen_St_aA_baI_ten',  'Pw_St_taIl_St_mEs_sEA', 'Pw_St_SaAf_mee_St_tal', 
        'Pw_aAt_St_k9A_pEA_be_St_vee_gUN', 'Pw_St_kOpf_oo_bEA_St_k9A_pEA_St_fOA_ne_St_Un_ten', 'Pw_St_kYnst_lEA_St_En_de_St_fOA_St_StEl_lUN', 'Pw_be_St_StIm_te_St_bIl_dEA', 'Pw_St_fluuk_St_tsOIk_St_veek_St_fluuk_St_haa_fen', 
        'Pw_St_taIl_St_Suu', 'Pw_St_Suu_St_Un_ten_St_fEA_ze', 'Pw_St_max_xen_St_gr22_sEA',  'Pw_aAt_tsEA_St_klaI_nEAn', 'Pw_St_max_xen_St_mIt_St_lee_bens_mIt_tel', 'Pw_St_gUA_ke_paA_mee_St_zaan_St_kEE_ze_St_kaA_St_tOf_fel_tsEA_St_klaI_nEAn', 
        'Pw_St_Svii_rIc_St_Saf_fen_tsU_St_frii_den',  'Pw_St_nIct_St_Saf_fen', 'Pw_St_ge_gen_St_taIl_tsU_St_frii_den', 'Pw_St_aAt_St_SmUk', 'Pw_St_groos_St_rIN', 'Pw_St_traa_gen_St_Un_tEA_St_aAm', 
        'Pw_St_aAt_be_St_vee_gen', 'Pw_St_SlIt_ten_St_kOf_fEA_St_mIt_St_rOl_len', 'Pw_St_ge_gen_St_taIl_St_Sii_ben',  'Pw_St_StIft_St_ap_brEc_cen_St_StUmpf', 'Pw_St_StIft_St_nOI', 'Pw_St_ge_gen_St_taIl_St_StUmpf', 
        'Pw_St_aAt_St_ree_den', 'Pw_St_zaa_gen_St_vas__St_rIc_tIk_St_falS', 'Pw_St_max_xen_St_ma_ma_St_pa_pa_fEA_St_boo_ten',  'Pw_St_hOI_te_St_traa_gen', 'Pw_St_fryy_hEA_St_traa_gen', 'Pw_St_ge_gen_St_taIl_mo_St_deAn', 
        'Pw_St_da_tsu_ge_St_h9A_ren_St_lee_reA_St_bEk_kEA_St_aAtst', 'Pw_St_haa_ben_EA_St_vaks_se_ne_St_aA_baI_ten_St_gElt_fEA_St_dii_nen', 'Pw_St_nax_St_Suu_le_St_lEA_nen',  'Pw_St_gYA_tel_St_tsuu_St_max_xen', 'Pw_St_aUs_St_zIl_bEA_mee_St_tal',
        'Pw_St_aAt_St_vEk_St_brIN_Nen', 'Pw_St_ka_pUt_St_aU_to_St_In_St_vEAk_St_Stat', 'Pw_St_StaAk_St_faa_tsOI_ge_St_fOA_ne_St_tsii_hen', 'Pw_St_oo_ne_St_SIAm_St_nas', 'Pw_St_SIAm_St_ree_gen', 'Pw_St_ge_gen_St_taIl_St_nas', 
        'Pw_St_aAt_St_klaI_dUN_St_hEA_StEl_len', 'Pw_St_vOl_le_St_groos_St_naa_del', 'Pw_St_Saal_St_zOk_ken_pUl_St_loo_vEA', 'Pw_St_aAt_St_grIf', 'Pw_St_tas_se_St_kan_ne_St_tOpf_St_an_St_zaI_te', 'Pw_St_tOpf_St_haIs_St_hoox_St_hee_ben_St_oo_ne_fEA_St_brEn_nen', 
        'Pw_St_ge_gen_St_taIl_ge_St_fEA_lIc', 'Pw_St_aAt_St_laUt_St_OI_sEAn', 'Pw_St_hUN_rIc_St_l22_ve_St_tsOA_nIc_St_mEn_Sen', 'Pw_St_tsEE_ne_St_flEtS_Sen_St_laUt_ge_St_rOIS', 'Pw_St_taIl_St_bEAk', 'Pw_St_oo_ben_St_hoox_St_StEl_le',    
        'Pw_St_hOk_ken', 'Pw_St_hOk_kii', 'Pw_St_hOf_fen', 'Pw_St_kraIs', 'Pw_St_pfan_ne', 'Pw_St_pfEAt', 'Pw_St_pfaat', 'Pw_St_dZiins', 'Pw_py_St_loo_ne', 'Pw_py_St_dZaa_ma',
        'Pw_dee_koo_St_riiA_ren', 'Pw_dee_St_mens', 'Pw_St_dee_gen', 'Pw_St_dee_mo', 'Pw_dee_St_byy', 'Pw_di_a_St_bee_tes', 
        'Pw_be_St_gInt_St_mIt_St_S_1', 'Pw_be_St_gInt_St_mIt_St_a_1', 'Pw_be_St_gInt_St_mIt_St_f_1', 'Pw_be_St_gInt_St_mIt_St_hO_1', 'Pw_be_St_gInt_St_mIt_St_l_1', 
        'Pw_be_St_gInt_St_mIt_St_S_2', 'Pw_be_St_gInt_St_mIt_St_a_2', 'Pw_be_St_gInt_St_mIt_St_f_2', 'Pw_be_St_gInt_St_mIt_St_hO_2', 'Pw_be_St_gInt_St_mIt_St_l_2', 
        'Pw_be_St_gInt_St_mIt_St_S_3', 'Pw_be_St_gInt_St_mIt_St_a_3', 'Pw_be_St_gInt_St_mIt_St_f_3', 'Pw_be_St_gInt_St_mIt_St_hO_3', 'Pw_be_St_gInt_St_mIt_St_l_3', 
        'Pw_be_St_gInt_St_mIt_St_ge_1', 'Pw_be_St_gInt_St_mIt_St_ts_1', 'Pw_be_St_gInt_St_mIt_St_f_4', 'Pw_be_St_gInt_St_mIt_St_kr_1', 'Pw_be_St_gInt_St_mIt_St_v_1', 
        'Pw_be_St_gInt_St_mIt_St_ge_2', 'Pw_be_St_gInt_St_mIt_St_ts_2', 'Pw_be_St_gInt_St_mIt_St_f_5', 'Pw_be_St_gInt_St_mIt_St_kr_2', 'Pw_be_St_gInt_St_mIt_St_v_2', 
        'Pw_be_St_gInt_St_mIt_St_ge_3', 'Pw_be_St_gInt_St_mIt_St_ts_3', 'Pw_be_St_gInt_St_mIt_St_f_6', 'Pw_be_St_gInt_St_mIt_St_kr_3', 'Pw_be_St_gInt_St_mIt_St_v_3', 
        'Pw_be_St_gInt_St_mIt_St_ge_4', 'Pw_be_St_gInt_St_mIt_St_aU_1', 'Pw_be_St_gInt_St_mIt_St_E_1', 'Pw_be_St_gInt_St_mIt_St_v_4', 'Pw_be_St_gInt_St_mIt_St_pf_1', 
        'Pw_be_St_gInt_St_mIt_St_ge_5', 'Pw_be_St_gInt_St_mIt_St_aU_2', 'Pw_be_St_gInt_St_mIt_St_E_2', 'Pw_be_St_gInt_St_mIt_St_v_5', 'Pw_be_St_gInt_St_mIt_St_pf_2', 
        'Pw_be_St_gInt_St_mIt_St_ge_6', 'Pw_be_St_gInt_St_mIt_St_aU_3', 'Pw_be_St_gInt_St_mIt_St_E_3', 'Pw_be_St_gInt_St_mIt_St_v_6', 'Pw_be_St_gInt_St_mIt_St_pf_3', 
        'Pw_be_St_gInt_St_mIt_St_kO_1', 'Pw_be_St_gInt_St_mIt_St_j_1', 'Pw_be_St_gInt_St_mIt_St_kO_4', 'Pw_be_St_gInt_St_mIt_St_S_4', 'Pw_be_St_gInt_St_mIt_St_v_7', 
        'Pw_be_St_gInt_St_mIt_St_kO_2', 'Pw_be_St_gInt_St_mIt_St_j_2', 'Pw_be_St_gInt_St_mIt_St_kO_5', 'Pw_be_St_gInt_St_mIt_St_S_5', 'Pw_be_St_gInt_St_mIt_St_v_8', 
        'Pw_be_St_gInt_St_mIt_St_kO_3', 'Pw_be_St_gInt_St_mIt_St_j_3', 'Pw_be_St_gInt_St_mIt_St_kO_6', 'Pw_be_St_gInt_St_mIt_St_S_6', 'Pw_be_St_gInt_St_mIt_St_v_9', 
        'Pw_be_St_gInt_St_mIt_St_ge_7', 'Pw_be_St_gInt_St_mIt_St_S_7', 'Pw_be_St_gInt_St_mIt_St_aI_1', 'Pw_be_St_gInt_St_mIt_St_ge_10', 'Pw_be_St_gInt_St_mIt_St_py_1', 
        'Pw_be_St_gInt_St_mIt_St_ge_8', 'Pw_be_St_gInt_St_mIt_St_S_8', 'Pw_be_St_gInt_St_mIt_St_aI_2', 'Pw_be_St_gInt_St_mIt_St_ge_11', 'Pw_be_St_gInt_St_mIt_St_py_2', 
        'Pw_be_St_gInt_St_mIt_St_ge_9', 'Pw_be_St_gInt_St_mIt_St_S_9', 'Pw_be_St_gInt_St_mIt_St_aI_3', 'Pw_be_St_gInt_St_mIt_St_ge_12', 'Pw_be_St_gInt_St_mIt_St_py_3', 
        'Pw_be_St_gInt_St_mIt_St_ba_1', 'Pw_be_St_gInt_St_mIt_St_f_7', 'Pw_be_St_gInt_St_mIt_St_v_10', 'Pw_be_St_gInt_St_mIt_St_gl_1', 'Pw_be_St_gInt_St_mIt_St_i_1', 
        'Pw_be_St_gInt_St_mIt_St_ba_2', 'Pw_be_St_gInt_St_mIt_St_f_8', 'Pw_be_St_gInt_St_mIt_St_v_11', 'Pw_be_St_gInt_St_mIt_St_gl_2', 'Pw_be_St_gInt_St_mIt_St_i_2', 
        'Pw_be_St_gInt_St_mIt_St_ba_3', 'Pw_be_St_gInt_St_mIt_St_f_9', 'Pw_be_St_gInt_St_mIt_St_v_12', 'Pw_be_St_gInt_St_mIt_St_gl_3', 'Pw_be_St_gInt_St_mIt_St_i_3', 
        'Pw_be_St_gInt_St_mIt_St_dee_1', 'Pw_be_St_gInt_St_mIt_St_aI_4', 'Pw_be_St_gInt_St_mIt_St_a_4', 'Pw_be_St_gInt_St_mIt_St_m_1', 'Pw_be_St_gInt_St_mIt_St_kO_7', 
        'Pw_be_St_gInt_St_mIt_St_dee_2', 'Pw_be_St_gInt_St_mIt_St_aI_5', 'Pw_be_St_gInt_St_mIt_St_a_5', 'Pw_be_St_gInt_St_mIt_St_m_2', 'Pw_be_St_gInt_St_mIt_St_kO_8', 
        'Pw_be_St_gInt_St_mIt_St_dee_3', 'Pw_be_St_gInt_St_mIt_St_aI_6', 'Pw_be_St_gInt_St_mIt_St_a_6', 'Pw_be_St_gInt_St_mIt_St_m_3', 'Pw_be_St_gInt_St_mIt_St_kO_9', 
        'Pw_be_St_gInt_St_mIt_St_f_10', 'Pw_be_St_gInt_St_mIt_St_ge_13', 'Pw_be_St_gInt_St_mIt_St_kO_10', 'Pw_be_St_gInt_St_mIt_St_S_10', 'Pw_be_St_gInt_St_mIt_St_E_4', 
        'Pw_be_St_gInt_St_mIt_St_f_11', 'Pw_be_St_gInt_St_mIt_St_ge_14', 'Pw_be_St_gInt_St_mIt_St_kO_11', 'Pw_be_St_gInt_St_mIt_St_S_11', 'Pw_be_St_gInt_St_mIt_St_E_5', 
        'Pw_be_St_gInt_St_mIt_St_f_12', 'Pw_be_St_gInt_St_mIt_St_ge_15', 'Pw_be_St_gInt_St_mIt_St_kO_12', 'Pw_be_St_gInt_St_mIt_St_S_12', 'Pw_be_St_gInt_St_mIt_St_E_6', 
        'Pw_be_St_gInt_St_mIt_St_kY_1', 'Pw_be_St_gInt_St_mIt_St_tr_1', 'Pw_be_St_gInt_St_mIt_St_f_13', 'Pw_be_St_gInt_St_mIt_St_S_13', 'Pw_be_St_gInt_St_mIt_St_ge_16', 
        'Pw_be_St_gInt_St_mIt_St_kY_2', 'Pw_be_St_gInt_St_mIt_St_tr_2', 'Pw_be_St_gInt_St_mIt_St_f_14', 'Pw_be_St_gInt_St_mIt_St_S_14', 'Pw_be_St_gInt_St_mIt_St_ge_17', 
        'Pw_be_St_gInt_St_mIt_St_kY_3', 'Pw_be_St_gInt_St_mIt_St_tr_3', 'Pw_be_St_gInt_St_mIt_St_f_15', 'Pw_be_St_gInt_St_mIt_St_S_15', 'Pw_be_St_gInt_St_mIt_St_ge_18', 
        'Pw_be_St_gInt_St_mIt_St_a_7', 'Pw_be_St_gInt_St_mIt_St_n_1', 'Pw_be_St_gInt_St_mIt_St_v_13', 'Pw_be_St_gInt_St_mIt_St_f_16', 'Pw_be_St_gInt_St_mIt_St_z_1', 
        'Pw_be_St_gInt_St_mIt_St_a_8', 'Pw_be_St_gInt_St_mIt_St_n_2', 'Pw_be_St_gInt_St_mIt_St_v_14', 'Pw_be_St_gInt_St_mIt_St_f_17', 'Pw_be_St_gInt_St_mIt_St_z_2', 
        'Pw_be_St_gInt_St_mIt_St_a_9', 'Pw_be_St_gInt_St_mIt_St_n_3', 'Pw_be_St_gInt_St_mIt_St_v_15', 'Pw_be_St_gInt_St_mIt_St_f_18', 'Pw_be_St_gInt_St_mIt_St_z_3', 
        'Pw_be_St_gInt_St_mIt_St_O_1', 'Pw_be_St_gInt_St_mIt_St_l_4', 'Pw_be_St_gInt_St_mIt_St_kn_1', 'Pw_be_St_gInt_St_mIt_St_be_1', 'Pw_be_St_gInt_St_mIt_St_f_19', 
        'Pw_be_St_gInt_St_mIt_St_O_2', 'Pw_be_St_gInt_St_mIt_St_l_5', 'Pw_be_St_gInt_St_mIt_St_kn_2', 'Pw_be_St_gInt_St_mIt_St_be_2', 'Pw_be_St_gInt_St_mIt_St_f_20', 
        'Pw_be_St_gInt_St_mIt_St_O_3', 'Pw_be_St_gInt_St_mIt_St_l_6', 'Pw_be_St_gInt_St_mIt_St_kn_3', 'Pw_be_St_gInt_St_mIt_St_be_3', 'Pw_be_St_gInt_St_mIt_St_f_21', 
        'Pw_be_St_gInt_St_mIt_St_v_16', 'Pw_be_St_gInt_St_mIt_St_m_4', 'Pw_be_St_gInt_St_mIt_St_hoo_4', 'Pw_be_St_gInt_St_mIt_St_bau_1', 'Pw_be_St_gInt_St_mIt_St_v_19', 
        'Pw_be_St_gInt_St_mIt_St_v_17', 'Pw_be_St_gInt_St_mIt_St_m_5', 'Pw_be_St_gInt_St_mIt_St_hoo_5', 'Pw_be_St_gInt_St_mIt_St_bau_2', 'Pw_be_St_gInt_St_mIt_St_v_20', 
        'Pw_be_St_gInt_St_mIt_St_v_18', 'Pw_be_St_gInt_St_mIt_St_m_6', 'Pw_be_St_gInt_St_mIt_St_hoo_6', 'Pw_be_St_gInt_St_mIt_St_bau_3', 'Pw_be_St_gInt_St_mIt_St_v_21', 
        'Pw_be_St_gInt_St_mIt_St_v_22', 'Pw_be_St_gInt_St_mIt_St_l_7', 'Pw_be_St_gInt_St_mIt_St_di_1', 'Pw_be_St_gInt_St_mIt_St_S_16', 'Pw_be_St_gInt_St_mIt_St_r_1', 
        'Pw_be_St_gInt_St_mIt_St_v_23', 'Pw_be_St_gInt_St_mIt_St_l_8', 'Pw_be_St_gInt_St_mIt_St_di_2', 'Pw_be_St_gInt_St_mIt_St_S_17', 'Pw_be_St_gInt_St_mIt_St_r_2', 
        'Pw_be_St_gInt_St_mIt_St_v_24', 'Pw_be_St_gInt_St_mIt_St_l_9', 'Pw_be_St_gInt_St_mIt_St_di_3', 'Pw_be_St_gInt_St_mIt_St_S_18', 'Pw_be_St_gInt_St_mIt_St_r_3', 
        'Pw_be_St_gInt_St_mIt_St_I_4', 'Pw_be_St_gInt_St_mIt_St_j_4', 'Pw_be_St_gInt_St_mIt_St_f_22', 'Pw_be_St_gInt_St_mIt_St_tr_4', 'Pw_be_St_gInt_St_mIt_St_I_7', 
        'Pw_be_St_gInt_St_mIt_St_I_5', 'Pw_be_St_gInt_St_mIt_St_j_5', 'Pw_be_St_gInt_St_mIt_St_f_23', 'Pw_be_St_gInt_St_mIt_St_tr_5', 'Pw_be_St_gInt_St_mIt_St_I_8', 
        'Pw_be_St_gInt_St_mIt_St_I_6', 'Pw_be_St_gInt_St_mIt_St_j_6', 'Pw_be_St_gInt_St_mIt_St_f_24', 'Pw_be_St_gInt_St_mIt_St_tr_6', 'Pw_be_St_gInt_St_mIt_St_I_9', 
        'Pw_be_St_gInt_St_mIt_St_m_7', 'Pw_be_St_gInt_St_mIt_St_hE_1', 'Pw_be_St_gInt_St_mIt_St_v_25', 'Pw_be_St_gInt_St_mIt_St_z_4', 'Pw_be_St_gInt_St_mIt_St_ge_19', 
        'Pw_be_St_gInt_St_mIt_St_m_8', 'Pw_be_St_gInt_St_mIt_St_hE_2', 'Pw_be_St_gInt_St_mIt_St_v_26', 'Pw_be_St_gInt_St_mIt_St_z_5', 'Pw_be_St_gInt_St_mIt_St_ge_20', 
        'Pw_be_St_gInt_St_mIt_St_m_9', 'Pw_be_St_gInt_St_mIt_St_hE_3', 'Pw_be_St_gInt_St_mIt_St_v_27', 'Pw_be_St_gInt_St_mIt_St_z_6', 'Pw_be_St_gInt_St_mIt_St_ge_21', 
        'Pw_be_St_gInt_St_mIt_St_kl_1', 'Pw_be_St_gInt_St_mIt_St_f_25', 'Pw_be_St_gInt_St_mIt_St_ts_4', 'Pw_be_St_gInt_St_mIt_St_a_10', 'Pw_be_St_gInt_St_mIt_St_r_4', 
        'Pw_be_St_gInt_St_mIt_St_kl_2', 'Pw_be_St_gInt_St_mIt_St_f_26', 'Pw_be_St_gInt_St_mIt_St_ts_5', 'Pw_be_St_gInt_St_mIt_St_a_11', 'Pw_be_St_gInt_St_mIt_St_r_5', 
        'Pw_be_St_gInt_St_mIt_St_kl_3', 'Pw_be_St_gInt_St_mIt_St_f_27', 'Pw_be_St_gInt_St_mIt_St_ts_6', 'Pw_be_St_gInt_St_mIt_St_a_12', 'Pw_be_St_gInt_St_mIt_St_r_6', 
        'Pw_be_St_gInt_St_mIt_St_U_1', 'Pw_be_St_gInt_St_mIt_St_a_13', 'Pw_be_St_gInt_St_mIt_St_ts_7', 'Pw_be_St_gInt_St_mIt_St_S_20', 'Pw_be_St_gInt_St_mIt_St_S_23', 
        'Pw_be_St_gInt_St_mIt_St_U_2', 'Pw_be_St_gInt_St_mIt_St_a_14', 'Pw_be_St_gInt_St_mIt_St_ts_8', 'Pw_be_St_gInt_St_mIt_St_S_21', 'Pw_be_St_gInt_St_mIt_St_S_24', 
        'Pw_be_St_gInt_St_mIt_St_U_3', 'Pw_be_St_gInt_St_mIt_St_a_15', 'Pw_be_St_gInt_St_mIt_St_ts_9', 'Pw_be_St_gInt_St_mIt_St_S_22', 'Pw_be_St_gInt_St_mIt_St_S_25', 
        'Pw_be_St_gInt_St_mIt_St_a_16', 'Pw_be_St_gInt_St_mIt_St_be_4', 'Pw_be_St_gInt_St_mIt_St_S_26', 'Pw_be_St_gInt_St_mIt_St_a_20', 'Pw_be_St_gInt_St_mIt_St_tr_7', 
        'Pw_be_St_gInt_St_mIt_St_a_17', 'Pw_be_St_gInt_St_mIt_St_be_5', 'Pw_be_St_gInt_St_mIt_St_S_27', 'Pw_be_St_gInt_St_mIt_St_a_21', 'Pw_be_St_gInt_St_mIt_St_tr_8', 
        'Pw_be_St_gInt_St_mIt_St_a_18', 'Pw_be_St_gInt_St_mIt_St_be_6', 'Pw_be_St_gInt_St_mIt_St_S_28', 'Pw_be_St_gInt_St_mIt_St_a_22', 'Pw_be_St_gInt_St_mIt_St_tr_9', 
        'Pw_be_St_gInt_St_mIt_St_S_29', 'Pw_be_St_gInt_St_mIt_St_hE_4', 'Pw_be_St_gInt_St_mIt_St_U_4', 'Pw_be_St_gInt_St_mIt_St_br_1', 'Pw_be_St_gInt_St_mIt_St_gI_1', 
        'Pw_be_St_gInt_St_mIt_St_S_30', 'Pw_be_St_gInt_St_mIt_St_hE_5', 'Pw_be_St_gInt_St_mIt_St_U_5', 'Pw_be_St_gInt_St_mIt_St_br_2', 'Pw_be_St_gInt_St_mIt_St_gI_2', 
        'Pw_be_St_gInt_St_mIt_St_S_31', 'Pw_be_St_gInt_St_mIt_St_hE_6', 'Pw_be_St_gInt_St_mIt_St_U_6', 'Pw_be_St_gInt_St_mIt_St_br_3', 'Pw_be_St_gInt_St_mIt_St_gI_3', 
        
        'Pw_St_S', 'Pw_St_a', 'Pw_St_f', 'Pw_St_hO', 'Pw_St_l', 
        'Pw_St_ge', 'Pw_St_ts', 'Pw_St_kr', 'Pw_St_v', 'Pw_St_aU', 
        'Pw_St_E', 'Pw_St_pf', 'Pw_St_kO', 'Pw_St_dZ', 'Pw_St_j', 'Pw_St_aI', 
        'Pw_St_py', 'Pw_St_ba', 'Pw_St_gl', 'Pw_St_i', 
        'Pw_St_dee', 'Pw_St_m', 'Pw_St_kY', 'Pw_St_tr',
        'Pw_St_n', 'Pw_St_O', 'Pw_St_kn',  'Pw_St_be', 'Pw_St_bau',
        'Pw_St_z', 'Pw_St_di', 'Pw_St_hE', 
        'Pw_St_kl', 'Pw_St_r', 'Pw_St_U', 'Pw_St_br','Pw_St_gI',


] 
 


# %% [code]
visual_keys = [  # one-dim list!!!
         'V_Wasistdas', 'V_Wasmachtes', 'V_Wasistdasalles', 'V_WasistdasGegenteilvon', 
         'V_Spielzeug', 'V_Tier',   'V_Schubkarre', 'V_Wagen', 
         'V_Hocker', 'V_Gemuese', 'V_Kruecke',
         'V_Getreide', 'V_Automat', 'V_Pflanzen','V_Container', 'V_Kosmetik', 'V_Gepaeck', 
         'V_Gewuerze', 'V_Pyramide', 'V_Federball', 'V_Instrumente', 'V_Kopfbedeckungen', 'V_Geschirr',
         'V_Kompass', 'V_Sport', 'V_Ellenbogen', 'V_Kuechengeraete', 'V_Feste',  'V_Schmuck',
         'V_Gelaender', 'V_Werkzeuge',  'V_Satellit', 'V_Orchester', 'V_Knospe',  'V_Besteck', 
         'V_Ferse', 'V_Mantel',  'V_Baufahrzeuge', 'V_Ventilator', 'V_Lebensmittel',  'V_Schleier', 
         'V_Riegel',  'V_Jahreszeiten',  'V_Fackel', 'V_Insekten', 'V_Moebel',  'V_Wappen', 
         'V_Gebaeude',  'V_Klinge',  'V_Zeichen', 'V_Absatz', 'V_Armreif',  'V_Berufe',
         'V_Schnalle', 'V_Henkel', 'V_Gipfel',
    
         'V_Fressen', 'V_Zeigen', 'V_Entgleisen',  'V_Jonglieren', 'V_Schaelen', 'V_Schieben',
         'V_Balancieren',  'V_Warten', 'V_Demonstrieren', 'V_Abtrocknen',  'V_Abbrechen', 'V_Verbluehen', 
         'V_Wehen', 'V_Wiegen',  'V_Dirigieren', 'V_Troesten',  'V_Verbeugen', 'V_Reiben', 
         'V_Ziehen',  'V_Schimpfen', 'V_Abschleppen', 'V_Stricken', 'V_Bruellen',
            
         'V_Langsam', 'V_Schnell', 'V_Neu', 'V_Alt','V_Boese', 'V_Lieb', 'V_Spaet', 'V_Frueh',
         'V_Hart', 'V_Weich', 'V_Zahm', 'V_Wild','V_Bewoelkt', 'V_Wolkenlos', 'V_Kompliziert', 'V_Einfach',
         'V_Rau', 'V_Glatt', 'V_Bunt', 'V_Einfarbig','V_Feige', 'V_Mutig', 'V_Fremd', 'V_Vertraut',
         'V_Froehlich', 'V_Traurig', 'V_Fern', 'V_Nah','V_Interessant', 'V_Langweilig', 'V_Tief', 'V_Hoch',
         'V_Aussen', 'V_Innen', 'V_Schoen', 'V_Haesslich', 'V_Suess', 'V_Sauer', 'V_Zufrieden', 'V_Unzufrieden',
         'V_Stumpf', 'V_Spitz', 'V_Modern', 'V_Altmodisch','V_Nass', 'V_Trocken', 'V_Gefaehrlich', 'V_Ungefaehrlich',
                
         'V_Transportieren', 'V_Garten', 'V_Baustelle', 'V_Haus', 'V_Jahre', 'V_Bauen', 'V_Kaputt',
         'V_Essen', 'V_Schnauze', 'V_Maul', 'V_Draufsetzen', 'V_Beine', 'V_Lehne', 'V_Sitzflaeche',
         'V_Holz', 'V_Metall','V_Kunststoff', 'V_Raeuber', 'V_Mama', 'V_Spinat', 'V_Erbsen', 
         'V_Karotten', 'V_Kochen', 'V_Mittagessen', 'V_Wachsen','V_Feld', 'V_Gewaechshaus',
         'V_Deuten',  'V_Hinweisen', 'V_Finger', 'V_Abends', 'V_Muede', 'V_Morgens',
         'V_Aufstehen', 'V_Hilfsmittel', 'V_Gehen', 'V_Stock', 'V_Griff', 'V_Armhalterung',
         'V_Richtig', 'V_Laufen', 'V_Stein', 'V_Federn', 'V_Hafer', 'V_Roggen', 
         'V_Weizen', 'V_Mehl', 'V_Brot', 'V_Maschine', 'V_Geld',  'V_Fahrkarten',
         'V_Suessigkeiten', 'V_Knoepfe', 'V_Druecken',  'V_Drehen', 'V_Verungluecken', 'V_Zug',
         'V_Strassenbahn', 'V_Ubahn',  'V_Unfall', 'V_Schienen', 'V_Meerschweinchen', 'V_Kaefig',
         'V_Loewe', 'V_Freilebend', 'V_Baeume', 'V_Blumen', 'V_Gras', 'V_Vermehren',
         'V_Gruen', 'V_Blaetter', 'V_Nadeln',  'V_Muelltonne',  'V_Glas', 'V_Papier',
         'V_Kleider', 'V_Oeffnung', 'V_Einwerfen', 'V_Baelle', 'V_Kegel', 'V_Werfen',
         'V_Kunststueck', 'V_Zirkus', 'V_Lippenstift',  'V_Liedschatten', 'V_Parfuem', 'V_Haut',
         'V_Auftragen', 'V_Schoener',  'V_Aussehen', 'V_Frauen',  'V_Bad', 'V_Schneiden', 
         'V_Schale', 'V_Entfernen', 'V_Messer', 'V_Regen', 'V_Sonne', 'V_Koffer',
         'V_Reisetasche',  'V_Rucksack',  'V_Reise', 'V_Flughafen','V_Bahnhof', 'V_Kinderwagen',
         'V_Bewegen', 'V_Lang', 'V_Brauchen', 'V_Fertig', 'V_Pfeffer', 'V_Curry',
         'V_Petersilie',  'V_Schmecken', 'V_Gut','V_Kueche', 'V_Schmal', 'V_Seil',
         'V_Seiltaenzerin', 'V_Ball', 'V_Schlaeger', 'V_Badminton', 'V_Hut', 
         'V_Gummikappe', 'V_Zeit', 'V_Verbringen', 'V_Passieren', 'V_Arzt', 'V_Haltestelle',
         'V_Rot', 'V_Ampel', 'V_Steine', 'V_Gitarre', 'V_Trompete', 'V_Klavier',
         'V_Musik', 'V_Musikschule', 'V_Spielen', 'V_Lernen', 'V_Spitze', 'V_Schraeg',
         'V_Seiten', 'V_Aegypten', 'V_Uralt', 'V_Grab', 'V_Pharao','V_Meinung',
         'V_Sagen', 'V_Beschweren', 'V_Menschen', 'V_Plakate', 'V_Rufen', 
         'V_Laut', 'V_Polizei', 'V_Ordnung', 'V_Sorgen', 'V_Viele', 'V_Eine', 
         'V_Farbe', 'V_Machen', 'V_Nachdem', 'V_Sauber', 'V_Sachen', 
         'V_Handtuch', 'V_Trauen', 'V_Wahrheit', 'V_Herunterspringen','V_Muetze', 'V_Helm', 
         'V_Schuetzen', 'V_Kaelte', 'V_Stoff', 'V_Wolle', 'V_Kind', 'V_Nachbarschaft',
         'V_Eltern', 'V_Teller', 'V_Tasse', 'V_Schuessel', 'V_Trinken', 'V_Tischdecken',
         'V_Tisch', 'V_Stellen', 'V_Orientierung', 'V_Zeiger', 'V_Richtung', 'V_Nordpol',
         'V_Ablesen', 'V_Norden', 'V_Sueden', 'V_Osten', 'V_Westen', 'V_Koerperteil',
         'V_Gelenk', 'V_Knochen', 'V_Zwischen', 'V_Unterarm', 'V_Oberarm', 'V_Fussball',
         'V_Schwimmen', 'V_Radfahren', 'V_Zusammen', 'V_Allein', 'V_Mixer', 'V_Eierkocher', 
         'V_Ruehrmaschine', 'V_Nahrungsmittel', 'V_Verarbeiten', 'V_Strom', 'V_Lachen', 'V_Weinen', 
         'V_Geburtstag', 'V_Hochzeit', 'V_Weihnachten', 'V_Besonders', 'V_Tag', 'V_Lecker', 
         'V_Halskette', 'V_Ohrring', 'V_Armband', 'V_Anziehen', 'V_Gold', 'V_Silber', 
         'V_Balkon', 'V_Treppe', 'V_Festhalten', 'V_Fallen', 'V_Stabil', 'V_Abmachen', 
         'V_Teil', 'V_Ast', 'V_Schokolade', 'V_Knirschen', 'V_Knacken', 'V_Mond', 
         'V_Hammer', 'V_Zange', 'V_Schraubendreher', 'V_Reparieren', 'V_Vertrocknen',
         'V_Blueten', 'V_Abfallen', 'V_Rosen', 'V_Tulpen', 'V_Vase', 'V_Oft',
         'V_Flugkoerper', 'V_Schweben', 'V_Weltall', 'V_Senden', 'V_Informationen', 'V_Erde',  
         'V_Dirigent', 'V_Musiker', 'V_Konzerte', 'V_Theater', 'V_Oper', 'V_Spiel', 
         'V_Pflanzenteil', 'V_Geschuetzt', 'V_Aufbrechen', 'V_Anfangen', 'V_Bluehen', 
         'V_Gabel', 'V_Loeffel', 'V_Hand', 'V_Hinten', 'V_Fuss', 'V_Haare',
         'V_Flagge', 'V_Wind', 'V_Kleidungsstueck', 'V_Jacke', 'V_Tragen', 
         'V_Winter', 'V_Kalt', 'V_Tal', 'V_Berge', 'V_Bagger', 'V_Kran', 
         'V_Kipper', 'V_Fahrzeuge', 'V_Straße', 'V_Elektrisch', 'V_Geraet', 'V_Erzeugen', 
         'V_Sommer', 'V_Warm', 'V_Messen', 'V_Schwer', 'V_Preis', 'V_Kaese', 
         'V_Saft', 'V_Kuehlschrank', 'V_Arm', 'V_Chor', 'V_Leiten', 'V_Kopfbekleidung', 
         'V_Gesichtsbekleidung', 'V_Weiss', 'V_Durchsichtig', 'V_Verschluss', 'V_Tuer', 'V_Tor', 
         'V_Finden', 'V_Metallteil', 'V_Verschieben', 'V_Aufgehen', 'V_Fruehling', 'V_Herbst',
         'V_Gleich', 'V_Reihenfolge', 'V_Wetter', 'V_Wechseln', 'V_Nachts', 'V_Draußen',
         'V_Beleuchtung', 'V_Halten', 'V_Stab', 'V_Brennen', 'V_Flammen', 'V_Dunkelheit',
[truncated: 197,247 more chars]
